# Supplementary material for: CMTM3 regulates neutrophil activation and aggravates sepsis through TLR4 signaling
Source: EMBO Rep. 2024 Oct 25;25(12):5456–77. doi: 10.1038/s44319-024-00291-7 (PMC11624275; doi:10.1038/s44319-024-00291-7)
Supplement: Supplementary file 2 — Source data Fig. 1 [file 44319_2024_291_MOESM2_ESM.zip]

Archive with 27 entries (18 files):
- Figure1A/
- Figure1A/.DS_Store
- Figure1A/Figure1A.xlsx
- Figure1C/
- Figure1C/.DS_Store
- Figure1C/Figure1C.xlsx
- Figure1B/
- Figure1B/.DS_Store
- Figure1B/Figure1B.xlsx
- Figure1I/
- Figure1I/.DS_Store
- Figure1I/Figure1I.xlsx
- Figure1H/
- Figure1H/.DS_Store
- Figure1H/Figure1H.xlsx
- Figure1E/
- Figure1E/.DS_Store
- Figure1E/Figure1E.xlsx
- Figure1D/
- Figure1D/.DS_Store
- Figure1D/Figure1D.xlsx
- Figure1G/
- Figure1G/.DS_Store
- Figure1G/Figure1G.xlsx
- Figure1F/
- Figure1F/.DS_Store
- Figure1F/Figure1F.xlsx
