# Supplementary material for: CMTM3 regulates neutrophil activation and aggravates sepsis through TLR4 signaling
Source: EMBO Rep. 2024 Oct 25;25(12):5456–77. doi: 10.1038/s44319-024-00291-7 (PMC11624275; doi:10.1038/s44319-024-00291-7)
Supplement: Supplementary file 2 — Source data Fig. 1 [file 44319_2024_291_MOESM2_ESM.zip › Figure1A/Figure1A.xlsx]

## Sheet: Sheet1
symbol	GSM820371	GSM820372	GSM820373	GSM820374	GSM820375	GSM820376	GSM820377	GSM820378	GSM820379	GSM820380	GSM820381	GSM820382	GSM820383	GSM820384	GSM820385	GSM820386	GSM820387	GSM820388	GSM820389	GSM820390	GSM1317896	GSM1317897	GSM1317898	GSM1317899	GSM1317900	GSM1317901	GSM1317902	GSM1317903	GSM1317904	GSM1317905	GSM1317906	GSM1317907	GSM1317908	GSM1317909	GSM1317910	GSM1317911	GSM1317912	GSM1317913	GSM1317914	GSM1317915	GSM1317916	GSM1317917	GSM1317918	GSM1317919	GSM1317920	GSM1317921	GSM1317922	GSM1317945	GSM1317946
A1CF	3.20134	3.18849	3.2965	3.21615	3.49998	3.27098	3.06529	3.10899	3.53299	3.34592	3.34361	4.04932	3.05981	3.27145	3.23574	3.35283	3.39512	3.13054	3.42559	3.72807	7.53944	7.1095	7.07845	7.11457	7.15206	7.06961	7.08914	7.05649	7.12148	7.0204	7.08156	7.07191	7.15387	7.1893	7.46989	7.04963	7.0748	7.03871	7.23183	7.19453	7.21216	7.1577	7.55749	7.20927	7.05877	7.14373	7.08485	7.09541	7.09624
A2M	3.49853	3.40803	3.47007	3.52386	3.52488	3.18033	3.4453	3.57896	3.47428	3.30475	3.40352	3.98649	3.73983	3.27675	3.45649	3.6714	3.50934	3.64751	3.67133	4.00127	7.09364	7.13345	7.00314	7.02301	7.18137	7.05167	7.01336	7.05913	7.07781	7.06382	7.08767	7.03517	7.17205	7.08374	7.34985	7.11109	7.14946	7.01775	7.14283	7.09917	7.0413	7.06478	7.30742	7.10605	7.12093	7.09039	7.02882	7.0986	7.00827
A2ML1	2.95484	2.93068	3.37925	3.48142	3.27465	2.93148	3.16636	3.13877	2.90979	3.04699	3.04627	3.51146	3.06094	3.19761	3.13032	3.04608	3.15919	2.99238	3.13807	3.30275	7.36039	7.31678	7.52659	7.76774	7.32815	7.37863	7.72487	7.61107	7.75732	7.5726	7.42618	7.66209	7.46287	7.61603	7.4715	7.73467	7.77005	7.69382	7.55313	7.35363	7.43953	7.68441	7.33407	7.20248	7.20611	7.26682	7.43769	7.60235	7.5576
AAGAB	5.40321	5.52157	5.1112	5.3726	5.41346	5.23403	5.42592	4.78232	5.249	5.70093	5.0591	4.90837	5.10384	5.45165	5.65781	4.78816	5.04849	5.29579	4.98502	5.12328	7.17792	7.49592	7.28599	7.29186	7.60837	7.46664	7.24012	7.2053	7.28015	7.28682	7.34293	7.29325	7.3737	7.19833	7.25507	7.32091	7.37768	7.24806	7.13011	7.45152	7.3589	7.33983	7.365	7.5584	7.58424	7.40864	7.45319	7.22225	7.40333
AAK1	5.43219	5.38057	5.51485	5.30434	5.62912	5.27806	5.20734	5.46549	5.3007	5.40897	5.11556	5.21709	5.33133	5.56137	5.15995	5.1839	5.40313	5.29416	5.28883	5.39985	7.16398	7.38769	7.40521	7.29332	7.40364	7.15632	7.40009	7.44825	7.25819	7.12131	7.19541	7.12962	7.07633	7.22774	7.2243	7.47555	7.30283	7.22475	7.14455	7.41478	7.2188	7.21482	7.17502	7.06828	7.1411	7.11106	7.06704	7.16323	7.24172
AAMDC	4.81576	4.71627	4.85346	4.44045	5.29236	4.75243	4.80642	4.59351	4.76358	4.84839	4.55676	4.68292	4.93135	4.85312	4.56766	4.3715	4.69132	4.21564	4.61098	4.783	7.05975	7.08206	7.08839	7.015	7.11034	7.17327	7.10249	7.10424	7.0987	7.03588	7.09892	7.07714	6.99662	7.04465	7.02947	7.13399	7.04232	7.10086	7.12815	7.09339	7.05722	7.10158	7.0875	7.07008	7.1568	7.05307	7.14987	7.1597	7.07202
AARS2	5.459	5.48989	4.99578	5.23494	5.63352	5.61801	5.32808	5.27835	5.57658	5.42828	5.41632	6.25638	5.71784	5.71088	5.73679	5.48938	6.14284	5.4243	5.67183	6.38152	7.362	7.78733	7.56207	7.36685	7.24083	7.51615	7.34434	7.41358	7.34745	7.46361	7.33432	7.3939	7.27216	7.57917	7.32773	7.68235	7.36101	7.49591	7.30992	7.39127	7.29659	7.41771	7.37463	8.00289	7.45649	7.58096	7.30085	7.47876	7.91179
AASDH	5.46405	5.43847	5.44865	5.03831	5.61883	5.87379	5.53759	4.78448	4.61994	5.46779	5.40222	4.4085	6.11479	5.7174	5.49976	5.05829	5.53095	6.1713	4.91204	4.31221	7.08024	7.21003	7.211	7.30612	7.08348	7.18189	7.11293	7.12355	7.16727	7.11386	7.3199	7.30461	7.21829	7.09922	7.11774	7.3532	7.68103	7.81747	7.0622	7.11657	7.06953	7.19012	7.20732	7.19679	7.22256	7.26684	7.13581	8.37294	9.08918
AASDHPPT	5.56561	5.55769	5.95463	5.07637	5.00871	5.80711	5.54027	5.53834	4.99794	5.50901	6.01785	4.61263	6.03185	5.36998	5.54816	5.67872	5.61274	6.11985	5.26776	4.06875	7.15237	7.0522	7.10238	7.127	7.12169	7.11993	7.06739	7.07261	7.04896	7.09163	7.11685	7.08988	7.11568	7.10607	7.12324	7.05904	7.05054	7.12734	7.20446	7.09762	7.16044	7.08649	7.10349	7.132	7.17925	7.11888	7.08897	7.09955	7.09899
AASS	2.79967	2.65919	2.71175	2.82664	2.80181	2.81923	2.79489	2.55714	2.71784	2.72337	2.53376	2.82298	2.52436	2.59515	2.84115	3.13617	2.72591	2.62667	2.76896	2.68925	7.50221	7.40393	7.44208	7.22493	7.55269	7.41284	7.34431	7.32906	7.27026	7.23737	7.3918	7.22966	7.33198	7.82038	7.54026	7.37419	7.29157	7.21532	7.5291	7.32803	7.17302	7.21141	7.32161	7.17737	7.32334	7.37597	7.43603	7.30664	7.23955
ABAT	6.88935	6.45364	7.51676	6.5174	5.93771	6.76847	6.93262	6.2102	7.23979	6.24129	6.86439	6.15639	6.57548	5.93131	7.26817	5.12975	5.1577	7.0569	7.11724	6.32618	7.88605	7.5084	7.57185	7.84981	7.41744	7.41909	7.60358	7.3665	7.31077	7.9354	7.54277	8.03442	9.23466	8.04563	7.70765	7.25726	8.17261	7.81526	10.2507	7.23348	7.33258	9.02584	7.1539	8.03953	7.86325	8.37348	7.47708	7.75236	7.38152
ABCA1	6.1958	5.9081	6.11953	5.71263	5.11848	5.45774	7.74758	5.81852	6.6442	7.31787	5.92326	4.61552	5.33525	5.0932	7.35429	5.85901	4.93423	6.8149	5.79428	6.53135	7.46209	8.10252	7.94897	7.55004	7.46656	7.43595	7.3949	7.5092	7.63709	7.57707	7.62629	7.73891	7.62849	7.88275	7.8413	8.21302	7.57716	7.58997	7.55762	7.56619	7.4564	7.72672	7.6664	7.77002	7.94127	7.55831	7.27994	7.81363	8.20055
ABCA13	3.63006	2.63217	3.19019	3.47545	3.99535	2.70614	3.32126	3.3157	2.70109	3.51303	2.52149	2.67869	2.80454	5.67215	2.43579	4.90595	4.73234	2.92987	2.80852	2.41353	7.34014	7.3167	7.06976	7.15115	7.34416	7.17299	7.17231	7.14937	7.18157	7.10954	7.13375	7.10625	7.16026	7.1879	7.14627	7.18592	7.0959	7.11684	7.26214	7.15683	7.28459	7.08239	7.23661	7.33358	7.12624	7.14573	7.27154	7.09366	7.11298
ABCA2	5.19001	5.21791	5.14347	5.4536	5.03983	4.71547	5.58062	6.00261	5.66945	5.20077	4.98591	5.25257	5.16314	4.85125	5.0763	4.89713	4.64299	4.6396	5.22757	5.03926	7.17059	7.08001	7.06312	7.13617	7.13703	7.17045	7.10786	7.11314	7.11003	7.13643	7.11182	7.1816	7.10818	7.10281	7.22794	7.06933	7.11203	7.13365	7.13339	7.22113	7.16943	7.1592	7.1641	7.15603	7.29683	7.05132	7.17082	7.03353	7.1035
ABCA4	3.9393	3.72673	4.00894	4.0341	3.86828	3.83916	3.81161	3.97759	3.83166	3.70264	3.92918	4.90523	3.91155	3.97034	3.87555	4.01948	4.22177	3.97708	4.35582	4.42636	7.20674	7.57276	7.42112	7.32093	7.2247	7.42047	7.35338	7.35076	7.27852	7.23488	7.28615	7.17639	7.45997	7.30076	7.2306	7.20213	7.22918	7.2956	7.18043	7.25445	7.48181	7.14177	7.20746	7.33426	7.31123	7.16588	7.33219	7.19275	7.40993
ABCA5	3.97203	4.7656	4.59308	5.01306	3.84861	5.67429	3.86167	4.9388	3.53377	4.53714	4.90569	3.30798	4.3944	4.78547	4.04685	3.76919	4.11811	4.55145	3.9957	3.36112	7.28	7.16352	7.3813	7.41329	7.13226	7.11264	7.42024	7.264	7.67777	7.40109	7.59169	7.75761	7.18509	7.28529	7.1944	7.54124	7.75101	7.88005	7.61838	7.24523	7.14159	8.12781	7.31881	7.48204	7.351	7.66711	7.54012	7.64884	7.70067
ABCA8	2.99684	3.02333	2.98779	3.10206	3.04103	2.94803	3.13215	3.15373	3.05583	3.03867	3.06893	3.25398	3.13638	2.9814	3.29142	2.90811	3.14226	3.08711	3.08879	3.4562	7.7037	7.56586	7.83318	7.62167	7.71813	7.57659	7.55537	7.51243	7.96122	7.76161	7.87397	7.68567	7.72866	7.57048	7.57025	7.59475	7.75635	7.93615	8.07446	7.66242	7.58406	8.13496	7.86545	8.49446	7.85015	8.41815	7.81911	7.76403	7.81034
ABCA9	2.76215	2.73426	2.71434	2.81968	2.70137	2.5849	2.57025	2.76372	2.68775	2.62214	2.75775	2.59343	2.71562	2.62961	2.84305	2.75753	2.7099	2.76826	2.84961	2.75649	7.12464	7.1827	7.24431	7.18761	7.10767	7.15999	7.19443	7.08685	7.30097	7.10465	7.17606	7.171	7.08341	7.14185	7.08122	7.15427	7.14363	7.2806	7.12577	7.07811	7.07446	7.08342	7.10927	7.22879	7.1412	7.11434	7.10147	7.2201	7.21889
ABCB1	3.36645	3.22267	3.31572	3.24329	2.98206	3.4581	3.1988	3.35365	3.26787	3.32313	3.37804	3.45516	3.54631	3.42252	3.45469	4.17484	4.00614	3.62826	3.23921	3.30941	7.25008	7.70509	7.3417	7.29184	7.48625	7.29562	7.35239	7.39182	7.24913	7.31437	7.35426	7.32672	7.31165	7.74183	7.83471	7.65853	7.25859	7.27205	7.30497	7.6695	7.54553	7.4778	7.78717	7.39199	7.60255	7.52862	7.39246	7.22056	7.56496
ABCB11	3.3315	3.29602	3.30153	3.207	3.64054	2.8675	3.31357	3.53472	3.17537	3.21164	3.35774	4.06062	3.29633	3.24485	3.31276	3.25949	3.2668	3.3716	3.44261	3.75533	7.04412	7.05746	7.14158	7.06661	7.12193	7.06843	7.09653	7.17789	7.10903	7.15745	7.05545	7.06757	7.00346	7.03609	7.14619	7.08379	7.06779	7.16603	6.89429	7.05097	7.02146	7.08467	7.15907	7.04971	7.04386	7.08745	7.08075	7.12655	7.07672
ABCB4	3.1803	3.33268	3.21039	3.31694	3.51954	3.96435	3.48431	3.43657	3.54142	3.42296	3.39921	3.80134	3.39213	3.3786	3.33197	3.52262	4.00759	3.37464	3.48748	3.38069	7.14802	7.19773	7.25331	7.21121	7.33273	7.33178	7.19938	7.1802	7.29127	7.27508	7.23452	7.24469	7.25838	7.15873	7.22172	7.21465	7.21586	7.24222	7.21196	7.13545	7.21811	7.20856	7.15244	7.291	7.20441	7.22995	7.22121	7.21936	7.29707
ABCB5	3.03976	3.20156	3.02951	3.32472	3.0931	3.04773	3.08834	3.26232	3.22219	3.0343	3.12605	3.26411	3.11609	3.16869	3.08847	3.38846	3.22588	3.08821	3.3053	3.42817	7.20209	7.12408	7.17471	7.1363	7.15366	7.24449	7.09136	7.12163	7.0563	7.04138	7.07685	7.10379	7.15135	7.06312	7.10718	7.16851	7.0884	7.1339	7.0929	7.19209	7.06151	7.26616	7.1597	7.08391	7.1991	7.0987	7.14447	7.12929	7.11954
ABCB6	5.05926	5.6836	4.95654	4.90744	4.87494	4.86077	4.72034	4.72861	5.06883	4.57059	5.06516	5.69267	4.51864	5.53906	4.84306	4.68323	4.82636	5.35622	4.69166	5.47381	7.35087	7.75842	7.86755	7.83627	7.59245	7.63097	7.84541	7.89643	7.69204	7.67743	7.60704	7.50809	7.79808	7.36918	7.31089	7.46464	7.5356	7.52478	7.61028	7.40227	7.5203	7.29567	7.52924	7.318	7.4234	7.34265	7.44325	7.57492	7.6046
ABCB8	4.75691	4.31331	4.78477	4.55632	4.86958	4.5733	4.5793	4.5796	4.76567	4.71373	4.49802	4.75257	4.41646	4.50892	4.70582	4.58563	4.55813	4.40004	4.66393	4.96907	7.24055	7.43608	7.40253	7.42568	7.17685	7.45252	7.47537	7.42335	7.41399	7.33977	7.31129	7.33162	7.27111	7.35803	7.37397	7.42983	7.30564	7.36919	7.39069	7.4185	7.2728	7.22325	7.45385	7.20573	7.19843	7.25497	7.22178	7.31692	7.37772
ABCB9	4.77586	4.47832	4.36356	4.6149	4.92509	4.48751	4.65508	4.58821	4.80011	4.43693	4.53462	5.03284	4.41378	4.44928	4.29585	4.77857	4.5733	4.62662	4.76255	5.41405	7.61697	7.7306	7.48819	7.50804	8.23486	7.80704	7.89338	7.9479	7.44629	7.54496	7.45863	7.46338	7.59275	7.54416	7.40167	7.64371	7.48749	7.43931	7.41795	7.72863	7.67652	7.44696	7.55048	7.66502	7.79861	7.6599	7.54273	7.26159	7.59775
ABCC1	6.62278	5.89308	7.35577	6.03597	6.56518	6.65086	6.59943	6.2014	6.24435	6.52296	6.242	6.18597	5.98706	6.56825	6.50335	6.85498	6.19268	6.27414	6.28822	5.70081	7.72614	7.51473	7.71314	7.87378	7.68687	7.75541	7.98121	7.81938	7.57409	7.51048	7.56612	7.77985	7.77306	7.78712	7.52864	7.85939	7.71788	7.6192	7.82584	7.90001	8.04838	8.01007	7.74395	7.50906	7.68508	7.50064	7.92978	7.50959	7.51737
ABCC10	6.75848	6.68408	7.00228	6.18624	6.7036	6.86519	6.29162	6.22481	6.29143	6.39258	6.82892	5.88629	6.53395	6.66253	6.49887	5.4516	6.39796	6.54198	6.46475	5.83969	7.10701	7.16974	7.22418	7.28872	7.21736	7.24229	7.20467	7.19969	7.22674	7.31975	7.23763	7.21836	7.47001	7.22852	7.3249	7.19142	7.23609	7.24647	7.26865	7.1963	7.2298	7.23365	7.20551	7.21034	7.19216	7.27949	7.15089	7.21081	7.21952
ABCC11	3.48734	3.51123	3.72937	3.90551	3.64906	3.5053	3.56906	3.76087	3.52929	3.70345	3.70463	4.24626	3.77582	3.74221	3.83524	3.87674	3.61059	3.91682	3.97327	3.82064	7.17561	7.19338	7.31699	7.37713	7.19605	7.31095	7.30091	7.31593	7.41207	7.35051	7.31098	7.30755	7.23828	7.3668	7.29416	7.23764	7.35011	7.42598	7.44681	7.34489	7.26366	7.30545	7.27424	7.38755	7.13242	7.27257	7.29961	7.38872	7.32102
ABCC12	2.97084	2.90152	3.02802	3.03193	3.01609	2.92566	2.8488	3.19453	3.38575	2.8798	2.93689	3.21693	2.98776	3.12661	3.10564	3.06216	3.1157	3.01008	3.06032	3.23819	7.10156	7.183	7.13014	7.17947	7.19696	7.23451	7.17035	7.1545	7.07904	7.15756	7.10349	7.14975	7.16313	7.14579	7.17408	7.1265	7.14762	7.0818	7.1724	7.23275	7.25827	7.11839	7.14202	7.20387	7.14821	7.05875	7.19955	7.02497	7.17554
ABCC13	7.04482	5.52838	5.58137	6.30651	5.4448	4.57868	4.27926	4.71041	4.83997	4.68254	6.40108	7.24739	4.13012	6.54006	3.5179	4.22201	6.17893	6.57368	5.12764	6.18184	7.57903	7.33843	7.45438	7.37371	7.61598	7.26473	7.30763	7.26482	7.672	7.71	7.77785	7.6284	7.46231	7.31306	7.2829	7.33503	7.4424	7.65695	7.64938	7.27187	7.24851	7.52979	7.3435	7.85004	7.68091	7.82177	7.32778	7.76748	7.5731
ABCC3	6.22185	6.25886	6.07678	6.03053	5.72105	6.54013	6.10974	6.12702	6.48556	5.48473	5.92342	6.90364	5.4419	5.64437	5.97358	6.05951	6.34667	6.18103	6.34252	6.60012	8.06128	8.4156	8.13231	8.21056	8.18207	8.28683	8.13553	8.19731	8.50113	8.39319	8.257	8.21326	7.89663	8.64674	8.35123	8.64817	8.31759	8.39978	7.701	8.03655	8.0804	7.61708	8.03574	8.03712	8.17807	7.87437	7.88794	8.22747	8.35441
ABCC4	7.34295	5.45626	6.48787	5.40527	5.29781	6.08511	5.50209	5.70602	4.65349	4.96442	6.52012	7.25767	3.82165	5.6955	4.18391	4.47472	6.129	7.13063	5.93718	5.80856	10.8608	11.6481	10.2591	10.273	10.896	10.5961	10.713	10.805	10.4914	10.9642	10.8615	10.577	10.8917	10.9743	10.8674	11.4007	10.2657	10.4792	10.1819	10.8318	10.647	10.4212	11.2933	11.0188	11.3659	10.9258	10.3216	10.7521	11.6553
ABCC5	5.3926	5.51509	5.33161	6.20777	5.03071	5.05892	5.11935	5.22907	5.54938	4.89804	5.62879	5.21581	5.0383	5.32206	5.43753	4.91526	5.51385	5.59498	5.39938	5.55156	7.33726	7.30701	7.46546	7.4744	7.12265	7.42433	7.26908	7.24302	7.39165	7.41443	7.37844	7.57942	7.53397	7.28177	7.19517	7.19854	7.57753	7.61013	7.45819	7.20841	7.1561	7.31373	7.18904	7.33515	7.23602	7.33676	7.18052	7.59527	7.37625
ABCC6	3.70667	3.5637	3.84622	3.79482	3.80108	3.57772	4.41021	3.75747	3.95891	3.85264	3.66544	4.36557	3.68008	3.93787	4.07645	3.82604	3.82982	4.25246	4.08349	4.38189	7.2482	7.44494	7.61059	7.53509	7.33054	7.67729	7.7195	7.8612	7.53805	7.43111	7.47247	7.69536	7.56205	7.41112	7.51743	7.45935	7.39493	7.49825	7.40202	7.5004	7.42291	7.42447	7.27097	7.23499	7.36815	7.23618	7.22713	7.56682	7.52553
ABCC8	4.5402	4.11198	4.41348	4.31391	4.24139	4.07372	4.23227	4.3111	4.42616	4.16419	4.33561	4.69396	4.17143	4.42153	4.08104	4.40735	4.45491	4.36218	4.71571	4.41579	7.74119	7.67049	7.93069	8.22311	7.38572	7.64952	7.96086	7.83722	8.07735	7.60744	7.74577	7.88971	7.66932	7.70852	7.65034	7.77196	8.00005	8.09592	8.07804	7.85854	8.22409	8.38745	7.7272	7.85714	7.53714	7.71129	8.36363	8.29099	7.84205
ABCC9	3.09519	3.26115	3.09769	3.25045	3.25364	2.98051	3.16627	3.29118	3.30197	3.18033	3.18028	3.45872	3.19762	3.19171	3.29613	3.07724	3.27519	3.17391	3.19292	3.42582	7.97095	8.24674	8.48972	8.34763	8.23919	8.30776	8.22747	8.20549	8.4123	8.33574	8.31903	8.4321	8.68559	8.1343	7.88696	7.95092	8.32534	8.40666	8.22762	8.05447	8.11506	7.75023	7.94484	8.54725	8.04445	8.16302	8.08506	8.55836	8.25593
ABCD3	5.84535	5.89668	7.42425	6.15706	6.1772	7.19729	5.97532	6.32779	5.23761	6.21873	7.12581	5.6121	7.18272	6.34547	6.26775	6.82727	6.40278	7.13321	5.8228	4.87387	8.69189	8.41743	8.21085	8.46838	8.43196	8.60387	9.19292	8.84857	8.56906	8.34354	8.28084	8.63703	8.17249	8.68367	8.55578	9.08305	8.64085	8.61673	8.38545	8.75176	8.94594	8.55006	8.6268	7.65875	8.85853	8.13083	8.70704	8.58691	8.6065
ABCD4	5.13684	5.34913	5.23867	5.17904	5.01315	5.12686	5.41687	5.3995	5.17598	5.32157	5.30071	5.048	5.34968	5.16525	5.38926	5.24374	5.43024	5.4686	5.39079	5.01159	7.21242	7.15223	7.21883	7.15252	7.20696	7.10942	7.14275	7.12575	7.05813	7.1342	7.12814	7.09797	7.10115	7.19351	7.09769	7.16762	7.14839	7.09941	7.18685	7.08264	7.12447	7.16737	7.0602	7.16926	7.14017	7.12841	7.10403	7.14388	7.08775
ABCE1	4.98643	5.03232	4.49901	4.76521	4.31438	6.48695	4.41505	4.12694	3.80229	5.10634	6.00343	3.54426	5.21218	5.61897	4.95795	6.22965	5.59859	5.10458	4.55575	4.50593	7.19125	7.09508	7.13761	7.08042	7.33707	7.13128	7.0787	7.16038	7.09132	7.12205	7.07419	7.1362	7.49823	7.27782	7.03927	7.07483	7.19323	7.18036	7.21086	7.08031	7.09111	7.05249	7.07721	7.13416	7.13994	7.12181	7.13402	7.14503	7.04014
ABCF2	5.47365	5.26117	5.25107	5.16463	5.51998	5.48456	5.36133	4.9066	5.65662	5.32717	5.30168	5.44182	5.15885	5.20891	5.25795	5.54112	5.59894	5.25049	5.46958	5.7266	7.27674	7.04009	7.11203	7.18596	7.11725	7.07333	7.26338	7.25441	7.28534	7.29883	7.44906	7.33851	7.10883	7.13307	7.25973	7.16232	7.24875	7.29976	7.28244	7.01395	7.03253	7.26585	7.20376	7.06784	7.35333	7.14463	7.07795	7.22392	7.1749
ABCG1	4.72907	4.8814	4.52506	4.49012	3.78857	4.40809	7.23944	4.27779	6.48605	6.26012	4.40763	3.94423	4.43927	3.52085	6.42255	5.68039	4.37051	4.66648	4.7168	4.87996	7.92578	8.03224	8.58467	8.43475	7.93663	8.30598	8.43876	8.32933	8.36678	8.07641	8.09782	8.34768	8.35104	8.30935	8.34264	8.53622	8.611	8.53624	8.49293	8.92554	9.04076	8.88331	8.78277	8.47208	8.2766	8.64334	8.82677	8.46344	8.33887
ABHD1	3.07393	3.03004	3.15752	3.25917	3.31719	3.04999	3.26366	3.03579	3.06485	2.84613	3.16901	3.35179	3.23087	3.20096	3.17295	3.10252	3.26502	3.1769	3.03016	3.22504	7.11869	7.19161	7.33673	7.17716	7.14869	7.34414	7.22439	7.27276	7.36087	7.19712	7.24639	7.2073	7.3697	7.25132	7.25864	7.24633	7.28108	7.25876	7.23087	7.08517	7.08766	7.12581	7.08616	7.18702	7.06934	7.15315	7.14012	7.29592	7.30501
ABHD10	5.70912	6.08089	5.70398	5.76296	5.45647	6.36349	5.59836	5.36554	5.12123	6.21572	6.11356	5.80808	6.24332	5.93384	6.22755	6.99327	6.44253	6.01932	5.78354	5.82428	8.24275	7.96691	7.4925	7.77428	7.67108	7.947	7.39711	7.34347	7.49163	8.00688	7.83065	7.60177	8.39645	7.2817	7.35171	7.30784	7.99995	7.85902	8.61315	7.29942	7.35741	7.43198	7.35326	7.67797	7.6353	7.61899	7.4482	7.65522	7.73139
ABHD11	4.97031	5.1119	5.0047	5.12909	5.07587	4.752	5.1558	5.08449	4.96352	4.73292	4.90337	4.9814	5.21646	4.7784	5.15043	4.72726	4.94078	4.72318	5.17373	5.15588	7.65509	7.98262	7.85181	7.87797	7.66967	7.80256	7.77089	7.66571	7.76553	7.59074	7.60074	7.59941	7.7308	7.555	7.30688	7.50054	7.42316	7.55991	7.33586	7.74566	7.64922	7.36899	7.42271	7.26115	7.37191	7.34654	7.50896	7.45442	7.74631
ABHD12	5.42691	5.1012	5.14166	5.12688	5.55227	5.28055	5.15916	4.95452	5.47696	5.24202	4.98417	5.36903	5.20099	5.23419	5.17164	5.67137	5.38438	5.0176	5.43318	5.53563	7.62584	7.82212	7.67274	7.59121	7.63494	7.8265	7.67024	7.73658	7.60403	7.59232	7.46931	7.66972	7.58267	7.59568	7.54283	7.80366	7.58119	7.66343	7.13416	7.7463	7.66166	7.61144	7.68105	7.43975	7.58174	7.56045	7.46135	7.66241	7.79228
ABHD13	5.03918	5.48561	5.8284	5.9098	4.37437	6.43459	5.6999	6.4313	4.12525	5.15572	6.52665	4.49948	6.60445	5.19567	5.24948	6.67055	5.46313	5.95404	5.19652	3.38515	8.661	7.71455	8.30524	8.13656	8.58746	8.38669	7.7868	7.80352	8.20764	7.94963	8.0309	8.03174	8.346	8.49086	8.26904	7.70055	8.39069	8.41895	8.42129	7.6096	7.66673	8.71759	7.56271	8.78795	8.32329	8.70358	8.15461	8.4216	7.99413
ABHD16A	6.48128	6.18739	6.3295	6.38112	6.51407	6.43957	6.33764	6.57608	6.47124	6.44113	6.34806	6.58017	6.36829	6.20173	6.50767	6.15958	6.07971	6.21958	6.32357	6.30727	7.26748	7.16974	7.07347	7.13689	7.16976	7.13823	7.13705	7.15761	7.06537	7.18312	7.15273	7.12306	7.21391	7.16881	7.05977	7.13083	7.03494	7.14512	7.19013	7.14618	7.15501	7.08813	7.19207	7.24342	7.10701	7.20001	7.20876	7.13027	7.16656
ABHD17B	5.19965	4.82326	5.0715	4.85712	4.71772	5.25542	5.19434	5.33214	4.72158	5.00717	5.38068	4.66204	5.33973	4.93416	5.23282	5.591	5.04254	5.46948	5.6602	4.81136	7.70518	7.38599	7.70142	7.64455	7.6501	8.01572	7.76295	7.70663	7.61501	7.38556	7.48436	7.46343	7.64262	7.83496	7.77011	7.81114	7.641	7.58693	7.57068	7.71819	7.89976	7.75684	7.52599	7.51489	7.38302	7.51841	7.94926	7.59228	7.46085
ABHD18	6.60546	6.90405	6.62988	6.71581	6.97379	6.75659	7.14468	6.54034	6.05403	6.6685	6.7846	6.08926	6.6752	6.44547	6.62018	6.11521	6.37152	6.44223	6.5786	6.51377	7.87199	8.03104	8.04968	8.33875	7.92136	8.41383	8.69413	8.4163	8.0267	7.81267	7.67877	8.03178	7.91803	8.22029	8.0363	8.26754	8.12505	8.04919	7.78916	8.44693	8.35497	8.10753	8.11638	7.46856	7.80876	7.73303	7.94049	7.83457	8.00832
ABHD2	8.325	8.51707	8.77865	8.43103	8.07122	8.0436	9.28135	8.67813	8.93869	8.98655	8.11364	6.58834	7.95579	7.61158	9.42589	8.41033	7.15594	9.21734	8.35529	7.91539	7.79645	7.41278	7.6357	7.95353	7.79544	7.72643	7.98359	7.80933	7.93122	7.84481	7.90137	7.86455	7.70298	7.76622	7.64254	7.60644	8.06432	8.08481	8.07144	7.74106	7.84332	8.09979	7.87456	8.03334	7.72256	8.22864	8.0984	7.88879	7.78332
ABHD4	6.69864	6.1861	6.472	6.43631	6.34294	6.16761	6.88709	6.56537	7.6137	6.48976	6.57388	7.42807	6.18007	6.37302	6.50156	6.52503	6.29415	6.62439	6.6096	7.01212	8.30229	8.79364	9.10316	9.10922	8.65563	8.88074	9.02341	9.1078	8.62832	8.79681	8.86736	8.6598	9.1213	8.57134	8.49571	8.65906	8.63855	8.64579	8.4101	9.0939	8.85607	8.18462	8.63442	8.57961	8.36449	8.51689	8.47407	8.45056	8.48231
ABHD5	7.53424	8.25151	7.92949	7.59125	7.59284	7.28272	8.50289	8.11176	8.13432	8.28621	7.482	5.95218	7.72084	8.04852	8.37941	7.82183	6.64278	7.90178	8.16229	7.42818	13.5204	14.0278	14.1388	13.7181	13.4866	14.1878	13.9746	14.0528	13.9263	13.5233	13.2337	13.3875	14.0884	13.6629	13.1152	13.7961	13.9873	14.0152	12.7676	13.4355	13.4296	12.5946	13.2311	13.137	13.2984	12.8037	13.1362	14.0482	13.9455
ABHD6	4.03499	3.89615	3.745	3.82866	3.77803	3.99761	3.84077	3.66398	3.946	4.18207	4.02994	3.85276	4.21298	3.5887	4.05217	4.74778	3.8447	3.86905	3.87816	3.80616	11.4036	11.5232	12.5398	11.9967	11.7114	12.1608	11.9043	11.7832	12.2841	11.7849	11.3315	11.4288	11.8176	11.5405	11.355	11.7215	11.9622	11.7478	10.3644	11.1584	11.2076	10.4521	10.3049	10.2252	10.7284	10.4617	10.7563	12.2985	11.8493
ABI1	7.10881	6.98422	7.44168	7.174	6.67229	7.54922	7.11135	7.65731	6.60851	6.89237	7.55457	6.44146	7.53155	7.09083	7.17353	7.26338	6.89478	7.4137	7.15963	5.89541	7.35129	7.43941	7.64028	7.56115	7.34973	7.3808	7.58357	7.49412	7.94488	7.64484	7.58999	7.81348	7.4127	7.37896	7.5076	7.62299	7.73684	7.94763	7.47606	7.3064	7.36206	7.72705	7.45806	7.42499	7.21994	7.49886	7.50943	7.98339	7.83457
ABI2	4.74337	4.38182	4.60425	4.61646	4.59657	4.72822	4.35313	4.46926	4.51783	4.32009	4.8697	5.38541	4.44749	4.62244	4.67544	4.96072	5.07016	4.68876	4.73406	4.97804	7.74761	8.08949	8.19494	7.93067	7.73574	8.39035	7.96051	7.96603	7.70379	7.59038	7.54498	7.74787	7.96925	7.76226	7.69196	7.79134	7.83904	7.72856	7.47399	7.91768	7.72831	7.39727	7.92892	7.39154	7.58085	7.36666	7.87668	7.72599	7.96529
ABI3BP	2.66809	2.52766	2.65558	2.72991	2.59689	2.56085	2.60087	2.82102	2.62823	2.69368	2.60685	2.86532	2.6021	2.71437	2.57634	2.70871	2.68077	2.67996	2.72765	2.87706	7.20819	7.40836	7.25484	7.40378	7.35538	7.21789	7.2005	7.22939	7.33565	7.29339	7.31571	7.22991	7.18501	7.21037	7.16432	7.22332	7.3282	7.30955	7.59897	7.27032	7.26532	7.4054	7.2218	7.29587	7.36502	7.20538	7.28081	7.33061	7.25252
ABL2	5.36074	5.53222	5.5478	5.64512	5.62029	5.38378	5.27743	6.04834	5.59297	5.40775	5.62196	5.51332	5.81853	4.76057	5.70598	5.34328	5.23661	5.62675	5.7432	5.32927	7.114	7.17053	7.30904	7.32	7.17374	7.19572	7.20456	7.25716	7.18479	7.28516	7.16566	7.24222	7.21114	7.20304	7.21494	7.19463	7.20421	7.19585	7.58682	7.08554	7.16309	7.22524	7.13745	7.19978	7.1809	7.21152	7.11032	7.23823	7.22886
ABLIM1	5.81506	5.58169	5.52333	5.55716	5.5122	6.28091	5.13199	5.63087	6.13118	5.23184	5.99038	6.16332	5.35203	4.97996	6.38089	6.1883	5.99642	6.31783	5.42277	6.66754	7.97132	7.67508	8.22486	7.95748	7.82843	7.95358	7.62114	7.73982	8.73266	8.36039	8.61443	8.42199	7.5913	8.32901	8.47693	8.29483	8.58577	8.87224	7.53232	7.51697	7.33254	7.67988	7.91632	8.49261	7.99625	8.36303	7.31097	8.45662	8.88644
ABLIM2	4.37455	4.62047	4.56703	4.53884	4.32625	4.21932	4.54807	4.53967	4.44978	4.35813	4.40739	4.83828	4.56332	4.50157	4.53118	4.7156	4.46677	4.37444	4.63546	4.8108	7.41009	7.39354	7.46575	7.41643	7.28959	7.45676	7.67669	7.64658	7.54426	7.26056	7.2547	7.45204	7.25745	7.34199	7.54985	7.65577	7.49034	7.57929	7.204	7.5254	7.46647	7.28508	7.44943	7.11446	7.28278	7.17478	7.26469	7.40915	7.55405
ABO	4.16885	4.06883	4.11445	3.95409	4.13274	3.80621	4.21202	4.14535	4.26987	4.08507	4.22293	4.8214	4.15857	4.18577	4.14296	4.00068	4.28861	4.37414	4.17967	4.92474	7.92493	8.03545	8.16019	8.51783	8.23619	8.25769	8.12582	8.22729	8.1495	8.11543	8.09757	8.23712	8.21877	7.65884	7.78384	7.73076	8.18606	8.18417	7.52931	7.7782	8.03207	7.62306	7.7506	8.22133	7.52435	8.00261	8.16855	8.41569	8.1116
ABR	7.21671	7.52902	7.30816	7.01583	7.35033	7.42303	7.95262	7.5446	8.34516	7.57935	7.34133	6.32752	7.17661	6.87004	8.03633	7.15182	7.01214	7.00756	7.21439	7.30241	7.5302	8.58892	7.5798	7.48615	7.63149	7.75776	7.73381	7.812	7.77348	7.8537	7.7232	7.73852	7.73189	8.01963	8.54258	8.11568	7.69772	7.68366	7.56217	8.65301	8.39863	8.04822	8.76453	8.4844	8.28523	8.47351	7.84292	7.66291	8.22863
ABRA	2.61107	2.51005	2.6357	2.53705	2.74059	2.38829	2.61687	2.50508	2.54794	2.62132	2.67212	2.60547	2.54757	2.56133	2.57161	2.46383	2.69428	2.4864	2.57544	2.69655	7.08077	7.05861	7.16184	7.08111	7.16793	7.1977	7.08796	7.11273	7.24853	7.26154	7.23087	7.13022	7.18228	7.08678	7.17951	7.39648	7.15348	7.1493	7.18966	7.1393	7.06751	7.14593	7.04059	7.11158	7.1843	7.21665	7.07599	7.20556	7.16778
ABRAXAS1	3.84492	3.99545	4.48369	4.32761	4.08136	4.6697	4.0733	3.66071	3.60232	4.37466	5.09838	3.85309	4.38959	3.90422	4.22021	4.63862	4.39782	4.88395	3.55773	3.89631	7.22172	7.2417	7.19276	7.0933	7.29903	7.15182	7.15851	7.15602	7.15288	7.19082	7.16416	7.17029	7.24916	7.14937	7.12267	7.07258	7.1185	7.12827	7.24082	7.21577	7.17847	7.18554	7.2267	7.30883	7.25012	7.24249	7.24536	7.11918	7.07505
ABRAXAS2	6.84071	6.40609	7.24465	6.56892	6.63157	7.29469	6.61576	6.36494	5.94254	6.43551	7.06356	6.06458	7.07743	6.63191	6.87976	6.5681	6.82598	7.29267	6.56997	5.65648	7.09839	7.08494	7.07729	7.13798	7.06391	7.04909	7.06593	7.17099	7.083	7.00861	7.06087	7.01165	7.07068	7.19002	7.17337	7.13189	7.12107	7.04559	7.15672	7.1998	7.13059	7.08404	7.1006	7.0439	7.10816	7.09545	7.07912	7.10007	7.15482
ABTB1	6.72674	7.49658	6.92908	7.42379	6.91904	6.19366	7.59015	7.42803	8.03428	7.15285	6.44594	6.63377	6.88557	6.12272	7.10889	6.47193	6.08987	6.56482	7.05874	6.9892	7.19315	7.10595	7.19865	7.08048	7.13749	7.11379	7.16389	7.17508	7.19836	7.21077	7.17504	7.18318	7.07557	7.07444	7.10428	7.1224	7.17666	7.19024	7.03155	7.13164	7.11334	7.09632	7.1987	7.1565	7.09387	7.11042	7.13845	7.12905	7.1899
ABTB2	4.67195	4.38067	4.22106	4.29689	4.3705	4.46024	4.60811	4.4798	4.91833	4.3196	4.80305	5.11195	4.72773	4.37004	4.45377	4.48288	4.67914	4.4785	4.62949	4.88948	10.1569	10.3836	9.81815	9.71842	9.91406	10.0652	9.57514	9.55906	10.1874	9.88375	9.80797	9.89029	9.44235	10.7037	10.1579	10.4674	9.97024	10.0975	9.39736	10.3938	10.55	10.8264	10.3943	10.3056	10.4303	10.4217	10.839	10.1376	10.4345
ACAA1	9.28694	9.38086	9.26214	9.30754	9.62712	9.03956	9.28236	9.41484	9.77562	9.47227	8.94424	8.08057	9.42914	9.0077	9.60529	9.05762	8.78381	8.85856	9.16818	8.96547	7.12212	7.26394	7.34926	7.30338	7.24113	7.29028	7.21482	7.26234	7.38276	7.40162	7.40322	7.39408	7.2056	7.21143	7.19061	7.26806	7.31072	7.39812	7.24595	7.35025	7.24743	7.35752	7.29565	7.40611	7.21796	7.32748	7.22861	7.33413	7.2929
ACAA2	5.77772	5.6636	5.51012	4.95718	5.9366	5.9525	5.68641	5.35552	5.80995	6.10777	5.9484	5.66967	5.72891	5.86925	5.85602	5.88998	5.8389	6.00376	5.59312	5.69438	7.16046	7.07893	7.11484	7.06228	7.34836	7.13182	7.10719	7.06678	7.02769	7.12394	7.06422	7.09252	7.1015	7.04067	7.13746	7.00083	7.08461	7.09473	7.05323	7.08849	7.01675	7.07542	7.24766	7.10504	7.07818	7.12194	7.13356	7.10581	7.11504
ACACA	4.90504	4.68737	5.05122	4.96791	5.88524	5.11247	4.99264	4.79135	5.29615	4.93917	5.15621	4.93358	4.98535	5.87285	4.94976	4.96169	5.26593	4.70124	4.86506	5.13611	7.32597	7.29007	7.25068	7.17703	7.23173	7.36654	7.20326	7.27573	7.34601	7.31942	7.28278	7.28762	7.21287	7.64473	7.56337	7.66895	7.34728	7.34675	7.23945	7.2248	7.25615	7.20411	7.26298	7.23093	7.43899	7.23522	7.16718	7.40512	7.46549
ACACB	4.87561	4.8592	4.67333	4.95653	4.65742	4.9368	5.09162	4.77809	4.90263	4.88588	4.74747	5.01902	4.9761	4.99427	5.04477	5.03943	4.94028	4.83422	4.99565	5.26856	9.39872	9.07652	9.48758	9.07787	9.30702	9.63818	9.03331	9.05312	9.12346	9.14152	9.13008	9.43791	9.76873	9.52527	9.33669	9.35952	9.45687	9.38038	8.95306	9.12053	8.87111	9.06354	8.7762	9.40465	9.12422	9.41845	8.80265	9.33549	9.25988
ACAD10	4.32862	4.25236	4.24001	4.1796	4.54908	4.18695	4.3685	4.1713	4.53928	4.1694	4.23893	4.59369	4.29734	4.13532	4.51281	4.20843	4.38643	4.28657	4.19466	4.55208	8.90101	9.38981	10.0094	9.80722	8.71091	9.96028	10.2006	9.76538	9.23134	8.98942	8.8679	9.39329	9.50123	8.79085	8.89618	9.58161	9.33516	9.38278	9.04463	9.18213	9.51334	8.90577	8.6569	8.05026	8.65202	8.34188	9.0079	9.58539	9.17076
ACADL	2.81846	2.78803	2.78384	3.03638	2.89373	2.73713	2.77449	2.85775	3.00156	2.93128	2.86368	2.94779	2.83042	2.73893	2.82999	2.8706	2.92246	2.74451	2.9444	3.09484	7.10925	7.16985	7.08592	7.16854	7.12303	7.14433	7.06402	7.10371	7.1852	7.1363	7.10955	7.09864	7.09004	7.10824	7.0791	7.0644	7.13977	7.1092	7.14031	7.07658	7.10979	7.12924	7.0975	7.2359	7.17263	7.0674	7.15145	7.0864	7.05032
ACADSB	3.40733	3.52581	3.8816	3.24906	3.10176	3.99541	3.52189	3.29363	2.92571	3.59228	3.93716	3.4323	4.14696	3.33032	3.67192	3.72551	4.06267	4.02298	3.50527	3.12582	9.76566	8.56452	7.83315	7.39486	9.18593	8.56538	7.53173	7.79539	8.98318	9.02369	9.06663	9.10438	7.4744	8.55549	8.51929	9.5544	8.63791	8.6294	7.10885	7.44638	7.23856	8.04526	8.15711	7.93483	9.49889	8.23785	7.14398	8.39602	9.48955
ACAN	5.01429	4.90546	5.00647	5.22157	4.89323	4.60535	4.91959	5.05896	5.16021	4.91521	4.95251	5.27256	5.02107	4.89163	5.05208	5.31297	5.13424	5.02192	5.01853	5.42465	7.21767	7.04051	7.09459	7.05241	7.1962	7.07653	7.05344	7.10126	7.23554	7.28345	7.41219	7.18456	7.10348	7.08996	7.14858	7.06048	7.10211	7.14417	7.07151	7.07343	7.11388	7.098	7.09771	7.07039	7.14268	7.08202	7.11004	7.16324	7.22563
ACAP1	7.71147	7.32627	7.30763	7.49484	7.97605	7.35048	7.20934	7.57783	7.8766	7.41453	7.10944	6.86952	7.1994	7.36019	7.03896	6.89929	7.10628	6.89201	7.36346	7.22198	9.64291	10.6205	10.562	9.49539	10.3529	10.6139	10.3583	10.6157	10.5683	10.1474	10.2786	9.8961	9.59258	11.2849	10.6298	11.0053	10.0919	10.4683	8.74719	9.56287	9.51294	9.03552	9.95554	10.5239	10.3473	9.97182	9.37568	9.66807	11.1469
ACAP2	6.94695	7.07807	7.12269	7.20038	6.22132	6.93724	7.32944	7.58424	6.85344	7.24224	7.22064	5.59989	6.92435	6.68949	7.21578	6.83768	6.19498	6.93113	7.16263	5.91611	7.45226	7.05396	7.74051	7.94492	7.61133	7.85407	8.11277	8.00954	7.69399	7.59572	7.95934	7.75367	7.34154	7.88811	7.67977	8.40666	8.38095	8.74704	8.79687	7.34263	7.44031	8.13584	7.53983	8.54668	7.75296	7.88735	7.62763	7.32764	7.41401
ACAP3	4.49086	4.83067	4.73433	4.7195	5.08529	4.6132	5.25088	4.82293	6.01367	5.2948	4.67852	5.1248	4.90799	4.98349	5.32614	5.31408	4.64119	4.8484	5.20872	5.68322	7.9228	8.04847	8.23705	7.7576	8.13423	8.64747	8.04518	8.05764	7.77591	7.60876	7.50499	7.5872	7.83839	8.01939	7.90565	8.05254	7.67584	7.50505	7.11031	7.94072	7.95121	7.45614	7.67041	7.52119	8.14876	7.46407	7.91256	7.58677	7.83289
ACAT1	4.41533	4.27713	4.60045	4.35039	4.44719	4.60974	4.23423	3.86657	3.98023	4.66015	4.34116	4.47177	4.46136	4.71693	4.17515	4.38441	4.80446	4.32571	4.16055	4.26572	7.17259	7.19007	7.10314	7.05425	7.18752	7.10133	7.11274	7.07406	7.04784	7.03972	6.96374	7.07081	7.09456	7.08915	7.06904	7.11145	7.13129	7.03979	7.13507	7.20024	7.11464	7.08097	7.11173	7.05398	7.10931	7.05773	7.09263	7.09693	7.02694
ACBD3	7.05481	6.85871	6.95118	6.88447	7.00465	7.44007	7.24421	7.25412	6.32281	7.34282	7.17016	5.97952	7.32079	7.1286	6.80182	6.68494	6.88502	6.67268	6.85497	5.85885	7.15472	7.14977	7.07381	7.13015	7.28479	7.11699	7.06282	7.12379	7.09378	7.19756	7.2621	7.09311	7.31204	7.2072	7.6375	7.20644	7.22711	7.22666	7.09967	7.14827	7.03379	7.0402	7.32472	7.23273	7.1615	7.04711	7.05768	7.14458	7.13077
ACBD5	6.08707	6.15219	6.73656	6.07015	5.68818	6.60551	6.24213	6.40956	5.44036	6.17802	6.51827	5.4796	6.98229	6.02689	6.42882	5.89021	5.86163	6.67756	7.01085	5.03073	7.27179	7.14588	7.37704	7.36335	7.13225	7.15389	7.38446	7.34948	7.44639	7.29025	7.41264	7.38284	7.36357	7.45175	7.32719	7.37103	7.44761	7.48766	7.3592	7.45434	7.4378	7.49188	7.28802	7.22938	7.36599	7.40005	7.45641	7.47107	7.33006
ACE	3.89282	3.87698	3.76991	4.0931	4.16437	3.59503	3.74654	3.87217	4.01885	3.83948	3.98963	4.36196	3.90371	3.99851	3.97361	3.79	3.85524	4.06159	3.9809	4.01143	7.09602	7.14435	7.29071	7.27186	7.23448	7.25132	7.06407	7.1899	7.30213	7.25735	7.24358	7.32101	7.27942	7.05939	7.07802	7.30845	7.2834	7.3819	7.59482	7.20757	7.25819	7.29369	7.17375	7.20932	7.37429	7.18922	7.22328	7.29376	7.2486
ACE2	3.33088	3.09131	2.92896	3.24612	2.95262	2.88013	3.22581	3.03296	2.87589	2.92997	3.20594	3.12475	2.88704	2.92133	2.97771	2.98525	3.01106	2.82261	3.01352	3.09799	13.0324	10.2084	11.8839	10.0358	12.0746	11.968	10.9614	10.9585	11.3724	12.021	11.8921	12.0567	12.7609	12.9622	12.8439	11.6498	12.5473	12.2434	11.7627	10.5157	10.6363	11.3827	10.0902	11.9559	12.3091	12.2202	12.0894	11.5019	9.95032
ACER3	7.9573	8.28415	8.22584	7.93772	8.56646	8.07731	7.48843	7.71983	7.15003	8.12975	8.03832	7.28263	8.27751	8.26306	7.55667	6.5487	7.39956	7.29534	7.98565	5.73992	7.15563	7.57605	7.39088	7.33984	7.71625	7.12683	7.41753	7.43155	7.38875	7.34328	7.45782	7.43918	7.23777	7.16584	7.18076	7.28937	7.35157	7.32892	7.13681	7.23441	7.16031	7.47537	7.298	7.30043	7.23859	7.44436	7.17709	7.71014	7.36967
ACHE	4.63312	4.4134	4.6806	4.46927	4.41877	4.10592	4.50702	4.55109	4.57506	4.55885	4.66958	5.5975	4.52201	4.26599	4.50307	4.31511	4.21317	4.54124	4.59637	5.02289	7.48494	7.56822	7.5313	7.54945	7.34962	7.59542	7.58568	7.67727	7.7607	7.60687	7.68893	7.64307	7.50567	7.62031	7.62887	7.76489	7.65986	7.76931	7.71866	7.60842	7.68375	7.87763	7.49766	7.21041	7.67256	7.62175	7.48049	7.69286	7.6214
ACKR2	3.82721	3.74988	3.92142	4.01381	3.83216	3.61737	3.82627	4.13614	3.76323	3.75707	3.89467	4.62347	3.95225	3.8675	3.72675	3.99714	4.24428	3.76561	4.1772	4.31182	7.04567	7.25389	7.18321	7.14844	7.45416	7.16252	7.06896	7.13732	7.12106	7.15381	7.06788	7.07588	7.073	7.2232	7.12449	7.17473	7.16218	7.06275	7.30783	7.17812	7.07518	7.20759	7.19431	7.20805	7.31686	7.09345	7.25136	7.02041	7.06481
ACKR3	3.80896	3.474	3.09897	3.35805	3.30712	3.61272	3.25147	3.50883	3.45398	3.99871	3.53516	3.5335	3.66927	3.23573	3.4856	4.54138	3.47468	3.57358	3.35701	3.46124	8.62761	8.83752	8.50762	8.57042	8.72393	8.48634	8.34225	8.61956	8.36049	8.70103	8.58643	8.27058	8.70249	8.30274	8.41278	8.16274	8.26495	8.32709	8.06158	8.25907	8.146	7.67906	8.4164	8.56742	8.17168	8.18793	8.14742	8.38302	8.51691
ACLY	7.67978	7.38253	7.70627	6.90746	7.70884	7.95416	7.67159	7.42315	7.53048	7.66434	7.37299	6.81649	7.81217	7.7988	7.82539	7.3555	7.59466	7.29698	7.26386	6.59572	7.83829	8.29292	8.28496	8.61558	7.88941	8.18031	8.55876	8.77008	8.68073	8.30172	8.35126	8.62889	7.95531	8.2382	8.30449	8.4016	8.53044	8.71565	8.18213	8.16528	8.3506	8.74893	8.21242	8.04228	7.99454	8.10443	8.1947	9.37931	8.41836
ACO1	4.17208	4.12179	4.24279	4.37186	4.11279	4.01139	4.04432	4.23935	4.59251	4.22379	4.11719	4.36977	4.13764	4.39378	4.57607	4.4956	4.05992	4.35888	4.17952	4.19733	7.26295	7.08879	7.08888	7.17974	7.12476	7.19446	7.07096	7.1514	7.14238	7.1674	7.03957	7.11737	7.10518	7.23843	7.05502	7.10837	7.15233	7.12751	7.12818	7.11641	7.14269	7.11141	7.08746	7.07763	7.06979	7.0946	7.08907	7.17714	7.0901
ACO2	6.39205	6.21123	6.53063	6.0337	6.31488	6.33842	5.89545	6.04227	6.43334	6.07227	5.91771	6.09172	6.06019	6.08212	5.90573	5.83405	6.52891	6.12297	5.80481	5.84226	9.46106	8.54313	9.39688	9.21336	9.50073	8.73203	8.48325	8.65203	9.25884	9.60131	9.71367	9.38121	9.76708	8.86562	9.19393	8.66499	9.13816	9.30517	9.88736	8.07445	8.43893	9.05006	8.46131	10.6023	9.4084	10.1372	8.94735	9.58463	9.4718
ACOT11	4.17239	4.02367	4.16382	4.19915	4.36691	3.97702	4.11182	4.38087	4.2472	4.35262	4.19937	4.62285	4.21549	4.19019	4.33514	4.2085	4.23681	4.26646	4.36931	4.68804	7.47504	7.16159	7.3528	7.18802	7.08818	7.1925	7.10276	7.09971	7.213	7.22626	7.24308	7.29669	7.3455	7.24656	7.25035	7.18667	7.39937	7.24866	7.5378	7.1066	7.24518	7.31594	7.30473	7.19214	7.50694	7.28701	7.22425	7.21884	7.22284
ACOT7	6.41245	5.1377	5.48955	5.35678	6.18966	6.15223	5.52171	5.57661	5.60759	5.34655	5.31928	5.85861	5.31092	5.32645	5.29115	5.47527	5.56017	5.43622	5.48251	5.96116	7.31302	7.16137	7.17571	7.32768	7.71678	7.566	7.1949	7.21547	7.34073	7.42054	7.45337	7.44851	7.66032	7.68697	7.40276	7.74065	7.21125	7.25697	7.24515	7.10256	7.11522	7.2341	7.09072	7.31514	7.2681	7.29478	7.21687	7.61196	7.45164
ACOT8	6.07726	5.90193	6.16831	6.27771	6.51825	6.33061	6.16948	6.09432	5.94733	6.00989	6.00308	5.51588	6.23204	5.97566	6.02531	5.51567	5.97265	5.8941	5.65142	5.72182	7.35351	7.26816	7.26054	7.21463	7.1388	7.34774	7.43585	7.29976	7.28206	7.33499	7.16942	7.24038	7.2499	7.49324	7.29407	7.43855	7.32023	7.40119	7.12906	7.34826	7.41439	7.40965	7.22861	7.13394	7.41042	7.29862	7.33237	7.36336	7.37798
ACOX1	6.37574	6.38039	6.3385	6.06014	6.19751	6.21791	6.58192	6.80012	6.66593	6.28112	6.43478	5.61581	6.44058	6.02549	6.64799	5.75957	5.86971	6.58614	6.55912	5.83768	7.18039	7.09079	7.23474	7.19784	7.08551	7.08903	7.22012	7.15188	7.24579	7.2386	7.18606	7.33449	7.12645	7.13116	7.12672	7.19407	7.19274	7.21456	7.68159	7.08745	7.18672	7.33723	7.10032	7.12495	7.16622	7.34923	7.20826	7.25668	7.19705
ACOX3	5.55885	5.14637	5.46606	4.81831	5.92893	5.27769	5.65594	5.10498	5.71762	5.16027	5.08069	4.47108	5.41826	5.0857	5.20659	5.30558	5.70685	5.21366	5.63468	4.98992	7.22074	7.22953	7.24213	7.18198	7.09308	7.18646	7.15027	7.19202	7.30415	7.29992	7.18704	7.29509	7.13221	7.19681	7.20463	7.19725	7.22807	7.35781	7.12925	7.19748	7.16293	7.14899	7.15722	7.29856	7.27202	7.21539	7.20559	7.44228	7.32559
ACOXL	3.74593	3.53993	3.57482	3.42263	3.51878	3.44589	3.56052	3.59166	3.52737	3.5831	3.68126	3.67532	3.63666	3.53452	3.75678	3.55263	3.66666	3.74563	3.81313	3.88643	8.33466	7.34506	7.48191	7.50891	8.01028	7.70329	7.33078	7.37559	7.393	7.35291	7.46013	7.63575	7.40592	7.43568	7.17119	7.26011	7.83503	7.50252	7.7878	7.15632	7.22144	7.53816	7.09576	7.36741	7.63046	7.63253	7.43519	7.42723	7.31713
ACP1	6.75428	6.47032	7.37338	7.56825	6.4459	6.25897	5.51792	5.86783	6.04583	6.58799	7.09844	7.69333	6.00099	6.3963	5.83002	6.23694	7.62093	6.66065	6.32699	6.89017	8.21185	7.95244	8.06526	8.03156	7.98599	8.21713	8.21748	8.18471	7.946	7.9803	7.8705	7.90383	7.96174	8.05219	7.79124	7.9076	7.90166	7.9071	7.87401	7.95216	7.9778	7.91851	7.70612	7.67958	7.9224	7.74574	7.87363	7.72909	7.91429
ACP6	6.30959	5.87134	5.86144	5.61228	5.84753	6.16603	5.39387	5.87506	5.79438	5.81536	5.5677	5.39925	5.52149	6.5787	5.79395	5.85783	6.31571	5.61834	5.39393	5.74726	7.1391	7.33756	7.20175	7.24286	7.17097	7.17492	7.23865	7.39444	7.42397	7.35264	7.396	7.31757	7.27753	7.1558	7.31989	7.15696	7.25938	7.27476	7.15244	7.22432	7.12331	7.26844	7.34945	7.3456	7.1684	7.36001	7.19523	7.3187	7.38649
ACPP	5.76634	5.69455	6.44601	5.23423	5.84992	5.26579	5.97409	5.54843	5.30022	5.90788	6.0591	5.18341	5.43159	5.2908	5.63166	4.6726	5.44953	6.65825	5.35531	4.66647	7.63417	7.44607	7.54583	7.5247	7.55424	7.4442	7.37476	7.41111	7.30253	7.53815	7.47259	7.42599	7.99449	7.51557	7.41081	7.34451	7.44098	7.39484	7.75827	7.34661	7.45868	7.47529	7.22016	7.50326	7.35953	7.45014	7.19469	7.50634	7.35654
ACRBP	7.84216	7.50049	7.31332	7.41897	7.88147	7.87808	7.72076	7.10833	7.61908	6.33692	6.98666	8.27059	6.27124	6.11894	6.20358	6.97233	7.9203	7.43803	6.70017	7.88367	7.12137	7.32911	7.22283	7.0645	7.09107	7.22712	7.14329	7.05727	7.18493	7.05342	7.21463	7.14006	7.11554	7.07748	7.15362	7.21416	7.19902	7.09476	7.0758	7.11677	7.04528	7.22132	7.2039	7.20012	7.15001	7.16011	7.16824	7.02506	7.29926
ACRV1	3.71894	3.56994	3.79286	3.754	3.72465	3.50454	3.71148	3.87846	3.83355	3.67337	3.67317	3.82722	3.70709	3.77878	3.79715	3.93817	3.88211	3.60378	3.94895	3.69559	7.30577	7.77085	7.59686	7.62226	7.58978	8.03133	7.64625	7.54475	7.21214	7.23765	7.23494	7.36414	7.49238	7.51739	7.3625	7.52495	7.51152	7.29855	7.29106	7.81122	7.82205	7.37596	7.35892	7.30554	7.35597	7.27724	7.76547	7.41504	7.37222
ACSBG1	3.9871	3.85901	3.93366	4.09637	3.8871	5.03587	4.0153	3.87443	3.88858	3.76087	3.91462	4.30333	3.84121	3.5349	3.60833	3.6558	4.35386	3.89726	4.3614	4.75506	7.52811	7.51003	7.71188	7.83266	7.46965	7.41894	7.8834	7.86845	7.67694	7.47056	7.54562	7.59726	7.40326	7.62082	7.65495	7.85175	7.64566	7.705	7.65687	7.6878	7.86522	7.84907	7.62392	7.37707	7.46186	7.36525	7.49286	7.69833	7.53395
ACSF3	4.83719	4.57353	4.45799	4.58896	4.87523	4.51337	4.60331	4.6311	4.70597	4.6113	4.79514	5.22509	4.47671	4.71729	4.74425	4.70505	4.60351	4.51529	4.68745	4.94308	7.47912	7.45149	7.53783	8.05542	7.1332	7.71462	8.15486	7.82219	7.59247	7.47706	7.389	7.68625	8.03568	7.60285	7.56985	7.79082	7.79935	7.80788	7.83364	7.68191	8.43281	7.97326	7.56657	7.26091	7.24269	7.22136	8.18136	7.87409	7.45467
ACSL1	12.2505	12.5001	12.6285	12.8325	11.9705	12.6195	12.3779	12.9714	12.56	12.124	12.5876	11.339	13.0225	12.3371	12.6935	12.4749	11.8499	12.5447	12.5286	10.9315	7.10401	7.34872	7.2607	7.31651	7.22391	7.18262	7.36475	7.359	7.30066	7.24875	7.26953	7.3865	7.30548	7.25624	7.27128	7.30303	7.25219	7.30284	7.12269	7.58756	7.47315	7.3406	7.35053	7.2197	7.25651	7.26529	7.35576	7.31384	7.40025
ACSL3	8.13036	7.93845	8.48639	8.48018	7.59786	8.57284	7.98087	8.40589	6.8274	8.19248	8.60119	7.17191	8.72741	8.50395	7.43676	6.83867	7.61352	7.98862	7.53298	6.25552	7.69524	8.53511	8.00754	7.98837	7.93761	7.96713	8.12323	8.40454	7.85245	7.84049	7.6952	7.68996	7.86249	7.63978	7.85027	7.74782	7.57683	7.55965	7.24745	8.34848	8.23135	7.61214	8.36319	8.05036	8.04485	7.72929	7.85434	7.79041	7.87619
ACSL4	7.59711	8.63842	8.00508	8.64403	8.16605	6.95374	8.47824	7.90995	7.5505	7.82806	7.59205	5.9072	8.29993	7.57578	7.54944	8.02952	5.79287	7.6321	8.12418	7.08778	7.15303	7.11148	7.19054	7.18692	7.32737	7.14869	7.10834	7.08905	7.12066	7.13766	7.20417	7.14709	7.19986	7.16103	7.08548	7.15407	7.0906	7.16318	7.11957	7.19149	7.14288	7.1404	7.04094	7.14844	7.15274	7.19482	7.18203	7.21561	7.14422
ACSL5	7.10378	5.84585	7.49462	7.07041	6.21592	7.24209	7.24347	6.97281	6.08547	7.74525	6.55514	6.2116	6.2314	7.04478	7.78309	6.39966	6.42472	7.15935	7.5314	5.88333	7.00709	7.15807	7.02507	7.10502	7.19517	7.12147	7.12571	7.0727	7.02085	7.103	7.05583	7.03454	7.08815	7.26135	7.01777	7.11797	7.04756	7.11116	7.12166	7.12877	7.18027	7.14851	7.07847	7.09535	7.08076	7.0716	7.1581	7.08533	7.08968
ACSL6	4.43065	4.73953	4.80805	5.5652	3.74758	3.99873	3.73189	3.951	3.54869	3.40847	4.58865	5.59223	3.83177	5.08339	3.78045	3.97077	4.28518	5.22195	4.05134	4.20513	8.40729	8.81293	9.09596	9.12003	8.39258	9.28466	9.5743	9.6058	9.14658	8.79503	8.73438	9.1065	9.15408	8.61834	8.41481	8.71514	8.72663	8.64492	7.8147	8.99533	9.12351	8.47736	8.43895	7.68694	8.3125	7.63866	8.62303	8.36682	8.39486
ACSM1	3.51153	3.76676	3.67899	3.82461	3.7498	3.43427	4.09229	4.08491	3.79034	3.8294	3.84937	4.04786	3.75714	4.08251	3.77272	3.90008	3.83335	3.84349	3.93648	4.06763	8.68069	10.0852	9.41307	9.07277	9.32585	8.93233	9.24476	9.73159	9.14352	9.14813	8.97936	8.9069	9.20036	9.15046	8.72666	8.87864	8.84868	8.64847	8.05752	9.98457	9.58485	8.47386	9.79703	9.38027	9.36806	9.00602	9.31689	8.69476	9.27811
ACSM3	4.11315	3.6583	4.1591	4.08595	3.1604	3.60389	3.36537	3.25219	3.55818	3.50967	4.02225	5.12928	3.458	3.41875	3.22139	3.51512	3.70033	5.16059	3.51435	3.58693	8.07167	7.73342	7.62822	7.82622	7.62404	7.71334	7.82339	7.79015	7.7524	7.7054	7.6833	7.71002	7.41637	8.03274	8.16242	8.35532	7.78437	7.75514	7.447	7.71669	7.71631	8.04171	7.74747	7.46997	7.86585	7.54134	7.64305	7.88183	7.99391
ACSM5	3.50335	3.34749	3.48413	3.69322	3.48692	3.19323	3.50478	3.46093	3.58645	3.27182	3.50581	3.86607	3.67154	3.49261	3.51692	3.483	3.67059	3.63115	3.75261	3.60816	7.79499	7.33149	8.09877	7.58792	7.68309	7.51156	7.61262	7.59678	8.04727	8.14022	8.2055	8.14813	7.4387	7.71148	7.81544	7.86619	8.21508	8.41854	7.81397	7.72142	7.42313	7.99704	7.99686	8.38624	8.00557	8.32598	7.59969	7.87499	8.18621
ACSS1	4.73612	4.54837	4.52734	4.56932	4.78448	4.63462	4.69652	4.60783	4.82439	4.76824	4.54783	4.90307	4.67427	4.80775	4.78685	4.80771	4.94562	4.60813	4.6767	5.19229	9.0397	9.83616	9.32247	8.9825	9.5726	9.68914	9.44572	9.50819	9.86951	9.96334	10.0168	9.90438	10.1405	9.87972	10.6332	10.0762	9.5478	9.85901	9.75338	10.2991	9.58783	9.45133	10.6765	10.1779	9.92322	9.90314	9.4831	9.75608	9.90923
ACSS3	3.01213	2.86966	3.07906	2.91967	3.11822	3.20644	3.34908	3.33821	3.38887	2.99511	3.56331	3.47693	3.21834	2.91421	3.2348	3.25106	3.29377	2.96437	3.37528	3.09843	7.16713	7.16364	7.22415	7.12263	7.20157	7.25614	7.16946	7.18464	7.14986	7.13284	7.14666	7.12895	7.25779	7.45679	7.25929	7.17397	7.16835	7.2119	7.28181	7.11347	7.15136	7.23327	7.14823	7.11632	7.15297	7.23174	7.09889	7.18756	7.12865
ACTA2	4.38213	4.32267	4.41597	4.53203	4.48494	4.11855	4.57957	4.53144	4.94598	4.31311	4.28854	4.32197	4.43342	4.08204	4.41496	4.20029	4.33853	4.49537	4.58034	4.15937	10.2149	9.79069	9.88432	9.92697	9.79094	8.57844	10.3716	10.5724	9.89924	9.82494	9.59175	9.30173	9.10472	9.29615	9.3771	9.28578	9.31546	9.29605	8.70539	10.114	9.92233	9.11899	10.3254	9.64957	9.57312	9.50005	9.22368	8.7151	9.06568
ACTB	13.6884	13.7116	13.7529	13.4963	13.7153	13.9281	13.7191	13.7348	13.7467	13.6904	13.4127	12.9799	13.784	13.4723	13.6237	13.3508	13.6084	13.5103	13.7203	12.6937	7.49333	7.37026	7.55444	7.61406	7.37783	7.52482	7.48683	7.42733	7.47719	7.46421	7.57761	7.46026	7.46309	7.44529	7.32062	7.30402	7.53465	7.52026	7.41748	7.50336	7.48706	7.43777	7.42567	7.60319	7.35509	7.32082	7.56887	7.57029	7.60258
ACTG1P17	3.77758	3.64037	3.66474	3.72725	3.64	3.8507	3.60647	3.74479	3.62667	3.67798	3.55646	3.78983	3.74522	3.74564	3.58035	3.67042	3.79801	3.64857	3.9499	3.7334	8.08431	8.45746	8.10607	7.87912	7.89149	8.08371	8.37711	8.36276	7.84896	7.68872	7.56532	7.78548	7.92085	8.55322	8.00622	8.02455	8.09672	7.71166	7.64535	8.24397	7.89399	7.88876	7.92208	7.53339	7.55519	7.62556	7.89638	7.44367	8.01692
ACTG2	4.71747	4.69997	4.96056	4.63713	4.91007	4.79066	4.72681	4.67528	4.28291	4.64969	4.73752	4.88961	4.89563	4.45189	4.63352	4.50117	4.7229	4.82547	4.94819	5.06228	7.77163	7.66515	7.70814	7.73649	7.73679	7.73645	7.62923	7.62875	7.73511	7.69327	7.61952	7.67306	7.76644	7.4925	7.51793	7.46166	7.60926	7.6472	7.74059	7.63574	7.70967	7.77531	7.53204	7.58414	7.53877	7.72116	7.47955	7.80098	7.66837
ACTL6B	3.62677	3.51336	3.59371	3.56357	3.70104	3.23002	3.5336	3.63853	3.54206	3.38727	3.5152	3.96934	3.55341	3.43798	3.41423	3.59245	3.69165	3.59043	3.69804	3.95117	7.10259	7.22768	7.19199	7.18121	7.12232	7.28631	7.13475	7.07473	7.18984	7.2526	7.18555	7.24997	7.13887	7.14836	7.31168	7.11802	7.27982	7.13666	7.15847	7.23029	7.09966	7.12403	7.24748	7.0936	7.16697	7.27619	7.20471	7.12819	7.25578
ACTN1	9.34963	9.33021	9.06859	9.06595	9.28775	9.38618	9.51292	9.38638	9.94488	9.29514	8.91773	8.68469	8.72065	8.85226	9.18476	8.80536	8.65702	8.80647	8.9469	9.45209	7.59134	7.32148	7.51258	7.60521	7.18461	7.32299	7.79705	7.69268	8.00206	7.89471	7.89969	8.21317	7.30362	7.67178	7.65331	7.85671	8.13786	8.18468	8.36992	7.61465	7.5998	8.13226	7.81556	7.44476	7.88645	7.9265	7.81309	8.03761	7.71067
ACTN2	3.44261	3.53119	3.54327	3.88917	3.44237	3.44324	3.57478	3.56064	3.57628	3.43353	3.55344	3.89246	3.59014	3.62104	3.48273	3.60161	3.76661	3.63437	3.75687	3.5391	7.18764	7.22536	7.09048	7.13595	7.18172	7.11699	7.1436	7.01169	7.15342	7.1356	7.17676	7.095	7.05168	7.05308	7.06821	7.10647	7.08579	7.09657	7.18457	7.1599	7.14395	7.10702	7.06381	7.10242	7.1366	7.15674	7.1435	7.05042	7.05131
ACTR1A	8.74273	8.55513	8.58629	8.16855	8.95881	8.47301	8.40328	8.28682	8.64516	8.32491	8.00336	8.13901	8.12495	7.9935	7.96223	7.96683	8.50827	7.99494	8.53476	7.85391	7.94699	8.11865	8.44207	8.05565	8.03773	8.85192	8.53374	8.29371	8.36323	8.07285	8.07403	8.18054	8.04925	8.85898	8.54568	8.84899	8.56374	8.54023	8.08827	8.69576	8.49766	8.05803	8.41422	8.44258	8.3275	8.32847	8.41924	8.3815	9.19405
ACTR2	8.23974	8.67787	8.7253	8.63129	8.17521	8.96636	8.61702	8.94114	8.00373	8.27792	8.73744	7.11261	9.05021	8.21939	8.40135	8.46644	8.10341	8.24942	9.01391	7.32085	8.07023	8.36397	8.5256	8.30197	8.15146	8.81252	8.28645	8.3432	8.84769	8.52483	8.38382	8.61248	8.14101	8.93815	8.62265	9.19713	8.42491	8.78558	8.05876	8.31912	8.20434	8.26729	8.16705	8.08427	8.64348	7.9279	8.30996	9.135	9.15963
ACTR3	9.80516	9.82062	9.99188	9.81391	9.45073	10.0559	9.47839	10.0881	9.10833	9.79509	10.0254	8.90149	10.0757	9.93169	9.8946	9.40487	9.49616	10.103	9.59992	8.75964	8.72198	7.41639	7.82345	8.23723	8.03097	7.23282	8.12511	8.10363	7.53226	8.04482	8.8228	7.72983	8.12693	8.00438	8.62746	8.05358	8.02736	7.70417	8.8604	8.0333	8.51291	8.42592	7.42865	7.96457	7.39863	8.00356	8.84403	7.51861	7.32948
ACTR3B	5.47964	4.93832	5.57466	5.07289	5.3588	6.28735	5.49802	5.27799	5.43272	5.14137	5.40688	5.38357	5.23633	5.21894	5.43259	5.18391	5.50423	5.40212	4.89235	4.95955	7.42591	7.3291	7.47944	7.43289	7.26727	7.35463	7.23018	7.28941	7.58668	7.58758	7.60818	7.49463	7.45405	7.2433	7.28762	7.3109	7.43045	7.46662	7.3506	7.19162	7.17534	7.38004	7.32826	7.51791	7.34607	7.4758	7.3011	7.52509	7.43511
ACTR5	4.64173	4.76028	4.52842	4.69584	4.66531	5.16851	4.5611	4.1824	4.99286	4.83927	4.95142	4.58341	4.90378	4.73133	4.77422	5.28425	5.12278	4.61525	4.79828	5.03519	8.44959	8.61196	8.35119	8.34873	8.59378	8.55582	8.32599	8.39306	8.20935	8.40749	8.26245	8.07965	8.42588	8.49535	8.58101	8.53291	8.04927	8.09824	8.23496	8.57982	8.6386	8.49123	8.40881	8.34368	8.64094	8.58762	8.49935	8.21221	8.41233
ACTR6	5.13788	5.13432	5.24499	4.75021	4.59767	5.47513	4.76374	4.8261	3.91395	5.318	5.46642	4.59991	5.43132	5.48813	5.10792	5.06173	5.38544	5.46552	4.69879	4.3668	8.59059	7.93785	8.41636	8.65053	8.51124	8.13251	8.40089	8.32909	8.8937	8.65152	8.68253	8.76143	8.21531	8.0884	8.07501	8.07094	8.98998	8.85694	8.45413	8.47278	8.16848	8.40361	8.7854	9.02256	8.44778	9.093	8.34912	8.91356	9.08518
ACTR8	5.50142	5.35784	5.7678	5.4362	5.90363	5.89497	5.46798	5.39542	5.52969	5.65783	5.66345	5.78827	5.97697	6.00369	5.66711	5.7775	5.91041	5.52265	5.7817	5.28257	8.75939	8.68997	8.42809	8.50481	9.02672	8.44982	8.59773	8.98324	8.81875	9.11476	9.07199	8.88121	8.40412	8.72343	8.66163	9.128	8.62035	8.70173	8.60391	8.26374	8.18263	7.96893	8.66177	8.57369	8.90452	8.37409	8.31321	8.87525	8.91505
ACVR1B	5.02175	4.99837	5.16876	5.01894	4.90815	5.02018	5.26288	5.54777	5.12215	5.07418	4.95434	4.63045	5.23434	4.76074	5.19994	4.92564	4.77225	5.04091	5.34167	4.37422	7.27437	7.20491	7.12959	7.21983	7.09406	7.12207	7.1294	7.13826	7.13175	7.05963	7.08245	7.05734	7.04506	7.13115	7.0525	7.02739	7.09685	7.10587	7.10203	7.2059	7.08051	7.07502	7.09152	7.17333	7.16367	7.09828	7.12805	7.12448	7.1303
ACVR1C	3.24349	3.36567	3.41192	3.56689	3.2814	4.7039	3.28566	3.29663	3.15538	3.20526	4.13798	3.79691	3.81099	3.30028	3.97865	3.98621	3.56466	3.53904	3.24903	3.67928	7.98223	8.30134	8.11426	8.36245	7.89544	8.1453	8.37162	8.46055	8.27628	7.86979	7.8238	8.02532	8.07884	8.28456	8.25378	8.46774	8.1904	8.16663	7.42838	8.09012	8.06503	8.19792	7.7452	7.75946	7.9064	7.81009	7.94869	8.29683	8.11794
ACVR2A	4.33381	4.48599	4.25781	4.22582	4.39093	4.46151	4.29094	4.23057	3.89492	4.25315	4.62726	4.76768	4.84919	4.43965	4.50594	5.08058	4.70421	4.54299	4.39828	4.48335	7.32218	7.44566	7.62314	7.54441	7.52193	7.49652	7.51662	7.56205	7.65703	7.42811	7.28673	7.52756	7.47064	7.68417	7.54309	7.52806	7.45347	7.45591	7.39286	7.51599	7.43547	7.73589	7.35477	7.54458	7.48768	7.63972	7.49919	7.4454	7.30568
ACVR2B	3.84153	3.68941	3.47304	3.55228	3.74928	3.60474	3.61015	3.7701	3.63981	3.68956	3.92707	4.37283	3.76866	3.75481	3.56778	3.75857	4.03927	3.76639	3.66059	4.22319	7.17145	7.29043	7.24558	7.25843	7.23684	7.25866	7.2537	7.23769	7.19289	7.21438	7.18913	7.16727	7.27691	7.30457	7.26313	7.20863	7.23441	7.15207	7.08691	7.26045	7.25078	7.08638	7.08827	7.18442	7.16995	7.11032	7.16261	7.18365	7.21509
ACVRL1	4.29121	4.43498	4.12576	4.40523	4.34605	4.07003	4.27421	4.45906	4.19383	4.02595	4.09649	4.49301	4.50215	4.08471	4.41337	4.2136	4.24057	4.14345	4.40288	4.20671	11.4764	9.12448	10.5241	8.58454	11.1573	10.9593	8.92092	9.15777	9.93627	10.7125	10.8049	10.6705	11.6157	11.2151	10.7836	9.5927	11.2849	11.0469	10.7606	9.24139	9.48531	10.0313	8.83678	11.3538	10.8373	11.3399	10.632	10.4875	8.06828
ACY3	3.76068	4.07402	4.02816	3.97363	3.81689	3.83207	3.94297	4.05474	4.04018	3.9943	3.78622	4.23569	3.77304	3.82165	3.83935	4.01967	3.97293	4.17547	4.3578	4.23561	7.11621	7.26142	7.30414	7.23331	7.14093	7.63733	7.24345	7.20543	7.34941	7.22463	7.36129	7.35945	7.28802	7.75059	7.923	7.62816	7.49893	7.49075	7.12001	7.41647	7.23202	7.2077	7.41796	7.32624	7.1406	7.5256	7.07476	7.50916	8.05476
ADA	6.765	5.24551	4.92972	4.57179	6.03618	5.53588	4.41239	5.3918	5.81697	7.00116	5.58346	5.12559	5.44804	5.46719	6.65304	6.57025	5.84977	5.70995	5.2948	6.2979	7.11906	7.20504	7.14844	7.12174	7.09494	7.23571	7.23453	7.23921	7.17378	7.15306	7.1101	7.16795	7.15303	7.17712	7.18702	7.2304	7.15278	7.11793	7.14493	7.14344	7.15855	7.27603	7.13637	7.10897	7.08329	7.09066	7.12122	7.19908	7.1337
ADAD1	3.21233	3.16511	3.09838	3.26794	3.17597	2.97377	3.04009	3.29682	3.16054	3.00132	3.18207	3.63812	3.11562	3.17279	3.21167	3.26629	3.21341	3.21875	3.44275	3.39346	7.46961	7.13826	7.07792	7.11264	7.16753	7.09401	7.1396	7.07685	7.15853	7.06015	7.135	7.15855	7.08386	7.16477	7.06929	7.1661	7.17134	7.14015	7.1487	7.07606	7.05514	7.0707	7.07488	7.14035	7.07788	7.07126	7.17219	7.09987	7.19372
ADAL	3.55682	3.53091	3.38698	3.51443	3.54284	3.59048	3.29486	3.57221	3.48617	3.32465	3.41454	3.78363	3.58305	3.6607	3.53688	3.45364	3.60032	3.45553	3.57744	3.66307	7.22236	7.17601	7.0541	7.04702	7.05095	7.10822	7.02683	7.20781	7.10911	7.06892	7.16564	7.13529	7.061	7.05517	7.09595	7.09979	7.00089	7.12232	7.06882	7.05523	7.18599	7.12037	7.08409	7.11387	7.10228	7.09912	7.17296	7.10269	7.12305
ADAM10	8.25467	8.52895	9.02293	8.79448	7.50416	8.85582	8.7989	9.28741	7.37756	8.89069	9.6797	6.97562	9.08935	8.35434	9.06841	8.90462	8.1691	9.50631	9.14229	6.70488	7.47078	7.4106	7.48452	7.49394	7.44411	7.32711	7.47026	7.47695	7.69135	7.52877	7.61776	7.6078	7.23521	7.29979	7.38471	7.52617	7.69163	7.57428	7.37264	7.45562	7.5777	7.70687	7.47406	7.64286	7.35749	7.67063	7.38726	7.65508	7.52051
ADAM11	4.47042	4.08489	4.33407	4.43608	4.21329	4.19529	4.13919	4.64969	4.36039	4.02348	4.32785	4.66538	4.17503	4.41779	4.43332	4.25259	4.29969	4.13724	4.52079	4.47406	7.18275	7.20678	7.20484	7.28159	7.14548	7.19117	7.32345	7.19913	7.20212	7.13233	7.20825	7.1914	7.21552	7.11636	7.11186	7.15054	7.20013	7.17212	7.10171	7.20184	7.21185	7.17202	7.082	7.25629	7.14903	7.21242	7.15819	7.27216	7.2629
ADAM12	3.39279	3.45594	3.38831	3.55072	3.3704	3.23264	3.40752	3.51003	3.398	3.33211	3.44138	3.65777	3.4712	3.40965	3.49514	3.55203	3.49281	3.5066	3.53312	3.49607	7.88154	7.21219	7.87871	7.26505	7.93891	8.16655	7.37441	7.23826	7.45373	7.37065	7.51746	7.8776	8.82363	9.21105	8.92185	7.8424	8.17827	8.3436	7.84889	7.36651	7.51226	9.53033	7.13423	9.09121	8.01738	9.11515	8.39327	7.96598	7.3024
ADAM15	5.88239	5.73587	5.79373	5.92213	6.58614	6.14213	5.84896	5.86823	5.70343	5.80033	5.78811	6.16846	6.17771	5.81289	5.54363	5.70195	6.05748	5.64354	5.91945	6.0212	7.13061	7.32061	7.32639	7.39243	7.17566	7.26994	7.35227	7.30574	7.43562	7.4434	7.51259	7.45135	7.50793	7.22304	7.33907	7.29404	7.39801	7.47739	7.16141	7.25892	7.18315	7.39458	7.16079	7.29013	7.15302	7.3315	7.07159	7.44204	7.41642
ADAM17	7.19097	8.08373	7.74215	7.27533	7.34672	7.13529	8.26298	8.22311	8.29956	7.77409	7.57485	6.33184	7.68065	7.15674	8.79684	7.66026	7.06499	7.90133	8.01078	6.96017	7.20566	7.10484	7.12786	7.21702	7.12663	7.14773	7.09879	7.09546	7.14032	7.12411	7.13996	7.11138	7.17229	7.15449	7.34702	7.04253	7.147	7.13926	7.17019	7.20163	7.11864	7.20719	7.52863	7.16808	7.11386	7.17822	7.13655	7.09784	7.09488
ADAM18	3.06684	3.10534	2.9913	3.26379	2.8822	2.94548	2.92805	3.23243	2.94429	3.0852	3.00777	3.51019	3.21791	3.13658	3.14761	2.98504	3.28268	2.89531	3.21051	3.28595	9.24931	9.59902	9.97415	9.38603	9.51413	9.91023	9.55557	9.4956	9.52364	9.41784	9.23156	9.06377	9.59008	9.15522	9.08674	9.33603	9.25029	9.04447	9.26721	8.94087	8.8595	8.233	8.74293	8.89387	9.1872	8.61721	8.96839	9.3625	9.29409
ADAM19	6.58581	6.28751	6.34863	6.31592	6.37156	6.58586	6.58119	6.8579	6.94521	6.43082	6.11587	5.71068	6.49872	6.29232	6.60931	6.29452	5.85984	6.22698	6.46005	5.95183	7.07285	7.07934	7.11707	7.0052	6.99149	7.0731	7.12815	7.1019	7.08767	7.09562	7.10982	7.04073	7.10034	7.06116	7.43973	7.10015	7.18232	7.05852	7.09866	7.02956	7.0775	7.05729	7.52193	7.02345	7.05467	7.08925	7.07354	7.11333	7.08095
ADAM20	4.40928	4.38418	4.54775	4.45149	4.30328	4.22553	4.35754	4.29883	4.19949	4.37518	4.55189	4.77111	4.28546	4.55618	4.35724	4.4977	4.77775	4.44304	4.54166	4.91908	7.12358	7.24788	7.25491	7.36697	7.11202	7.33983	7.16146	7.23669	7.15631	7.1298	7.11459	7.12484	7.3352	7.10812	7.12242	7.19238	7.14584	7.12248	7.10645	7.01624	7.12771	7.23451	7.08712	7.12819	7.11473	7.14516	7.05463	7.11671	7.09368
ADAM21	3.07771	3.18265	3.25253	3.35254	3.20214	3.20019	3.22666	3.12822	3.05481	3.24076	3.30087	3.83178	3.18695	3.2714	3.14585	3.1266	3.39941	3.29217	3.2649	3.34666	7.40773	7.37565	7.49411	7.61651	7.28966	7.41385	7.6203	7.58475	7.59304	7.45178	7.52191	7.54397	7.54	7.43901	7.26201	7.3942	7.75184	7.59259	7.73461	7.43582	7.44985	7.68134	7.28609	7.3448	7.31703	7.53315	7.43342	7.49453	7.40461
ADAM22	3.28608	3.14332	3.24376	3.25467	3.07534	3.04207	3.19738	3.31936	3.15647	3.0942	3.20682	3.34023	3.1728	3.2779	3.14689	3.30138	3.34752	3.16284	3.28522	3.34877	7.28456	7.24213	7.22891	7.22625	6.96725	7.16938	7.15701	7.19347	7.23385	7.17959	7.25469	7.15378	7.15616	7.24861	7.16764	7.16214	7.20735	7.25673	7.23519	7.15312	7.11168	7.2206	7.12984	7.16262	7.0196	7.17827	6.99988	7.42129	7.34046
ADAM23	3.34742	3.27456	3.37609	3.30316	3.34495	3.24111	3.3946	3.27765	3.32868	3.25314	3.49118	3.5637	3.33466	3.60281	3.44525	3.3375	3.26011	3.3824	3.36371	3.57182	7.58111	7.50907	7.58778	7.70947	7.43443	7.51506	7.3988	7.34095	7.76697	7.61797	7.75273	7.72972	7.55809	7.39877	7.22982	7.39338	7.97366	7.9837	7.54219	7.405	7.35288	7.64537	7.48211	7.70826	7.70516	7.86074	7.32515	7.92363	8.12426
ADAM28	3.50696	3.91205	3.62091	3.86291	3.53504	4.75594	3.8569	3.93169	3.844	3.80576	3.87924	3.97618	3.93682	3.61581	3.60471	5.0042	4.97543	3.72409	4.1125	3.91012	7.19909	7.28528	7.34974	7.3184	7.19147	7.33368	7.36137	7.33919	7.33001	7.29594	7.23861	7.29153	7.18467	7.21411	7.24176	7.26112	7.31389	7.27564	7.29793	7.38605	7.25925	7.13332	7.20307	7.17082	7.18572	7.25886	7.29789	7.30657	7.32642
ADAM30	3.16684	3.10132	2.98967	3.22383	3.022	2.87296	3.11394	3.03665	3.22371	3.12006	3.07088	3.33611	3.01787	2.97637	3.16044	3.12621	3.08947	3.14974	3.09738	3.24815	7.29935	7.21891	7.03519	7.12135	7.33816	7.10557	7.07247	7.16091	7.14826	7.26438	7.18268	7.07582	7.0962	7.08203	7.10913	7.04454	7.0827	7.06729	7.22906	7.21481	7.09391	7.15566	7.2482	7.24965	7.24754	7.0626	7.16192	7.0394	6.97686
ADAM33	4.87743	5.50926	5.08392	5.45489	5.09833	4.85504	5.1698	5.23117	5.6585	5.25498	4.93985	5.16013	5.03965	5.21806	5.47153	5.10838	4.88061	4.81397	5.17272	5.70532	7.57679	7.53613	7.83943	7.6274	7.75059	7.70546	7.5352	7.59104	7.84513	7.58378	7.37015	7.44945	7.40927	7.34427	7.33704	7.34547	7.54885	7.61476	7.0733	7.11273	7.16587	7.07504	7.18694	7.25426	7.2187	7.24426	7.14974	7.77001	7.78902
ADAM3A	2.55085	2.73398	2.74984	2.66637	2.66783	2.54845	2.89224	2.74508	2.64422	2.77497	2.63657	2.68043	2.73552	2.73078	2.66304	2.84492	2.83625	2.60441	2.66617	2.72793	8.75526	9.06635	8.00024	8.16724	8.36631	7.99448	8.59639	8.57581	8.68216	8.61565	8.48717	8.98326	8.15368	8.84208	9.00261	9.12456	8.61199	8.59774	7.87142	8.09044	7.95711	8.64601	8.58362	7.99867	8.13781	8.09123	7.88687	8.78067	9.05446
ADAM5	2.80472	3.18014	3.01853	3.12893	2.8598	2.90537	3.06806	3.41629	3.14103	3.12143	3.0683	3.33097	3.23042	3.14028	2.98714	3.06131	3.33098	2.99329	3.33998	3.18062	8.32946	7.84734	8.56533	8.0063	8.0736	8.14917	7.92469	8.09128	8.18201	8.51356	8.47767	8.46111	9.13817	8.36087	8.49747	7.95888	8.35913	8.41054	8.87027	8.31562	8.38401	8.61006	7.8374	8.72135	8.50478	9.24539	8.83679	8.47358	7.91353
ADAM7	2.96627	3.0431	3.01272	3.04917	3.38443	3.0511	3.07815	3.047	3.18031	3.03204	3.1847	3.47395	3.2701	3.28488	3.08464	2.97326	3.20956	3.05736	3.29678	3.34729	7.39505	7.34556	7.33489	7.315	7.13468	7.21747	7.26681	7.32263	7.22617	7.2261	7.32137	7.26997	7.19788	7.1072	7.4848	7.22108	7.25662	7.24593	7.44669	7.55008	7.53485	7.64065	7.34426	7.22718	7.19941	7.50761	7.41705	7.23047	7.25967
ADAM8	8.36139	8.36433	8.43993	8.74823	7.93313	8.66962	8.40831	9.17793	9.09557	8.49231	8.26995	5.55978	8.35308	6.91202	8.54809	7.94199	6.97049	7.44512	8.12089	7.09827	7.30955	7.26068	7.356	7.32034	7.19785	7.3076	7.4618	7.52683	7.34583	7.18599	7.20145	7.26202	7.31191	7.1837	7.1776	7.28875	7.3253	7.27396	7.07787	7.54959	7.51599	7.44936	7.37206	7.14191	7.28527	7.23255	7.42435	7.40985	7.18135
ADAM9	5.7422	5.66452	6.49059	6.14032	5.07851	6.43166	5.33401	6.62422	5.31592	5.62577	6.79107	5.2193	6.61061	5.50693	5.44256	6.72482	5.84517	6.50959	6.23001	3.91616	7.18119	7.77343	7.21186	7.16635	7.06019	7.14415	7.11254	7.13108	7.23504	7.04592	7.07111	7.46076	7.11429	7.43282	7.18289	7.66933	7.37569	7.26069	7.07469	7.83838	7.14479	7.37377	8.10615	7.34672	7.16584	7.25913	7.18106	7.57199	7.80571
ADAMTS1	3.69189	3.13571	3.32515	3.30687	3.20284	3.40895	3.55807	3.75045	3.25808	3.42589	4.24845	3.52588	3.28657	3.57569	3.36344	3.10889	3.2735	3.37048	3.38636	3.47126	7.08569	7.38749	7.32444	7.311	7.17881	7.37824	7.45861	7.47667	7.54675	7.54732	7.65305	7.62221	7.08093	7.75684	7.73101	7.94462	7.18237	7.54666	7.19217	7.36896	7.36955	7.34979	7.24218	7.26282	7.38133	7.1802	7.33843	7.67559	7.71601
ADAMTS10	4.73841	4.77727	4.49884	4.36434	4.71084	4.68864	4.76182	4.64831	5.00792	4.23542	4.97236	5.15842	4.41825	4.33864	4.71389	4.65504	4.58244	4.39514	4.77505	5.36035	7.18743	7.29135	7.26206	7.26642	7.1854	7.26626	7.18011	7.27273	7.31516	7.42507	7.46722	7.36972	7.1446	7.61788	7.51319	7.67244	7.27805	7.38133	7.45705	7.13417	7.11402	7.209	7.10338	7.15299	7.16861	7.11633	7.15193	7.36671	7.43916
ADAMTS12	4.41572	4.28945	4.8008	4.93575	4.3852	4.3193	4.33284	4.55476	4.51073	4.36513	4.54548	4.95748	4.52596	4.52814	4.47892	4.49228	4.79352	4.58525	4.8135	5.26592	7.96728	8.09161	8.18868	8.07985	7.83441	7.84775	8.16722	8.14561	8.12156	7.90769	7.88411	7.95579	8.04249	7.87316	7.97675	8.11651	7.94893	8.02783	8.15249	8.08371	8.17614	8.16191	7.91449	8.18529	7.8815	8.09785	8.03324	7.99782	8.25755
ADAMTS13	4.94014	4.66494	5.04038	5.03118	4.65925	4.60148	4.87377	5.08261	5.37272	4.8004	4.92405	5.25997	4.60745	4.71594	4.58167	4.90184	5.07184	4.97089	5.08815	5.58291	7.35739	7.25081	7.29647	7.28705	7.40281	7.28185	7.25718	7.28259	7.32691	7.36581	7.34503	7.40517	7.469	7.50454	7.52764	7.41457	7.40517	7.39302	7.37761	7.32237	7.29633	7.36936	7.33621	7.39985	7.40258	7.42742	7.49102	7.39355	7.41778
ADAMTS15	3.97658	3.66272	3.74389	4.08071	3.86529	3.70086	3.78257	3.77406	3.89178	3.7036	3.76675	4.20791	3.73957	3.937	3.83127	4.01192	3.947	3.67721	4.12326	4.12887	7.75938	7.79528	7.68011	7.83139	7.85045	7.63919	7.72165	7.72762	7.54247	7.66359	7.59463	7.56171	7.69867	7.49299	7.49374	7.43183	7.56847	7.53626	7.87589	7.72446	7.68526	7.46045	7.79324	7.6325	7.6043	7.62438	7.58644	7.58182	7.56297
ADAMTS17	3.33076	3.05593	3.39552	3.5452	3.31197	3.55998	3.37232	3.32611	3.127	3.15728	3.42437	3.35952	3.34843	3.22547	3.30356	3.4452	3.58768	3.35444	3.41312	3.3339	7.35079	7.47363	7.74964	7.69806	7.42647	7.57578	7.46557	7.43394	7.85795	7.69279	7.58263	7.88827	7.48577	7.99326	7.94497	7.7211	7.95028	7.76988	7.14879	7.54825	7.1747	7.33993	7.48233	7.53771	7.35439	7.52582	7.18767	7.85547	7.90506
ADAMTS18	3.53239	3.42786	3.77226	3.69382	3.48151	3.35846	3.37188	3.61647	3.48969	3.52674	3.63192	4.10185	3.76198	3.67283	3.631	3.59669	3.54773	3.68537	3.91592	4.17705	7.46979	7.4181	7.1948	7.27431	7.24145	7.12965	7.18967	7.1701	7.18638	7.23772	7.36525	7.23127	7.43206	7.3697	7.25416	7.49961	7.22763	7.16199	7.4128	7.28271	7.15886	7.24992	7.80177	7.42633	7.2955	7.57923	7.40241	7.3259	7.50737
ADAMTS19	2.82419	2.61274	2.75047	2.84366	2.70479	2.58072	2.91755	2.7469	2.6738	2.62766	2.70328	2.98814	2.64018	2.59066	2.90255	2.72181	2.69248	2.75853	2.75944	3.04483	7.13368	7.13032	7.1526	7.1349	7.33819	7.18505	7.12909	7.13667	7.16729	7.26038	7.19272	7.28543	7.15297	7.1943	7.11482	7.12757	7.13817	7.18215	7.13336	7.09121	7.1434	7.14598	7.13993	7.23544	7.19148	7.10578	7.20836	7.20153	7.13256
ADAMTS2	4.80637	5.07874	5.3973	4.78625	5.04251	4.43185	5.6986	4.78549	6.24287	5.08365	4.26836	5.23264	5.39612	4.56296	4.59774	5.99129	5.01315	5.12693	5.46067	5.26703	7.34234	7.55049	7.43887	7.38411	7.41396	7.44841	7.38952	7.41148	7.55999	7.64635	7.55536	7.51454	7.29591	7.83842	7.68935	7.5928	7.41297	7.55813	7.29419	7.65502	7.72279	7.82603	7.64771	7.61978	7.52453	7.56539	7.64575	7.70468	7.69752
ADAMTS20	2.5733	2.55639	2.71604	3.01077	2.70228	2.56847	2.77823	2.72783	2.7173	2.60406	2.61022	3.02168	2.7721	2.78625	2.89407	2.76033	2.72568	2.63419	2.95082	2.74238	7.23728	7.19198	7.30286	7.17886	7.21051	7.22876	7.25456	7.22216	7.16243	7.25052	7.20152	7.26728	7.28928	7.39707	7.13922	7.17852	7.22076	7.23674	7.25715	7.2657	7.16286	7.4687	7.27939	7.28701	7.20542	7.25262	7.18807	7.16218	7.22897
ADAMTS5	2.88767	2.94872	2.90149	2.97218	2.83563	2.90717	3.07777	2.93011	2.93477	2.88272	2.94192	3.0151	2.98381	2.89711	2.8538	3.07117	2.83685	2.81899	2.81896	3.28425	7.614	8.13526	7.81979	7.93335	7.48898	7.80424	8.01691	8.07066	8.02658	8.05559	8.03351	8.08333	7.42045	8.31	8.25077	8.47044	7.98029	8.20321	8.35348	8.48343	8.47638	8.45226	8.36832	7.71836	8.04196	7.97816	8.22409	8.13207	8.34703
ADAMTS6	2.76703	2.7241	2.79375	2.89601	2.85667	2.73437	3.02649	3.03714	2.87796	2.77861	2.7968	2.93528	2.99471	2.76901	2.97152	2.96514	2.8268	3.00674	2.93357	2.93095	7.50031	7.95005	7.6867	7.69058	7.69227	7.791	8.0177	7.96941	8.28788	8.06497	7.98047	8.10398	7.66724	8.11616	8.08031	8.37804	8.17446	8.31549	8.00013	7.98201	8.24763	8.04283	7.90022	7.32293	7.90966	7.51938	7.80876	8.06756	8.00089
ADAMTS7	4.49211	4.08441	4.20111	4.40594	4.1708	4.22693	4.18021	4.48543	4.48165	4.37957	4.60339	4.4726	4.35818	4.3015	4.6515	4.26453	4.29272	4.38824	4.3852	4.82271	7.723	7.96483	8.04469	7.96256	7.9683	8.50467	7.90193	7.94551	8.21241	7.89978	8.01325	8.02866	7.72524	8.38509	8.22204	8.42747	8.14899	8.16471	7.65097	7.69489	7.61662	7.49666	7.48726	7.58835	8.01212	7.42104	7.6058	8.14516	8.1541
ADAMTS8	3.85419	3.78327	3.81128	3.86875	3.81041	3.73916	3.96292	3.99901	3.97149	3.71202	3.65353	4.13593	3.71557	3.91497	4.01667	3.80991	3.97423	3.8759	3.97354	4.28933	7.18618	7.34573	7.40481	7.4506	7.18771	7.57517	7.5812	7.53213	7.42948	7.3149	7.33341	7.44619	7.30948	7.52171	7.3595	7.59682	7.49483	7.51492	7.47096	7.82253	7.71754	7.56026	7.62414	7.31936	7.38097	7.41871	7.55698	7.38915	7.47079
ADAMTS9	3.72032	3.75104	3.79034	3.82722	3.70865	3.57375	3.64711	4.06421	3.79881	3.71257	3.83584	4.16387	3.8932	3.79917	3.81713	3.73067	3.87048	3.7889	3.99085	4.12694	7.11813	7.11336	7.17958	7.16818	7.16098	7.23043	7.12162	7.1856	7.16384	7.17083	7.22378	7.15055	7.16548	7.13233	7.59424	7.28776	7.3552	7.47496	7.11343	7.10829	7.04496	7.32737	7.32658	7.41137	7.14272	7.27093	7.09059	7.1508	7.16877
ADAMTS9-AS2	3.24312	3.22967	3.37304	3.39114	3.29455	3.20006	3.26268	3.47945	3.18896	3.24439	3.2555	3.41324	3.32345	3.30899	3.26352	3.24472	3.36452	3.27991	3.48409	3.32327	8.13635	8.74185	9.48989	8.76583	8.71425	9.94738	9.6676	8.95625	7.64534	7.53339	7.40364	7.84445	9.36851	9.14993	8.67491	7.67415	8.11456	7.63467	9.5475	11.3469	11.555	8.42044	9.30339	7.52262	8.29577	7.99388	11.0515	7.98028	8.11329
ADAMTSL1	3.37286	3.32546	3.43792	3.49085	3.45768	3.27436	3.36829	3.49816	3.48274	3.35495	3.39479	3.77543	3.47334	3.48687	3.36953	3.425	3.5223	3.48144	3.59497	3.66117	7.55273	7.27423	7.35507	7.56981	7.20793	7.58091	7.73133	7.53034	7.25748	7.36533	7.18374	7.36844	7.44325	7.6332	7.24552	7.56812	7.40321	7.39138	7.79023	7.34714	7.53697	7.41389	7.21863	7.21752	7.31393	7.37289	7.34719	7.38836	7.36333
ADAMTSL3	3.93379	3.92138	3.93891	3.88346	3.7647	3.80354	3.87298	3.88793	3.82222	3.85185	3.85113	4.01437	3.78885	3.82952	4.05064	3.8072	3.8127	3.97684	3.96607	4.11946	7.08976	7.10008	7.23215	7.37911	7.1844	7.12502	7.127	7.21202	7.20001	7.1351	7.14111	7.12995	7.07088	7.04971	7.10884	7.19507	7.39823	7.28715	7.12886	7.11103	7.12134	7.09844	7.06018	7.1342	7.18931	7.0643	7.08763	7.20267	7.13655
ADAMTSL4	5.56559	5.88874	5.64396	5.92174	5.33872	5.02888	5.26762	5.35638	5.77453	5.39492	4.98011	4.96602	5.07672	4.83139	4.81497	4.81355	4.21728	5.10471	4.56195	6.17461	7.18532	7.09718	7.11663	7.05257	7.13502	7.06189	7.098	7.05167	7.17576	7.17656	7.1102	7.15377	7.04641	7.16671	7.05769	7.18279	7.16168	7.21844	7.13335	7.06441	7.17313	7.05031	7.02582	7.11112	7.07025	7.01964	7.1496	7.20631	7.09273
ADAP1	8.50432	8.65252	8.27499	8.40902	8.85192	8.209	8.95659	8.37848	9.37551	8.67666	8.20444	8.05689	7.98653	8.00932	8.44097	7.74871	8.30342	8.22164	8.44935	9.01099	7.21342	7.22746	7.25594	7.25876	7.26641	7.20348	7.18844	7.26244	7.40449	7.43441	7.39389	7.40982	7.23419	7.17419	7.19114	7.24119	7.32134	7.49038	7.23875	7.12743	7.16217	7.27166	7.17231	7.22056	7.39445	7.24937	7.19009	7.43895	7.27682
ADAP2	6.87836	7.06045	6.60382	6.31147	7.34051	6.28257	7.02352	6.19196	8.04883	7.12253	6.84849	5.98965	6.99579	5.56825	7.3726	6.84482	6.0881	7.54467	6.48934	7.47328	7.40494	9.18639	8.9745	8.45472	7.58616	8.9017	7.91857	7.49987	7.31832	7.39017	7.35597	7.49821	8.41138	7.54972	7.22962	7.58914	7.96284	7.40285	7.70552	7.77521	7.4426	7.36322	7.42177	7.14556	7.35574	7.22346	7.39529	7.4794	8.41875
ADARB1	4.3778	4.54652	4.17765	4.34433	4.25192	4.43812	4.26145	4.38852	4.49899	4.39236	4.41792	4.46679	4.37923	4.44466	4.84959	4.62767	4.78123	4.3799	4.62419	4.74842	8.98642	7.89295	8.43875	7.73482	8.55948	8.36761	7.87825	8.19162	7.67422	8.61734	8.60524	8.37714	9.35464	9.04441	9.15812	7.76528	8.8503	8.86679	9.23277	8.11981	8.01885	8.90911	8.46928	9.48794	9.0646	9.1961	9.03787	9.13393	7.94809
ADARB2	4.86866	4.59568	4.29655	4.33242	4.53226	3.94469	5.24842	4.89932	4.39935	4.04573	4.56829	4.88211	4.12673	4.29989	4.28832	4.07308	4.7669	4.1156	4.53409	4.63198	7.17713	7.17103	7.14161	7.07377	7.15451	7.04538	7.15256	7.09742	7.17168	7.13944	7.14685	7.11137	7.19189	7.11602	7.12081	7.15582	7.15693	7.16218	7.15722	7.10898	7.11014	7.15499	7.11918	7.26561	7.21901	7.14819	7.11929	7.14543	7.20894
ADAT2	3.74438	4.24866	3.96701	3.85256	4.00971	4.26176	3.87965	3.79024	3.77281	3.7579	4.03033	4.21919	3.8231	4.15691	4.2165	4.06061	4.20004	3.98329	3.97878	4.30072	7.12157	7.23462	7.30335	7.19384	7.23379	7.34741	7.25554	7.22378	7.2568	7.23288	7.2431	7.28193	7.48901	7.40657	7.48403	7.24973	7.35072	7.25493	7.16194	7.4658	7.36774	7.13973	7.51348	7.42041	7.37189	7.44836	7.30551	7.17289	7.19964
ADCK2	5.32144	4.98295	4.87637	4.88173	5.28015	5.31463	4.7857	4.63076	5.16887	5.33028	5.01133	5.11264	5.00863	5.0095	5.19625	5.28678	5.45158	4.86887	4.93081	5.27871	8.39875	8.76363	8.49147	8.3188	8.65403	9.05664	8.29463	8.48299	8.48204	8.63645	8.5928	8.57714	8.44912	8.65975	8.36689	8.98916	8.39734	8.54119	7.65386	8.80336	8.68745	8.24262	8.43116	8.46817	8.81736	8.5721	8.50795	8.62316	8.9353
ADCY1	4.0008	4.00033	3.90455	4.10344	3.88074	3.67945	3.96312	4.14282	3.93615	3.87337	3.88361	4.0553	4.00221	3.9807	4.02362	3.95535	3.93192	4.08936	4.10246	4.31747	8.43331	7.72132	8.89508	8.56607	8.42464	8.50294	8.33221	8.15074	8.97	8.4318	8.39563	8.50748	8.53577	8.26263	8.24457	8.10067	8.88398	8.71305	7.6174	8.29656	7.81686	7.82694	7.91388	8.4281	7.96925	8.12709	7.71931	8.51545	8.55757
ADCY10	2.74628	2.93611	2.86605	3.0387	2.83741	2.78202	2.93913	3.12128	2.94639	2.88137	2.8728	3.10866	2.94055	2.83313	3.10904	3.05302	2.92233	2.85892	2.91973	3.25092	8.83764	7.90092	9.12427	9.03319	9.09521	9.06119	9.13238	8.93782	9.9511	9.31931	9.37951	9.68771	9.5044	8.65439	8.94833	8.60294	9.77552	9.77328	8.05385	8.61433	7.84039	7.86465	8.0809	8.18575	8.06116	8.57394	7.6424	9.04414	9.25281
ADCY10P1	5.84374	5.32785	5.37828	5.86381	4.80528	5.42827	6.12154	6.24918	6.38538	5.94031	5.35221	4.4144	6.06708	5.37069	6.19133	4.95673	5.09875	5.58606	5.70229	4.44558	7.39433	7.30764	7.60008	7.54794	7.30254	7.50204	7.4918	7.32112	7.50635	7.41806	7.34756	7.41412	7.50927	7.28086	7.22177	7.34537	7.63394	7.48605	7.33361	7.60021	7.63081	7.31553	7.23742	7.39647	7.15156	7.37409	7.46513	7.38159	7.55713
ADCY2	3.53554	3.51571	3.5391	3.79033	3.53964	3.54931	3.61384	3.84814	3.57934	3.55815	3.64691	4.01174	3.6512	3.4623	3.62947	3.70017	3.70127	3.59899	3.71368	3.87374	7.20529	7.16595	7.09329	7.11189	7.36292	6.9807	7.18578	7.09789	7.17701	7.12002	7.13757	7.2063	7.08024	7.07066	7.11004	7.08228	7.09366	7.17076	7.2198	7.1628	7.11766	7.10822	7.36196	7.20616	7.22617	7.12624	7.12746	7.03466	7.13339
ADCY3	7.15309	4.76343	7.11168	6.72012	7.17388	6.62774	7.03949	7.73497	6.89696	7.47501	5.83308	5.97209	7.3416	5.50525	8.11307	5.22324	5.2529	6.60097	8.04572	5.7567	7.43853	7.32382	7.56587	7.43604	7.22069	7.34546	7.36474	7.30568	7.51213	7.4354	7.48495	7.44713	7.48398	7.31046	7.36223	7.28763	7.54903	7.61083	7.39068	7.34779	7.28016	7.27177	7.29475	7.4479	7.25242	7.3192	7.19379	7.44391	7.57677
ADCY5	4.1217	3.99083	4.26255	4.23145	3.83364	3.81798	4.11274	4.1883	4.24586	4.24423	4.26591	4.56764	4.16568	4.31249	4.01161	4.09915	4.24907	4.05222	4.40115	4.36851	7.47531	7.56535	8.00288	7.6515	7.56363	8.00447	7.84251	7.78684	7.76043	7.69588	7.47776	7.53396	7.58611	7.78854	7.67624	7.88963	7.63068	7.62555	7.49299	7.91723	7.88808	7.58315	7.71146	7.76077	7.80507	7.68329	7.80314	7.76061	7.759
ADCY7	6.58865	6.67544	6.82176	6.56537	6.12439	6.63279	7.01112	6.85841	6.4285	6.65832	6.64408	6.03941	6.82477	6.68783	6.85716	6.69279	6.50826	6.78487	6.82904	6.2642	7.3458	7.62676	7.6188	7.64201	7.22768	7.35731	7.51422	7.43819	7.44608	7.26335	7.26315	7.25517	7.36424	7.35445	7.30053	7.28486	7.43584	7.38501	7.41277	7.57904	7.53301	7.37607	7.46363	7.61135	7.5176	7.49866	7.55582	7.41578	7.50967
ADCY9	4.22286	4.46436	4.10622	4.2664	4.21472	4.1584	4.24603	4.5127	4.87805	4.26532	4.19212	4.60307	4.09915	4.21008	4.62464	4.42717	4.5324	4.07841	4.57021	4.87408	10.0912	9.29875	9.6496	9.79433	9.35688	9.34992	10.0085	9.71783	10.269	9.76553	9.88803	10.5179	9.77589	9.08989	9.47065	9.84954	10.5517	10.3667	10.2117	10.221	10.3575	10.1435	10.3483	9.90116	9.64655	10.3336	10.3211	9.98148	9.73836
ADCYAP1	3.49206	3.44184	3.4765	3.54663	3.32742	3.29875	3.42758	3.69503	3.42996	3.3501	3.37728	3.89015	3.35382	3.42647	3.60908	3.62311	3.54655	3.52115	3.56936	3.57708	8.68816	7.64221	7.84262	7.3729	8.19967	8.09833	7.54075	7.38162	7.48158	7.77521	7.87298	7.82172	8.32681	8.01582	8.03183	7.64483	7.72725	7.73251	7.39653	7.3026	7.31128	7.51618	7.36956	8.38634	8.42613	7.89252	7.85593	7.63733	7.47059
ADCYAP1R1	4.02936	4.24652	4.54585	4.26828	4.59115	3.95652	4.37427	4.48392	3.91342	4.15107	4.27156	5.05312	4.10669	4.28575	3.8767	4.20778	4.48132	4.35946	4.57035	4.55907	7.742	7.53431	7.68133	7.60792	7.70944	7.91685	7.72503	7.64389	7.45727	7.66821	7.77055	7.81691	8.45471	7.63683	7.46101	7.55796	7.70847	7.81502	7.55355	8.34999	8.09232	8.39944	7.95002	9.25349	8.76498	8.96643	7.99188	7.62018	7.51479
ADD1	8.20992	7.92987	7.99294	7.74258	7.75182	8.00842	7.686	8.02224	8.04228	7.66689	7.76088	7.78286	7.81365	7.59746	7.766	8.1303	7.62201	7.89909	7.46759	7.47665	10.2358	8.99877	9.25958	9.09094	9.93032	9.68185	8.83668	8.94533	8.61881	9.17898	9.55109	9.30956	10.2851	9.06565	8.98679	8.70794	9.56242	9.45729	9.45844	8.95091	8.67982	8.83594	9.08656	10.5292	9.71026	10.0935	9.1971	9.70282	9.24324
ADD2	4.68512	4.64132	4.65448	4.91243	4.50872	4.67881	4.46297	4.49745	4.50853	4.38852	4.71721	5.56526	4.44326	4.92576	4.53931	4.56008	4.75355	4.75916	4.73267	5.05164	11.4828	11.1353	11.4666	11.0098	11.7521	11.0941	11.0182	11.0592	11.0715	11.1768	11.0956	10.8771	11.6451	10.8591	10.6929	10.1095	11.1506	11.0281	10.9045	9.92623	10.0285	10.0063	10.1181	11.3234	10.5524	10.851	10.6042	11.2289	10.6802
ADD3	11.2163	10.9036	11.5313	11.1378	10.5343	11.6138	10.7203	11.6315	10.2188	10.8316	11.7089	10.2842	11.673	11.194	11.029	11.2831	11.1228	11.8786	10.7761	10.0264	7.29235	7.69596	7.82565	7.59772	7.61235	7.90687	7.6915	7.65652	7.74006	7.69276	7.69589	7.59834	7.72748	7.60993	7.45441	7.70859	7.7214	7.72158	7.13401	7.61152	7.30498	7.33724	7.53362	7.44854	7.3903	7.4226	7.15194	7.67956	7.72439
ADD3-AS1	3.68198	3.79935	3.98842	4.17156	3.69814	4.09945	3.4686	3.9677	3.78026	3.70384	3.61768	3.89822	3.78001	3.84817	3.60219	3.58901	3.69944	3.95345	3.78991	3.63168	7.95181	7.91593	8.06815	8.2254	7.73438	8.0308	8.49322	8.13681	8.04617	8.08327	7.96397	8.2694	7.9841	7.80245	7.66459	7.99446	8.18003	8.11946	8.75468	8.82344	8.98206	8.53948	8.63835	7.98328	8.40095	8.50759	8.90867	8.37543	8.16969
ADGRA2	3.69718	3.5679	3.71971	3.93263	3.67698	3.46198	3.68096	3.83664	3.93857	3.7383	3.66193	4.01248	3.91279	3.63232	3.58251	3.84929	3.79137	3.73907	4.0409	4.06759	7.60865	7.6967	7.72275	7.85758	7.49854	7.79525	8.00721	7.88018	7.59584	7.39867	7.35414	7.51296	7.64593	7.73032	7.6556	7.71506	7.51743	7.45954	7.49907	7.34609	7.58289	7.5538	7.34252	7.1316	7.40609	7.16701	7.41067	7.71755	7.39217
ADGRA3	2.63179	2.84655	2.64627	2.69892	2.75171	2.81139	2.77619	2.70923	2.79544	2.70948	2.65332	2.86584	2.66557	2.75559	2.83121	2.66211	2.80555	2.64421	2.67653	2.83342	7.78761	7.936	7.96097	8.40362	7.764	7.88048	8.52027	8.30011	7.88762	7.72815	7.85103	7.94154	8.09047	8.11775	7.85284	8.17337	8.12659	7.91847	7.9992	8.33299	8.40227	8.47227	8.03705	7.72666	7.71039	7.8267	8.34467	7.90189	7.75772
ADGRB3	2.5263	2.44057	2.53288	2.64603	2.64242	2.48812	2.67658	2.56475	2.67301	2.55626	2.38337	2.70889	2.60853	2.69865	2.60967	2.59194	2.70463	2.62999	2.54627	2.60238	8.36324	8.65865	8.69122	8.77589	8.31164	9.0816	9.01051	8.61503	8.55829	8.43259	8.58858	8.62984	8.73509	8.80478	8.66212	9.08814	8.81709	8.77105	7.96664	9.12569	8.96906	8.42481	8.58987	8.46475	8.72129	8.56154	8.94634	8.66876	8.87162
ADGRE2	6.62615	7.07761	7.29953	7.20857	6.05596	6.41786	7.57403	7.83012	7.68476	7.16566	6.532	4.87739	7.37031	5.9729	7.48036	7.50347	5.80615	7.31356	7.80995	6.76112	7.58971	8.0003	7.9626	7.58131	7.76483	7.47076	7.56043	7.76955	8.08643	7.91233	7.96625	7.93765	7.4177	7.66033	7.55668	7.90262	7.74115	7.79954	7.40214	7.93499	7.69986	7.84031	8.03675	8.26478	8.1016	7.9485	7.64579	7.83369	8.48636
ADGRF1	3.29511	3.15495	2.96808	3.11708	3.06937	2.96769	3.04338	3.03779	3.1547	2.96855	2.99599	3.30495	3.06516	2.95634	3.16527	3.07357	3.0569	3.1486	3.24653	3.4037	8.27156	8.04853	8.06107	8.17221	8.05605	7.76948	8.04866	8.03853	8.73851	8.5799	8.65747	8.68158	7.79512	7.87758	7.94173	8.1686	8.37118	8.59465	8.28175	7.74027	7.69434	8.16385	7.95827	8.58652	8.45375	8.49065	8.0321	9.6233	8.92555
ADGRF3	3.17916	3.1199	3.08378	3.12825	2.88338	2.735	3.03046	3.13846	3.14517	3.21381	2.95641	3.7436	3.04498	3.10092	2.89632	3.09282	3.06103	3.0456	3.08235	3.15646	8.68667	8.71771	8.51074	8.82454	8.80983	8.69836	9.1057	9.17635	8.69498	8.79071	8.74063	8.58592	8.51627	8.59881	8.34494	8.42634	8.45098	8.52211	8.26548	8.84999	8.60666	8.35274	8.75125	8.6208	8.76142	8.61954	8.80985	8.31448	8.46919
ADGRF4	2.95324	3.0611	2.95671	2.9776	3.03094	2.81658	3.35048	2.97558	3.17537	3.08492	3.17628	3.33292	2.97383	2.89707	3.10531	3.03696	3.12585	3.01316	3.04982	3.19053	8.23921	8.75276	8.92516	8.70192	8.49059	8.7907	8.79782	8.56795	8.33758	8.16216	8.07625	8.51251	8.43794	8.92559	8.66929	8.89276	8.06796	8.22668	7.78156	9.41816	9.63775	8.49911	9.09807	8.30764	8.84554	8.60355	9.1193	8.11702	8.45728
ADGRF5	2.91847	2.72048	3.12908	3.05921	3.03256	2.89838	2.78875	3.23592	3.12316	3.00197	3.00051	3.64397	3.01822	3.07852	2.98595	3.06389	3.17744	3.09512	3.06064	3.24714	7.25132	7.48532	7.51443	7.78477	7.43931	7.39466	7.66247	7.6723	7.5702	7.37845	7.29147	7.46558	7.36508	7.29186	7.3917	7.39873	7.43348	7.39971	7.48384	7.23553	7.48179	7.61605	7.30927	7.26216	7.21155	7.34009	7.32975	7.43703	7.39709
ADGRG1	5.96921	5.76806	4.95858	5.2337	5.80599	5.21743	5.40487	5.52275	5.7029	6.00657	5.11582	6.13063	5.6642	5.60038	5.72026	5.57471	6.08601	5.64187	5.7244	6.30671	7.51138	7.71871	7.79195	7.49529	7.57936	7.73387	7.89752	7.84579	7.72169	7.72101	7.66652	7.68527	7.76089	7.54813	7.64948	7.71596	7.78176	7.70166	7.19658	7.86674	7.59562	7.49798	7.62925	7.76017	7.84695	7.60299	7.58868	7.60179	7.99996
ADGRG3	10.3209	10.7049	10.4268	10.4843	10.7964	10.7513	10.7383	11.622	11.394	10.9497	9.79018	8.84133	10.8763	10.0203	10.5033	10.7625	9.95896	9.8097	10.6736	9.87636	7.21787	7.28679	7.56318	7.46898	7.25238	7.29736	7.39183	7.41883	7.46676	7.4616	7.51535	7.40227	7.45745	7.33851	7.23723	7.34834	7.41258	7.52138	7.60871	7.54374	7.60129	7.63723	7.50145	7.48307	7.44164	7.48298	7.52818	7.46926	7.39554
ADGRG5	5.04704	4.75517	4.64203	4.76645	4.91616	4.68345	4.58362	4.81737	4.28019	4.59521	4.91925	5.35786	4.67202	4.80432	4.93649	4.68353	5.00605	4.89637	4.84833	5.0407	7.49253	7.46464	7.9568	7.65204	7.52458	7.45155	7.7788	7.73053	7.88431	7.71687	7.70233	7.55038	7.34746	7.71473	7.54073	7.68805	7.74667	8.05448	7.58964	7.60111	7.67872	7.62576	7.53885	7.30502	7.42761	7.50642	7.6705	7.85713	7.938
ADGRG6	2.89743	2.97328	2.90901	2.98144	2.69092	2.82384	2.86022	2.9665	2.86933	2.82191	3.03468	3.00334	2.85254	2.92586	3.03334	2.90145	2.98372	2.8638	2.88465	2.95914	7.2712	7.22278	7.12922	7.16921	7.13756	7.13122	7.07854	7.17258	7.16261	7.21891	7.03452	7.1149	7.12074	7.43933	7.13002	7.18384	7.13637	7.13751	7.07378	7.11677	7.14309	7.22971	7.05852	7.15887	7.15514	7.18816	7.21283	7.07504	7.13639
ADGRL1	4.52951	4.45299	4.53595	4.39693	4.37385	4.79553	4.37777	4.4803	4.64704	4.49155	4.7546	5.02385	4.39391	4.47905	4.81875	4.94374	4.62737	4.57848	4.75997	5.10679	7.37052	7.27154	7.17637	7.29837	7.29587	7.16461	7.19552	7.12687	7.30936	7.26503	7.17902	7.23325	7.16812	7.5575	7.27433	7.37616	7.21737	7.2566	7.1773	7.28408	7.22713	7.2315	7.22734	7.44516	7.3758	7.38611	7.2643	7.2095	7.33611
ADGRL2	2.55701	2.55132	2.3802	2.72442	2.43905	2.50108	2.62164	2.70146	2.70337	2.55031	2.42883	2.54215	2.37456	2.3863	2.60257	2.67771	2.54477	2.41124	2.66845	2.73937	7.35331	7.38187	7.27072	7.31118	7.51953	7.31193	7.18894	7.22265	7.41013	7.27014	7.36377	7.3886	7.13661	7.33767	7.23776	7.22014	7.35346	7.44412	7.04044	7.1295	7.12654	7.22559	7.11912	7.31589	7.44997	7.35615	7.14661	7.2543	7.36472
ADGRL3	2.8735	2.82024	2.83263	2.92892	2.7854	2.80396	2.83115	2.85317	2.66319	2.84102	2.87507	3.16933	2.78369	2.85802	2.78586	2.84996	2.9374	2.87938	2.78589	2.98361	7.49513	7.55645	8.02016	7.78164	7.32049	7.965	7.74094	7.6302	7.75737	7.64363	7.48267	7.60732	7.94226	7.72528	7.88467	7.77548	8.09884	7.86238	7.75658	7.32802	7.50838	7.37091	7.39418	7.33108	7.47546	7.30476	7.41648	8.3312	7.78553
ADGRV1	3.01165	2.9491	2.88602	3.02619	3.04305	2.89263	2.85585	3.06469	2.94429	2.82595	2.9607	3.112	2.88603	2.88094	2.82141	2.88637	2.94367	2.91242	2.85632	3.12605	7.49903	7.51146	7.4027	7.56525	7.3671	7.39004	7.65805	7.62786	7.69758	7.56238	7.56578	7.64368	7.35842	7.65384	7.64934	7.64856	7.5494	7.68431	7.53692	7.69362	7.68805	7.74706	7.66979	7.48742	7.53852	7.58098	7.45957	7.5735	7.46566
ADH1B	2.86172	2.7778	2.77703	2.86391	2.74555	2.75637	2.83306	2.93847	2.81813	2.7731	2.74092	2.94348	2.69696	2.76432	2.95854	2.74542	2.79676	2.84914	2.96384	3.04061	8.28584	7.57491	8.00113	7.87308	8.40237	7.60537	7.57965	7.66689	8.44357	8.25783	8.32557	8.06456	7.6409	7.68381	7.43992	7.55887	7.7137	7.89045	8.02455	7.37703	7.24914	7.36289	7.35306	8.46715	7.78031	8.15284	7.46761	7.94724	8.02884
ADH4	3.49311	3.39619	3.32557	3.39718	3.41376	3.31794	3.39335	3.47523	3.61089	3.44288	3.32105	3.31361	3.32115	3.33386	3.56068	3.57561	3.30538	3.49872	3.46458	3.66972	7.2572	7.63598	7.57773	7.78994	7.43126	7.5734	7.72882	7.63192	7.66971	7.62155	7.59879	7.70986	7.66672	7.44681	7.43297	7.57445	7.62964	7.59397	7.80108	7.98085	7.99902	8.05419	7.7265	7.76697	7.46338	7.83338	7.68813	7.52578	7.61678
ADH5	6.67866	6.4377	6.41597	6.11967	6.36369	7.31832	6.33991	6.3349	5.50262	6.97128	7.24308	5.91335	6.81756	6.86729	6.6294	7.00931	7.10458	6.87053	5.73131	5.53991	7.30696	7.23361	7.1621	7.11074	7.27561	7.22361	7.0596	7.09721	7.12606	7.14149	7.16242	7.16935	7.22382	7.06629	7.09957	7.07622	7.12036	7.11924	7.54179	7.23928	7.18315	7.09727	7.16583	7.20477	7.20011	7.2024	7.30371	7.06386	7.06897
ADH6	2.97753	3.13384	3.0267	2.97999	3.07578	3.20544	3.14567	3.08268	2.96738	3.06205	3.19281	3.51333	2.98828	3.2849	3.06703	3.0958	3.28143	3.12352	3.28022	3.26974	7.46927	7.56544	7.5856	7.64028	7.27745	7.46912	7.63802	7.59057	7.6507	7.56134	7.57193	7.50911	7.55379	7.4979	7.28242	7.56416	7.55702	7.69923	7.42325	7.70509	7.78109	7.52108	7.65278	7.60178	7.3854	7.48513	7.53691	7.60822	7.5492
ADI1	7.24038	7.02502	7.14966	6.83056	7.26407	7.30601	7.19171	6.94357	7.07614	7.10443	7.21089	7.22561	7.11484	7.07069	7.31683	6.90476	7.09636	7.29645	7.15633	6.45283	7.54818	7.72919	7.62016	7.77338	7.54565	7.77338	7.76664	7.71591	7.43395	7.35508	7.47493	7.5278	7.78628	7.5199	7.4578	7.67227	7.6018	7.47946	7.23841	7.81891	7.81517	7.63536	7.69372	7.55034	7.42361	7.32347	7.85168	7.50209	7.56583
ADIG	4.54752	4.54309	4.5034	5.00622	4.90386	4.64479	4.75795	4.93824	4.78546	4.83997	4.8764	5.56699	4.96956	4.52913	4.93797	4.92572	4.91675	4.98071	5.1307	5.41627	8.39298	8.44738	8.48525	8.31889	8.40575	8.45075	8.22866	8.37411	8.36667	8.27082	8.16244	8.23413	8.62293	8.39332	8.26341	8.31239	8.30138	8.27819	8.09429	8.20926	7.97456	7.82621	8.14936	8.2917	8.44056	8.13773	8.10805	8.19906	8.28432
ADK	4.4246	4.0497	4.26792	4.18763	4.53961	4.73646	4.33576	3.90903	4.35594	4.66744	5.05382	4.47996	4.42124	5.42687	4.31216	5.43577	4.94522	4.51169	5.24671	4.47202	8.80866	8.55346	8.84361	8.98131	8.93434	8.83496	8.94675	8.88203	8.88361	8.64772	8.63846	8.67817	8.82424	8.65261	8.54719	8.77248	9.02173	8.92041	8.99217	8.89246	8.97125	9.14595	8.77999	8.25428	8.73939	8.65641	8.80261	8.88883	8.79053
ADNP	7.43156	7.4556	7.5207	7.10198	7.00244	7.53164	7.7193	7.77989	7.17006	7.81418	7.67773	7.5077	7.45351	7.64642	7.71403	7.65629	7.33025	8.16288	7.58817	6.65276	7.64012	8.14393	8.22328	8.25001	7.67831	8.37372	8.68338	8.35235	8.35389	8.12689	8.01851	8.47568	8.08783	8.39547	8.29002	8.61536	8.37269	8.40334	7.77777	8.50657	8.45321	8.54135	8.09897	7.67205	8.11577	7.74591	8.33167	8.44919	8.1976
ADNP2	6.83588	6.81328	6.40445	6.66791	6.85951	6.80039	6.94183	6.41608	6.584	7.16287	6.64225	6.41106	6.45041	6.67535	7.38155	6.74207	6.58438	7.23995	6.27459	6.99668	7.80428	7.43927	7.32487	7.45812	7.51974	7.29728	7.49858	7.53857	7.60614	7.46204	7.50702	7.60059	7.39887	7.72997	7.76468	7.82877	7.61314	7.57831	7.29722	7.5515	7.44829	7.76057	7.58322	7.55933	7.57881	7.64754	7.68737	7.66268	7.46087
ADO	4.92828	4.67312	4.96992	4.7233	4.96742	5.38026	4.84841	4.70606	4.66813	5.02222	5.40475	5.08862	5.41949	5.14964	5.25574	5.69277	5.65975	5.24305	5.06842	4.84467	7.47206	7.46972	7.60794	7.6592	7.83387	7.47229	7.65312	7.68988	7.50714	7.40172	7.23217	7.39343	7.53369	7.47457	7.34658	7.32726	7.36309	7.35186	7.24615	7.50238	7.53374	7.3842	7.5017	7.2208	7.41365	7.38402	7.46083	7.23913	7.34251
ADORA1	4.25168	4.17874	3.99133	4.40311	4.39057	4.2015	4.2204	4.29657	4.35497	4.21541	4.28384	4.63125	4.13404	4.26242	4.18839	4.505	4.25895	4.19482	4.42974	4.61797	7.12903	7.24445	7.26713	7.27574	7.20638	7.09783	7.43578	7.38802	7.33657	7.22966	7.16969	7.38594	7.27295	7.19525	7.21717	7.37795	7.31072	7.31151	7.28742	7.20048	7.23766	7.32571	7.18557	7.0871	7.18016	7.12935	7.21472	7.22715	7.26099
ADORA2A-AS1	3.61442	3.42409	3.75005	3.63114	3.42616	3.49111	3.45408	3.55159	3.72561	3.85622	3.52784	3.86597	3.66405	3.43346	3.7227	3.38758	3.52925	3.53737	3.56907	3.5899	7.62029	7.73663	8.01996	7.94288	7.71016	7.97113	7.895	7.89937	8.05219	7.99796	8.02468	7.9676	7.85159	8.00729	7.8472	7.88303	7.93143	8.03453	7.89379	8.13533	8.07248	7.87452	7.87797	8.03857	7.731	8.07884	8.04473	7.82525	7.77701
ADORA3	5.34276	6.38616	6.45875	5.87093	5.1926	5.61337	6.70383	5.63253	6.87932	5.83048	4.14483	4.53943	6.46951	5.9613	5.99487	5.84501	5.03149	5.7273	6.66742	4.36135	7.28923	7.64762	7.47971	7.48174	7.1897	7.73115	7.72217	7.58519	7.28951	7.27401	7.25719	7.47639	7.2331	7.58423	7.4339	7.7269	7.46342	7.38773	7.39196	8.10301	7.99708	7.50415	7.70613	7.22547	7.39316	7.29895	7.57927	7.59043	7.50192
ADPGK	7.8524	8.09605	8.34991	7.92645	7.44147	8.35175	8.41981	8.21452	7.84431	8.32144	8.0908	6.89384	8.60531	7.7989	8.4572	8.59586	8.03761	8.28525	8.4637	6.8334	8.17735	8.09517	7.93057	7.95572	8.19072	7.88149	8.09038	8.08838	8.2241	8.19191	8.12247	8.0256	7.8277	8.3781	8.25876	8.4479	8.07501	8.09722	7.65193	8.05797	7.85585	7.87376	7.9194	7.9671	8.14496	7.90256	7.88419	8.00784	8.24063
ADPRH	4.83064	4.71697	4.92791	4.74646	4.6236	4.91887	4.72258	4.46075	4.79382	4.8989	4.77715	5.02706	4.94127	4.69634	4.85065	4.67504	4.69823	4.71234	5.11987	4.72323	7.73451	8.19226	7.62468	7.4129	7.83072	7.48521	7.62619	7.75368	7.50217	7.49528	7.51427	7.45795	7.41126	7.39423	7.41462	7.70717	7.4735	7.37937	7.02846	7.76611	7.41223	7.24449	7.89246	7.35366	7.70204	7.39763	7.4245	7.28381	7.6108
ADPRHL1	5.15266	4.93461	4.96101	5.36905	4.7923	4.63822	5.19474	5.1196	5.57523	5.10196	5.18249	5.81086	4.95022	5.08983	5.02152	5.09067	5.29485	5.27399	5.52195	5.83927	8.22354	8.65742	9.19677	8.60682	8.39018	8.90118	8.6247	8.69924	8.71128	8.34457	8.21943	8.267	8.30546	8.59534	8.48069	8.77238	8.2773	8.40764	7.87998	8.59604	8.55671	8.16229	8.36122	8.70083	8.843	8.43601	8.26263	8.21462	8.71515
ADPRM	4.92413	5.8749	5.38745	5.54773	5.8939	6.36812	5.75994	5.67294	4.39002	5.75315	6.45769	5.55853	6.35261	5.59117	6.10562	7.02397	6.1878	5.63709	5.69063	5.28795	9.93034	10.8941	10.4687	9.88033	10.1484	10.1804	10.1536	10.3217	10.3531	10.2012	10.0882	10.1067	9.3753	10.6742	10.2218	10.9998	9.89356	10.0045	8.76016	9.83695	9.69192	9.37265	9.95205	9.83817	10.169	9.78033	9.19467	10.1842	10.8473
ADRA1A	3.12283	3.14422	3.11366	3.34083	3.06934	2.94705	3.12221	3.21975	3.19262	2.96385	3.2331	3.3806	3.08114	2.99336	3.17426	3.20437	3.18858	3.13991	3.30896	3.30157	7.19563	7.82632	7.79827	7.42654	7.21583	7.58996	7.44836	7.45921	7.60587	7.18693	7.29799	7.34385	7.27469	7.57798	7.16486	7.66173	7.40228	7.34826	7.05489	7.45775	7.36678	7.18649	7.27956	7.86262	7.68102	7.42534	7.49968	7.50531	7.80905
ADRA1D	3.07397	2.98227	2.95715	2.89916	2.9774	2.80516	2.96951	2.95174	2.9958	2.79659	3.0918	3.30193	2.83588	2.94556	3.0678	2.92774	3.08541	2.85629	3.05445	3.11877	7.19936	7.25421	7.15088	7.16525	7.71	7.15376	7.16607	7.12387	7.12935	7.19322	7.11105	7.18501	7.11324	7.09988	7.10803	7.13972	7.1753	7.06808	7.19456	7.19788	7.17848	7.13237	7.2305	7.32262	7.18761	7.22178	7.1816	7.09116	7.05227
ADRB1	2.82332	2.74125	2.82811	2.77182	2.93272	2.68374	2.96165	3.01634	2.88418	2.90837	2.90661	3.36995	2.97114	2.84616	3.02534	2.81669	3.05832	2.90581	2.88635	3.06615	7.34212	7.71775	7.65006	7.40673	7.35043	7.51542	7.47599	7.56956	7.43843	7.35389	7.20495	7.36493	7.32153	7.51104	7.40453	7.5637	7.31741	7.36244	7.13988	7.41833	7.27629	7.34317	7.3914	7.38025	7.51992	7.36827	7.24589	7.37565	7.45416
ADRB3	4.04242	3.97695	4.231	4.16836	3.82922	4.00186	4.0772	4.28024	4.09124	3.88526	4.17375	4.64133	4.09768	4.18936	4.34563	4.15785	4.26057	4.18773	4.21467	4.7755	7.14589	7.2933	7.16633	7.22797	7.17946	7.21148	7.21151	7.19504	7.17313	7.14647	7.07925	7.21114	7.17442	7.08178	7.18887	7.18245	7.06204	7.13101	7.05739	7.16424	7.12327	7.11339	7.22656	7.10456	7.11923	7.17579	7.15313	7.10265	7.17673
ADSL	7.80462	7.82868	7.95956	7.51055	8.46614	8.42582	7.5813	7.22793	7.79841	8.1528	7.90381	6.72609	8.06685	8.11035	7.82724	8.29246	8.06295	7.65088	7.39749	7.50571	7.52801	7.62818	7.74284	7.75894	7.5387	8.01881	7.76938	7.70653	7.71515	7.72576	7.67376	7.57341	7.64238	7.69095	7.60362	7.76369	7.64838	7.72415	7.99766	7.83065	7.80792	7.56467	7.61856	7.70039	7.66799	7.62965	7.65455	7.73536	7.69938
ADSS	4.68657	5.11504	5.40132	4.85925	4.68385	5.29464	5.12033	4.70261	4.3483	4.79537	5.06394	4.50755	4.85431	5.11633	4.64361	5.14227	5.4958	5.26157	4.96473	4.39366	7.2256	7.56149	7.36672	7.41986	7.3345	7.24511	7.58754	7.57169	7.42659	7.29826	7.37512	7.52058	7.08527	7.27172	7.18565	7.56192	7.41125	7.49476	7.28753	7.47964	7.54464	7.57968	7.30581	7.12515	7.26602	7.1467	7.42145	7.45908	7.36662
ADSSL1	4.52888	4.16298	4.29846	4.29874	4.16164	4.32673	4.18407	4.2487	4.3173	4.41169	4.50545	4.98515	4.49515	4.41688	4.63942	4.69493	4.6765	4.34948	4.74393	4.83917	7.258	7.49997	7.446	7.47482	7.23265	7.49658	7.67901	7.61915	7.57404	7.4638	7.35927	7.48441	7.36281	7.55912	7.7135	7.88086	7.45219	7.54385	7.19652	7.46043	7.62504	7.54247	7.43782	7.19617	7.31084	7.2669	7.28522	7.42896	7.48273
ADTRP	4.1987	4.59608	4.2982	4.23042	4.23947	6.42324	4.14128	4.51871	4.25736	4.21537	5.65401	4.90078	5.13696	4.33795	5.04408	5.07068	4.71133	4.50826	4.63767	4.80082	7.92731	7.96971	7.99476	7.77582	7.82609	8.07133	7.91485	7.87786	7.90423	7.95765	7.89364	7.82733	7.76423	8.15381	8.0242	8.2257	7.88069	7.94293	8.10711	7.77035	7.86862	7.79296	7.66003	7.81362	7.88374	7.79257	7.8063	7.70824	7.89742
AEBP2	4.24351	3.96091	4.45424	4.18639	3.77567	4.55954	4.3184	4.473	3.6193	4.11086	4.60737	4.01191	4.27823	4.48893	4.10426	4.47569	4.25021	4.52263	4.13227	3.57023	7.19648	7.43763	7.3222	7.35623	7.40186	7.82287	7.51054	7.56159	7.18971	7.21733	7.2254	7.24365	7.32433	7.50609	7.25477	7.29945	7.26991	7.23856	7.1748	7.49474	7.42753	7.23278	7.28943	7.25373	7.29901	7.31421	7.48594	7.23798	7.36703
AFAP1-AS1	3.36902	3.38109	3.22367	3.68194	3.45581	3.5066	3.60352	3.57716	3.49444	3.38375	3.23855	3.8485	3.4116	3.54423	3.16702	3.44907	3.3964	3.31895	3.81262	4.15624	7.17809	7.11682	7.10991	7.09529	7.26916	7.12107	7.13482	7.06905	7.09187	7.05782	7.0356	7.10505	7.13731	7.06083	7.09827	7.11189	7.08257	7.01975	7.1402	7.10863	7.09662	7.13517	7.07104	7.15461	7.14121	7.06119	7.15011	7.08409	7.10421
AFAP1L1	3.78359	3.31006	3.50862	3.67318	3.42144	3.32384	3.27896	3.57228	3.56509	3.17452	3.55713	3.97344	3.54051	3.49105	3.47895	3.36391	3.64202	3.47854	3.79798	3.90835	7.51983	7.33048	7.25535	7.37276	7.16829	7.2175	7.38921	7.39778	7.24594	7.29892	7.29846	7.30828	7.38854	7.27724	7.28902	7.32752	7.34818	7.30334	7.53033	7.42034	7.35602	7.2001	7.35258	7.24955	7.33157	7.44373	7.3284	7.28864	7.30343
AFDN	3.56133	3.71838	3.68526	3.37475	3.34087	3.53283	3.39418	3.73333	3.52643	3.24869	3.60993	3.56154	3.52306	3.64518	3.54743	3.52969	3.30536	3.39646	3.56085	3.60369	8.35692	9.23194	8.70713	8.25708	8.7696	8.76182	8.41943	8.68671	8.98123	9.18291	9.32378	8.8387	9.04233	8.92301	10.0751	9.12213	8.50626	8.55396	9.05115	9.33763	9.33099	9.28683	10.1155	9.31402	9.27448	9.48443	9.09763	8.5926	8.93455
AFF1	6.23393	6.47477	6.22539	6.51393	5.75073	5.82623	6.26668	6.33029	6.4817	5.88734	6.26119	6.7684	6.12737	6.29727	6.50924	6.19419	6.00258	6.94722	6.34657	6.14701	7.26007	7.22879	7.19261	7.15093	7.37846	7.26363	7.21653	7.19928	7.62206	7.81314	7.77399	7.7142	7.2777	7.29895	7.52358	7.19162	7.35	7.41409	7.28811	7.37047	7.40202	7.59848	7.53237	7.97688	7.3552	8.13789	7.47207	7.42466	7.41685
AFF2	3.31666	3.3394	3.36384	3.60447	3.78495	3.09115	3.3449	3.31629	3.4578	3.25895	3.30639	3.73377	3.26575	3.47687	3.37923	3.54199	3.48689	3.39099	3.55677	3.91772	7.71546	7.16499	7.28879	7.21429	7.69356	7.53925	7.32807	7.22826	7.19022	7.26578	7.28722	7.42255	7.53265	7.55024	7.41803	7.24535	7.41059	7.36406	7.47598	7.31987	7.35507	8.42935	7.18682	7.6045	7.4525	7.49975	7.55927	7.47343	7.2506
AFF3	3.13841	3.18508	3.17361	3.2135	3.00854	3.70394	3.21105	3.17531	3.12633	3.251	3.08622	3.26714	3.20392	3.10222	3.20487	3.50233	3.89045	3.15633	3.26117	3.47159	8.31177	7.98117	8.19906	8.64731	7.9976	7.99415	8.38309	8.23997	8.70596	8.51279	8.5945	8.73442	8.18151	8.12253	8.34733	8.45462	8.78433	8.85828	8.81298	8.18842	8.39416	9.17225	8.28625	8.57411	8.4284	8.73487	8.21601	8.8522	8.65283
AFF4	4.92752	4.89589	4.94162	4.85767	4.99708	4.97462	4.86266	4.79019	4.92069	4.90177	4.42964	4.30084	4.91749	4.84732	4.56371	4.81967	4.70675	4.70097	4.71203	4.54489	7.09598	7.30127	7.19334	7.36799	7.27778	7.23319	7.54025	7.41664	7.18487	7.24003	7.11516	7.20264	7.31909	7.41381	7.19841	7.2851	7.31208	7.30075	7.61817	7.4918	7.64769	7.62461	7.37447	7.15512	7.22478	7.37313	7.60863	7.19193	7.25139
AFG1L	2.87291	2.71952	3.04966	3.15413	2.83525	2.71245	2.97667	2.93914	2.56945	2.88983	2.91924	3.29807	3.00978	2.99851	3.02444	2.92527	2.98715	2.86742	3.04958	3.19784	8.95245	8.51606	8.64055	8.43814	8.30993	8.59669	8.87448	8.66958	8.78261	8.51677	8.45467	9.12365	8.78836	8.45901	8.49917	8.59121	9.06601	9.01858	8.668	9.06004	8.85601	9.47127	8.86283	8.39416	8.89438	8.68896	8.65409	9.18801	8.63994
AFG3L1P	5.4327	5.22125	5.36115	5.05835	5.61211	5.59877	5.32202	4.8654	5.34911	5.46106	4.99842	4.82545	5.65995	5.37753	5.66856	5.3558	5.6363	5.1867	5.3586	5.20078	7.85211	8.04702	8.01306	8.04044	8.26317	7.94976	8.06506	8.26111	7.90659	7.87287	7.84085	7.87032	8.00809	7.50428	7.65776	7.55831	7.72629	7.83043	7.75108	8.31917	8.20994	7.55482	8.19407	8.68223	8.05222	8.28333	8.27903	7.70011	7.70368
AFG3L2	5.14891	5.23293	5.08087	4.77967	5.45106	5.50543	5.25537	4.78583	5.70485	5.41815	5.2199	5.02477	5.1976	5.56361	5.42461	5.85525	5.49187	5.37248	5.10258	5.44363	7.5733	7.52791	7.43329	7.52049	7.43455	7.3916	7.55454	7.55743	7.63952	7.54363	7.48847	7.51016	7.35865	7.36448	7.47767	7.45269	7.58259	7.53303	7.55726	7.49531	7.46326	7.56934	7.62225	7.46108	7.57007	7.45958	7.33566	7.49399	7.47463
AFTPH	9.01805	8.66131	9.06996	8.69848	8.75824	8.84423	8.82145	8.88606	8.65501	8.90299	8.98812	8.5843	8.83253	8.97597	9.05975	8.34224	8.69812	9.10005	8.74711	8.26672	7.2334	7.15042	7.2232	7.22705	7.33351	7.23973	7.29788	7.20236	7.19217	7.21375	7.20668	7.191	7.24498	7.2151	7.15213	7.23767	7.26537	7.18452	7.14149	7.19765	7.14592	7.25855	7.12834	7.16211	7.20741	7.23997	7.14358	7.27877	7.19309
AGA	6.64126	7.10664	6.45219	5.74403	7.09083	7.36217	6.27574	6.52913	5.85862	7.3211	7.08374	4.85951	7.93312	6.69156	6.46915	6.82175	6.86039	6.99839	7.01456	5.52898	7.13224	7.23884	7.275	7.34567	7.12004	7.32418	7.2487	7.16734	7.31006	7.1216	7.0606	7.1698	7.14613	7.2229	7.14628	7.23209	7.22464	7.21158	7.01763	7.10558	7.08433	7.08625	6.98681	7.05871	7.10499	7.05643	7.04108	7.23758	7.18921
AGAP1	3.44482	3.22586	3.37511	3.49876	3.44643	3.50715	3.36632	3.33205	3.66439	3.3933	3.28032	3.77988	3.31824	3.33843	3.2302	3.46293	3.56283	3.4822	3.36617	3.66133	8.0061	7.45042	7.53899	7.69994	7.70135	7.67966	7.60151	7.5447	7.3925	7.46184	7.38446	7.44975	7.88676	7.50791	7.31945	7.33123	7.5014	7.3925	7.93597	7.25368	7.31747	7.47061	7.25596	7.27098	7.62941	7.37606	7.57081	7.59082	7.35238
AGAP11	4.0608	3.99256	3.79424	3.92774	4.12567	3.66049	3.97748	3.98031	4.0767	3.84617	3.97911	4.46961	4.00376	3.80138	4.03341	3.79405	4.27416	3.82001	4.03656	4.26541	7.17549	7.2189	7.42994	7.41332	7.45707	7.19921	7.56912	7.54917	7.5684	7.41551	7.25158	7.49982	7.37264	7.54806	7.5621	7.48154	7.39117	7.45242	7.46479	7.29931	7.41894	7.40406	7.34307	7.19732	7.21753	7.13302	7.46078	7.3426	7.32337
AGAP2	5.21484	4.82358	4.59744	4.65371	5.36319	5.04441	4.74626	4.67645	5.24241	4.96946	4.47154	4.92997	4.69097	4.39868	4.27999	4.52048	4.80031	4.27439	5.0173	4.89203	7.0767	7.31621	7.31191	7.28266	7.47815	7.41015	7.47876	7.37069	7.24637	7.22331	7.21078	7.26608	7.34994	7.19372	7.05359	7.29771	7.22991	7.26226	7.61228	7.63923	7.4615	7.37824	7.43475	7.37417	7.46092	7.42737	7.44244	7.14546	7.22407
AGAP3	5.26667	5.27614	5.12677	5.42894	5.30257	4.98239	5.13918	5.41815	5.73227	5.41894	5.20953	5.24073	5.14853	5.15301	5.64536	5.48687	5.30919	5.05246	5.49413	5.42141	7.62154	7.57078	7.5929	7.48525	7.52951	7.51211	7.69879	7.64898	7.58845	7.50755	7.52493	7.5045	7.44173	7.65724	7.71398	7.85535	7.59687	7.57726	7.3917	7.75428	7.61498	7.61436	7.70434	7.40269	7.65	7.59826	7.41989	7.52094	7.70589
AGBL3	2.37773	2.46583	2.29183	2.33196	2.47446	2.44198	2.38145	2.45617	2.51594	2.33595	2.39899	2.40057	2.42694	2.38654	2.41714	2.54996	2.36319	2.38568	2.3399	2.40655	9.84157	10.2865	10.728	9.9434	9.9716	10.1142	10.2653	10.4701	9.87915	9.9503	9.5863	9.1036	10.2375	9.29687	9.28423	9.41568	9.32194	8.99596	9.94573	9.05282	9.05679	8.06188	8.79792	8.83865	9.50551	8.77965	8.82698	9.45299	9.96434
AGBL4	3.23774	3.17038	3.44741	3.27162	3.33131	3.25006	2.96313	3.30289	3.39394	3.2964	3.38154	3.52746	3.40262	3.37555	3.37855	3.14117	3.48294	3.35066	3.20555	3.72926	10.2786	10.3907	10.3143	10.3389	10.5557	10.3426	10.4547	10.5219	10.1921	10.2323	10.0158	10.1264	10.3434	10.1157	9.76025	10.2121	10.1775	10.0839	9.63043	10.2719	10.3801	10.0604	9.97649	10.2153	10.0851	10.0801	10.1165	10.135	10.1619
AGBL5	5.25925	4.71779	5.13358	4.73231	5.07657	5.16032	4.71192	4.4227	4.59145	4.55044	4.99584	5.55003	4.42665	4.46444	4.01129	4.6948	5.10852	5.14459	4.88777	5.13126	10.4676	10.391	10.7432	10.2362	10.5062	10.6786	10.488	10.5116	10.1561	10.2679	9.91742	9.73912	10.6057	9.98779	9.66257	9.82176	9.98233	9.73797	9.91495	10.15	9.88998	9.04013	9.86652	9.74314	10.2938	9.60267	10.0746	10.1907	10.0309
AGER	4.97238	5.36401	4.71807	4.91882	5.31447	4.44829	5.49975	5.15848	5.96607	5.16342	4.68648	4.99057	4.71909	4.67316	5.20459	4.71659	4.47052	4.56186	4.87472	5.51233	7.88337	7.68072	7.69654	7.90066	7.8466	7.83457	8.0525	8.02069	7.8645	7.89281	7.86604	8.04125	8.04424	7.93255	7.83665	8.05592	7.88267	7.90967	8.22714	8.10924	8.24867	8.07806	8.14818	7.76387	8.17656	8.14414	7.97423	7.76994	7.72364
AGFG1	7.84339	7.87809	8.31012	8.11435	7.36122	8.25323	7.66765	8.59743	7.84162	7.50961	8.15914	6.73154	8.8163	7.37968	7.31992	8.18053	7.66531	8.17075	8.18667	5.66665	8.1846	7.86271	7.83912	7.71899	8.17459	7.77431	7.76753	7.88213	8.22504	8.46852	8.6012	8.21765	8.31703	7.92076	7.93364	7.89425	8.03368	8.08669	8.26639	7.61405	7.41349	7.81868	7.99946	8.55534	8.08056	8.27278	7.56508	7.76071	7.8824
AGFG2	4.43447	4.46886	4.56241	4.29766	4.48307	4.41674	4.51098	4.5119	4.44244	4.49476	4.56948	4.72836	4.54731	4.52794	4.62813	4.42529	4.52964	4.45675	4.73614	4.79505	7.87262	8.41179	8.14714	7.87946	8.2406	8.23106	8.47009	8.31698	7.72334	7.87864	7.78229	7.78501	8.11492	8.14152	8.21462	8.02416	7.80921	7.73298	7.51131	8.35785	8.24399	7.73362	8.29142	8.22122	8.19455	7.82692	8.44019	7.7749	7.99786
AGGF1	5.9115	5.8756	6.22741	5.91087	5.15648	6.57352	6.2206	6.33368	5.07352	5.66947	6.64212	5.1646	6.59752	5.88733	6.27698	5.65565	5.89662	6.05106	5.81058	4.74333	7.26642	7.61659	7.3192	7.26118	7.61533	7.33968	7.24682	7.33853	7.28531	7.32549	7.31974	7.36238	7.3226	7.31098	7.28081	7.32356	7.26789	7.35207	7.55602	7.33584	7.41546	7.64475	7.47063	7.70473	7.45718	7.56969	7.44504	7.30481	7.30509
AGK	4.16282	3.73218	3.97498	3.63841	4.0414	4.44575	3.64995	3.92184	3.75705	4.18727	4.1775	3.66132	4.1332	4.16604	4.09198	4.54521	4.28745	4.45943	3.72695	3.49258	7.52989	7.44101	7.26107	7.28424	7.3148	7.38332	7.41792	7.37699	7.38283	7.39746	7.40244	7.3675	7.43193	7.52028	7.67665	7.95475	7.3278	7.27382	7.37032	7.3274	7.41194	7.52119	7.3876	7.39247	7.47133	7.36923	7.38957	7.38659	7.3074
AGMAT	3.82223	3.63303	3.87679	3.9055	3.67968	4.10477	3.76023	3.69858	4.1366	3.93483	4.1848	4.2011	3.79682	3.70678	4.26833	3.97912	4.15965	3.89048	4.04749	4.4858	7.32891	8.44031	7.65902	7.6408	7.19856	7.36912	8.56174	8.72482	7.42401	7.35337	7.38428	7.42735	7.40366	7.51652	7.5528	7.65343	7.53607	7.53969	7.29827	7.62267	7.49636	7.32239	7.85654	7.07273	7.10747	7.32067	7.10856	7.37483	7.82485
AGO1	5.74659	5.7477	5.56305	5.38592	5.60761	5.39104	5.80077	5.76336	6.46943	5.88688	5.44971	5.58508	5.57999	5.47765	6.34611	5.65168	5.37606	5.76814	6.05517	5.9932	7.24582	7.65574	7.48427	7.49762	7.62335	7.49922	7.56672	7.73499	7.70101	7.51187	7.53418	7.48046	7.72332	7.75798	7.62068	7.74011	7.42742	7.33486	7.39186	7.51473	7.5389	7.21804	7.45125	7.52621	7.78679	7.34218	7.3958	7.35154	7.61822
AGO3	5.27849	5.42006	5.20252	5.17004	4.89503	5.51919	5.62748	5.20196	5.05472	5.71037	5.27271	4.70548	5.57406	5.41047	5.52885	4.91173	4.90419	5.53725	5.01401	4.87391	7.17683	7.27996	7.24567	7.34974	7.20256	7.2138	7.38856	7.37616	7.28025	7.29706	7.18767	7.20534	7.19302	7.53654	7.26378	7.33428	7.33091	7.36154	7.29036	7.31717	7.36304	7.27857	7.30385	7.15581	7.24192	7.26023	7.32911	7.29473	7.25821
AGO4	6.62178	7.89299	7.44019	7.21185	6.86035	7.05377	7.71453	7.66593	6.76787	7.03444	7.16178	5.83004	7.14889	6.72481	6.99074	6.35083	6.1615	6.93012	7.14397	6.40673	7.30117	7.64942	7.57214	7.58471	7.25434	7.38044	7.60362	7.58373	7.47046	7.34481	7.32628	7.37772	7.44225	7.34187	7.4499	7.51192	7.36867	7.58331	7.22623	7.48797	7.42454	7.30174	7.50857	7.38478	7.13573	7.24488	7.15603	7.73149	7.77608
AGPAT1	8.2548	7.64686	7.86271	7.68436	8.34466	8.13571	7.97782	7.57136	8.41551	7.83882	7.67702	8.61624	7.55309	7.34166	7.65006	7.22756	7.73752	7.98476	7.62058	8.10103	9.88951	10.6211	9.63729	9.82222	9.79348	10.1062	10.1281	9.92358	9.66845	10.0439	9.81769	9.91066	9.66178	9.80432	10.0594	9.95523	9.65627	9.68516	10.0461	11.2904	11.1465	10.5649	10.6066	9.81059	10.5428	10.5207	10.3399	9.72817	10.6014
AGPAT2	7.29045	7.34062	7.0572	7.34719	8.127	7.22733	7.61492	6.99868	7.91305	7.75165	6.76178	6.85246	7.26816	7.11868	7.1493	7.18828	7.02028	6.71201	7.42217	7.18813	7.2031	7.15173	7.05738	7.13629	7.13293	7.12625	7.09219	7.12255	7.14671	7.06493	7.116	7.1167	7.13281	7.14839	7.08188	7.15193	7.10289	7.08827	7.20126	7.22763	7.13156	7.12672	7.23926	7.21715	7.17061	7.19818	7.15877	7.08695	7.07782
AGPAT3	6.37538	5.899	5.96608	5.63154	6.18829	5.84249	6.1717	5.39683	6.35468	6.05907	6.19025	6.25206	5.67611	5.81278	6.40142	5.75166	5.7546	6.15795	5.79727	6.04048	7.36233	7.56059	7.50158	7.36431	7.23742	7.31293	7.30069	7.36893	7.44651	7.4226	7.38998	7.42973	7.39601	7.48798	7.28171	7.46101	7.42224	7.3376	7.21299	7.35732	7.36036	7.43616	7.52104	7.50633	7.51779	7.38686	7.2908	7.31131	7.42934
AGPAT4	4.09903	5.17062	5.20363	4.20206	4.10446	4.02237	4.44398	4.25834	4.12861	4.15577	4.26464	4.46867	4.31434	5.29068	5.23806	5.06648	4.45849	5.33955	4.87155	4.42622	7.13154	7.43764	7.28069	7.30674	7.03876	7.34459	7.1941	7.33801	7.26488	7.22906	7.10237	7.15985	7.28143	7.21084	7.37321	7.18387	7.25179	7.12573	7.08556	7.49197	7.25218	7.30093	7.50457	7.13153	7.14336	7.11076	7.0805	7.16703	7.15543
AGPAT5	5.05593	4.91035	4.45466	4.68157	4.55891	5.70039	4.8705	4.58369	4.48317	4.93016	5.04424	5.01683	4.93167	5.08243	4.61675	5.95391	5.87857	5.37436	4.7536	4.62208	8.37261	8.5254	8.44412	8.51142	8.68685	8.47528	8.74703	8.74352	8.17304	8.3365	8.34478	8.31429	8.43067	8.50346	8.2375	8.4267	8.22185	8.30025	8.51082	9.01293	8.90283	8.80923	8.6054	7.90225	8.45336	8.39146	8.5247	7.97409	8.04805
AGPS	6.00029	5.70388	6.23954	5.87228	5.84409	6.44812	5.86548	5.79246	4.51407	6.43585	5.7949	4.96794	6.3909	6.71015	5.27618	6.22781	6.12851	5.684	5.40678	4.5771	7.24114	7.17889	7.28163	7.38215	7.33233	7.17034	7.40883	7.27607	7.53796	7.3493	7.40905	7.5079	7.28647	7.29798	7.18988	7.37834	7.63481	7.76509	7.40175	7.15147	7.39037	7.46649	7.12592	7.21663	7.08575	7.20106	7.23776	7.58628	7.5663
AGR2	3.49555	3.59141	3.63999	3.79148	3.80017	3.32149	3.56725	3.55022	3.56731	3.3545	3.63224	4.28251	3.52523	3.61428	3.56181	3.83591	3.68663	3.51462	3.70484	3.81822	8.11885	7.6269	8.53514	8.06095	7.96841	8.29689	7.95581	8.03474	8.76892	8.19188	8.20953	8.6443	8.06313	7.81047	7.98906	7.6979	8.7905	8.89611	7.10297	8.12681	7.45569	7.57821	8.18452	8.20446	7.7026	8.03067	7.70984	8.28917	8.33578
AGRN	5.28131	5.16418	5.07261	4.99742	5.15606	4.88209	5.09755	5.16909	5.31821	4.98987	5.07603	5.66979	4.9578	5.00504	5.21437	5.05709	5.15162	5.11614	5.30896	5.82306	7.2315	7.23732	7.24468	7.29189	7.16853	7.14284	7.12619	7.25013	7.16724	7.16195	7.17653	7.17362	7.23879	7.17206	7.10147	7.18932	7.15611	7.14641	7.14859	7.20058	7.18916	7.24478	7.18332	7.50628	7.22947	7.38656	7.1982	7.17148	7.19161
AGTPBP1	8.89825	9.53894	9.77467	9.51473	8.73758	9.26443	8.892	9.94334	8.12465	8.70795	9.58722	8.34343	10.0438	9.44686	8.07907	9.11108	8.70313	9.30024	9.01191	7.34524	7.0882	7.2351	7.2531	7.25646	7.07097	7.64006	7.27796	7.25125	7.26859	7.29444	7.26932	7.25639	7.2708	7.38878	7.46256	7.39046	7.14362	7.27701	7.12509	7.326	7.32341	7.2099	7.33494	7.37531	7.32028	7.20816	7.15814	7.41512	7.34211
AGTR1	2.78519	2.93564	2.80578	2.93092	3.17844	2.82465	2.89285	2.80785	2.93684	2.74923	2.91753	2.92326	2.84679	2.95942	2.9336	2.86532	2.95985	2.79186	3.0974	3.29472	7.60979	7.79632	7.79021	7.7237	7.51177	7.65622	7.56543	7.65104	7.55236	7.5863	7.51872	7.52757	7.6778	7.41035	7.57888	7.62423	7.47191	7.54838	7.38706	7.47788	7.55433	7.3034	7.74638	7.63107	7.47364	7.43825	7.33019	7.48687	7.66011
AGTR2	2.68059	3.06773	2.95419	2.98593	2.75476	2.71077	2.89795	3.19955	2.78558	2.96489	2.84555	3.2195	2.93747	3.03363	3.09166	2.93436	2.92603	2.85222	3.0115	2.93424	7.36456	7.66551	7.66452	7.80719	7.5892	7.77897	7.59292	7.72586	7.5583	7.50833	7.65921	7.62824	7.63235	7.60038	7.38026	7.65528	7.81538	7.91514	7.71657	7.55767	7.66843	8.08354	7.58429	7.67419	7.39797	7.52348	7.68854	8.1442	8.00232
AGTRAP	9.00994	9.33474	9.13343	8.95013	9.57575	8.80779	9.97033	9.14393	9.85544	9.85107	8.58043	7.52607	8.9709	8.74665	9.79964	8.81027	8.18266	8.78615	9.01247	8.45096	7.21214	7.43021	7.37445	7.41719	7.38454	7.53953	7.50113	7.47807	7.20764	7.22746	7.23887	7.22398	7.34576	7.3026	7.1201	7.41063	7.25784	7.20441	7.20091	7.53964	7.45359	7.2579	7.40322	7.18605	7.38181	7.24927	7.21324	7.28641	7.4533
AGXT	3.37817	3.38907	3.2169	3.41723	3.35437	3.18089	3.32514	3.57622	3.39528	3.16065	3.46654	3.66942	3.22933	3.31741	3.31209	3.35063	3.27528	3.13869	3.43859	3.60152	7.52664	7.38554	7.57844	7.47456	7.58111	7.39582	7.31998	7.40814	7.66702	7.63336	7.62736	7.54377	7.33876	7.36744	7.44166	7.42841	7.54203	7.55286	7.37913	7.18426	7.21998	7.2901	7.3784	7.62057	7.41019	7.38706	7.22092	7.53817	7.59714
AHCTF1	5.80912	6.70099	6.46336	6.95282	5.47858	6.52043	6.55306	7.21905	6.29371	6.47573	6.89199	4.62965	6.50119	5.93009	6.39562	6.05562	5.49253	6.87285	6.18639	5.48389	7.11992	7.20613	7.17428	7.2142	7.22972	7.16999	7.06821	7.17178	7.10271	7.10323	7.077	7.08458	7.30223	7.07929	7.14006	7.0458	7.13367	7.12738	7.06637	7.27088	7.0741	7.16335	7.09454	7.22949	7.12594	7.20851	7.26304	7.1402	7.19046
AHCYL1	7.11199	7.19056	7.16516	7.06323	7.41839	7.10585	7.10768	6.73626	7.26264	7.00426	6.81214	6.82559	7.00175	7.27447	7.0852	7.18541	7.19143	6.87573	6.91206	7.02384	7.3813	7.55649	7.47564	7.65059	7.40509	7.45267	7.82484	7.63424	7.56896	7.45303	7.38581	7.52604	7.52886	7.49741	7.53712	7.67449	7.61046	7.58716	7.90697	7.96905	8.11766	8.03025	7.668	7.42843	7.67287	7.6565	8.01886	7.55036	7.49804
AHCYL2	5.55905	5.03841	5.50241	5.19797	5.44205	5.39831	5.57827	5.62742	5.39111	5.33365	5.29087	5.60065	5.38784	5.37544	5.51817	5.82272	5.65989	5.59347	5.54638	5.47747	7.11703	7.0974	7.15129	7.08365	7.15326	7.14263	7.13424	7.16653	7.11816	7.15352	7.21094	7.16447	7.17864	7.14993	7.14792	7.20005	7.17718	7.17319	7.29187	7.176	7.22545	7.16567	7.19747	7.14982	7.17487	7.19846	7.19678	7.17639	7.20808
AHDC1	4.11142	3.96323	4.17025	4.0702	3.86649	3.7836	4.01397	4.12866	4.27589	3.87395	3.97746	4.43774	4.09704	4.04521	4.10522	4.26933	4.19018	3.90949	4.32812	4.34576	7.11187	7.13615	7.23261	7.14941	7.17425	7.16843	7.17767	7.08917	7.17063	7.18406	7.17184	7.1364	7.14841	7.19639	7.16869	7.17312	7.20693	7.1287	7.1162	7.12957	7.11569	7.08949	7.1005	7.1189	7.08175	7.19938	7.12971	7.20372	7.18634
AHI1	3.07936	3.04244	2.96535	3.04058	3.01503	3.09627	3.05698	3.05698	3.19277	2.9801	3.14219	3.08935	3.12921	3.20818	3.08432	3.41484	3.25892	3.0124	3.1379	3.15936	9.78009	9.44885	9.64041	9.602	9.46587	9.60292	9.66793	9.72221	9.73448	9.91387	9.91892	9.78635	10.1788	10.1434	9.67532	9.62829	10.0185	10.0102	10.7119	8.80832	9.02343	9.50789	8.57343	9.59107	9.24674	9.28318	9.63176	10.0473	9.71595
AHNAK	5.22172	5.31049	4.89965	5.04668	5.11893	4.86416	5.07701	5.08759	5.57164	5.13213	5.19427	5.5062	5.12783	5.04095	5.37106	5.2775	5.02007	5.18842	5.14166	5.84191	7.9252	8.50164	7.80914	7.90742	7.96465	7.91953	8.00295	8.10314	7.93306	8.09757	8.26666	7.90139	8.2093	8.07429	8.89536	8.11962	7.60464	7.76825	7.99635	8.57873	8.42264	7.98882	8.96343	8.16895	8.11608	8.26118	8.07532	7.74864	8.00949
AHNAK2	3.52418	3.38619	3.46443	3.47887	3.42821	3.33478	3.40041	3.44608	3.72743	3.34311	3.53208	3.52786	3.50452	3.46189	3.34939	3.32697	3.42103	3.41962	3.694	3.81237	7.89177	8.82632	8.05708	8.19136	8.01139	7.87814	8.19886	8.25079	8.04466	8.32378	8.5241	8.09548	8.40118	8.25645	8.38181	8.19254	7.95658	7.97474	8.23287	9.29714	9.08122	8.98037	9.00518	9.18255	8.17684	9.09667	8.75671	8.01717	8.06498
AHSA2P	5.35249	6.06809	5.9353	5.73551	5.35013	5.8545	6.06347	5.63272	5.44195	5.20722	5.9149	5.12096	6.41008	6.20659	6.09865	6.23759	5.40529	6.07602	5.5416	5.38641	8.05396	8.00715	7.97628	7.97911	7.82471	7.92173	8.16955	8.15836	8.15466	8.07158	7.96418	8.0558	7.76902	7.98401	8.09536	8.15874	7.99455	8.05603	8.48873	8.14166	8.17803	7.94714	8.13137	7.89807	8.00893	7.74871	8.34013	8.01365	7.94176
AHSG	3.59191	3.18382	3.48566	3.42134	3.47941	3.46645	3.17443	3.4151	3.39549	3.35071	3.41399	4.07407	3.46301	3.30471	3.6051	3.36624	3.48044	3.51516	3.35767	3.74167	8.82268	8.27068	8.45957	8.6631	8.50298	8.43009	8.84602	8.74701	8.60094	8.39294	8.26756	8.50115	8.42171	8.89462	8.48586	8.52619	8.46414	8.35897	8.08947	8.39047	8.69235	8.88581	8.35512	8.32613	8.42878	8.23279	8.87026	8.25607	8.2195
AICDA	3.34795	3.84072	3.34118	3.31792	3.09435	3.01273	3.63973	3.09441	3.79584	3.55385	3.16262	3.44388	3.06943	3.10712	3.73651	3.33563	3.20715	3.45232	3.72179	3.14396	9.04683	8.81822	8.28889	8.0263	8.64201	8.96679	8.1515	8.22315	7.92627	8.46277	8.56845	8.52627	9.65292	8.68254	8.55635	8.16225	8.90395	8.96449	8.51347	8.73272	8.47485	9.09814	8.67292	10.2868	9.3164	9.65408	8.62303	8.43135	8.28837
AIDA	8.89847	8.39161	9.24633	8.91253	7.83044	8.50135	7.94721	7.784	7.18487	8.33534	9.18877	10.2789	8.20395	8.77934	7.80222	8.22007	9.01491	8.98513	7.99434	8.87675	7.07661	7.29543	7.20138	7.26424	7.10129	7.2135	7.16676	7.13249	7.14112	7.19372	7.19534	7.28082	7.58438	7.04733	7.28172	7.13171	7.41251	7.1846	7.45967	7.13676	7.19084	7.18657	7.23618	7.14605	7.14272	7.14564	7.11771	7.20956	7.12836
AIF1	8.10232	8.76236	8.52041	8.61907	8.63434	7.54303	8.67559	8.58599	8.54682	9.13701	8.61253	7.6675	8.73836	8.18279	8.7522	7.47833	7.27531	7.43561	8.31347	9.01391	8.17428	7.66052	8.30289	8.03102	7.9609	8.24117	8.00382	7.81469	8.4305	8.22179	8.24869	8.50583	7.85779	8.01763	8.01345	8.46763	8.63865	8.8044	8.94042	7.63749	7.8257	8.39108	7.53064	7.72573	8.16584	7.68868	7.81609	8.71818	8.39299
AIF1L	4.50659	4.56012	4.75659	4.47957	4.67762	4.35798	4.64727	4.73808	4.86394	4.39092	4.55488	5.04406	4.87348	4.75129	4.77479	4.58336	4.58272	4.68645	4.8916	4.68831	7.09885	7.32924	7.59634	7.60279	7.13993	7.30022	7.66671	7.57156	7.56875	7.4941	7.4466	7.56683	7.39477	7.13272	7.19911	7.39735	7.65302	7.60988	7.41808	7.36797	7.29535	7.39701	7.25599	7.1998	7.16438	7.24617	7.2629	7.38579	7.37362
AIFM2	4.2106	4.45559	4.63983	4.48501	4.87078	4.49138	4.43401	4.69591	4.8465	4.56568	4.66438	4.92064	4.84131	4.82294	4.67947	4.94647	4.93783	4.56503	4.83982	4.48797	8.03474	8.38901	8.73597	9.04722	8.13431	9.38833	9.56286	8.94548	8.50219	8.12978	8.16703	8.59508	8.93433	8.73648	8.22571	8.94004	8.78873	8.54934	8.08666	9.14829	9.63908	8.59177	8.28212	7.68819	8.19696	7.85217	9.43701	8.35823	8.38626
AIG1	5.12262	5.24294	5.28779	6.10565	5.36249	5.8246	5.06181	5.96553	4.69967	5.57728	5.30981	4.95485	5.37888	6.03607	4.49617	5.34351	5.24089	5.08155	5.26628	4.48022	7.36891	7.3938	7.2934	7.46773	7.18462	7.30339	7.61516	7.45741	7.385	7.27389	7.25735	7.41621	7.22029	7.31216	7.27822	7.38144	7.40622	7.50357	7.36602	7.60599	7.58001	7.50024	7.20121	7.17427	7.18851	7.20925	7.50794	7.40136	7.26987
AIMP1	5.40873	5.42204	5.2306	4.96855	5.26231	6.25854	5.08246	4.79585	4.77113	5.721	6.30572	4.49221	5.68325	5.61119	5.40382	5.37663	5.98811	5.28158	4.91181	4.61587	7.83456	8.16258	8.47676	8.10528	8.00456	8.32876	8.42079	8.29924	8.3459	8.01533	8.10749	8.12987	8.15482	7.76209	8.0918	7.89872	8.29144	8.4335	8.05214	8.76443	8.32498	8.19609	8.67161	8.47328	7.98979	8.22053	7.88435	8.19995	8.43524
AIMP2	7.05717	7.00007	6.93016	6.57466	7.25637	6.91789	6.8176	6.24598	7.10652	6.7875	6.95056	6.77613	6.75562	6.78538	6.71482	6.5063	7.10306	6.91665	6.78514	6.80989	7.22192	7.12889	7.11195	7.25658	7.13668	7.03383	7.13787	7.18483	7.20572	7.11311	7.10343	7.19613	7.37323	7.09531	7.13418	7.13617	7.17144	7.20233	7.22026	7.09227	7.01839	7.21728	7.12553	7.08319	7.32643	7.16612	7.1823	7.24578	7.22973
AIP	7.67702	7.42251	7.33803	6.83137	8.11394	7.51155	7.68244	7.19403	8.02885	7.71709	7.11185	6.9034	7.33405	6.88858	7.72877	7.47075	7.31527	6.87051	7.13695	7.58019	8.70338	8.11572	8.55756	8.64133	8.2812	8.65193	8.66878	8.46157	8.88665	8.51737	8.65974	8.85061	8.56886	8.43016	8.39792	8.21698	9.00669	9.05357	8.6372	7.94284	7.90994	8.62076	7.98992	8.07232	8.06781	8.20775	7.96293	8.81422	8.91558
AIPL1	3.73976	3.60613	3.49775	3.68645	3.88213	3.21452	3.5327	3.79827	4.00414	3.79389	3.7852	4.21346	3.69339	3.85195	3.95203	3.58148	3.60683	3.68837	3.83524	4.3353	7.3602	7.35095	7.68588	7.49106	7.38311	7.66375	7.52239	7.45412	7.59226	7.48092	7.50747	7.67452	7.57969	7.41203	7.45998	7.45855	7.75864	7.85067	7.84909	7.62116	7.51608	7.55731	7.43915	7.55103	7.52324	7.5398	7.4727	7.73202	7.77675
AJAP1	3.29752	3.22509	3.3439	3.35893	3.26779	2.98604	3.23212	3.22614	3.24708	3.28152	3.34489	3.70182	3.26071	3.23874	3.29547	3.23612	3.3192	3.3592	3.43943	3.48018	7.69546	8.19512	7.72205	7.76093	7.73018	8.11459	7.73762	7.92011	7.68636	7.94235	7.7571	7.77583	8.23356	7.76564	7.74561	7.99683	7.91395	7.77555	8.27594	7.52518	7.49931	7.41782	7.66667	7.52011	7.68207	7.37131	7.45535	7.97648	8.01998
AJUBA	2.73758	2.87326	2.77791	2.78501	2.78141	2.60894	2.78153	2.87234	2.80163	2.66569	2.90157	2.87889	2.88027	2.77096	2.92734	2.76756	2.81483	2.7443	2.83235	2.91384	7.27773	7.29542	7.20212	7.30369	7.12754	7.34977	7.58607	7.57804	7.60958	7.47094	7.44369	7.5819	7.2462	7.66636	7.57661	7.63494	7.51588	7.61421	7.20844	7.17709	7.20201	7.73547	7.27563	7.18017	7.89041	7.44367	7.11754	7.23806	7.46329
AK1	8.13989	7.33753	6.93583	7.18141	7.07358	7.04818	6.20916	6.41496	6.88346	6.30266	7.6006	8.25458	6.6487	6.69541	6.07692	6.24903	7.6191	6.7815	7.01816	8.3373	8.37944	8.32206	8.48212	8.24956	8.58394	9.21503	8.67116	8.53081	8.55728	8.30722	8.38434	8.32596	8.29604	8.42117	8.38679	8.92862	8.45324	8.51309	8.04461	9.05084	9.03637	8.28491	8.49403	8.39923	8.40132	8.74364	8.39885	8.07196	8.3927
AK2	5.78835	5.85356	5.98906	5.84246	6.56416	6.50448	6.35131	5.7075	5.83147	6.52406	6.18313	5.72795	6.14325	6.7482	6.61523	6.633	6.40188	5.74577	6.36204	5.8861	7.20139	7.23045	7.30589	7.34541	7.17813	7.27064	7.34735	7.35351	7.26961	7.22001	7.20304	7.3323	7.38996	7.18923	7.24504	7.44092	7.32951	7.33989	7.36372	7.3826	7.45361	7.56705	7.22699	7.19578	7.16809	7.2432	7.31553	7.3962	7.31173
AK3	7.02175	6.48703	7.23191	6.75231	6.62666	7.81374	6.83057	6.41245	6.46135	6.75654	6.59732	6.87199	6.98952	7.76619	6.70036	8.03148	7.45137	7.13698	7.07331	6.65617	10.3749	10.05	10.7094	10.8147	10.3231	10.3331	10.5606	10.4366	11.0337	10.6618	10.6355	10.8368	9.56341	9.79854	9.93004	10.2161	10.8239	11.2521	10.0866	9.89304	9.73206	9.83704	9.91172	10.0519	9.65029	9.94554	9.53911	11.783	11.5566
AK4	4.01462	4.14059	3.99479	4.35383	4.13325	3.70248	4.308	4.15175	4.2854	4.33801	4.04367	4.23702	4.05786	4.35556	4.38943	4.13927	3.94726	4.20186	4.52289	4.16494	9.15809	8.99246	9.881	10.0413	8.75715	8.97493	10.2201	9.71239	9.7713	9.18083	9.07567	9.82006	9.41788	8.92912	9.00599	9.06208	9.67476	9.54974	9.58702	9.93893	10.5372	10.1771	9.8498	8.76756	8.99378	9.67751	10.0859	9.78131	9.56039
AK5	4.18869	4.38705	4.24982	4.43287	4.66174	4.37583	4.37682	4.18437	4.47222	4.26003	4.62747	4.53428	4.39538	4.11175	4.26961	4.44139	4.37755	4.71632	4.32419	4.60187	9.08593	8.85537	8.7394	8.79763	9.34056	8.43793	8.46573	8.63934	8.63529	9.12643	9.31823	8.57438	9.08654	8.41424	8.32228	8.16256	8.91802	8.95092	8.94061	8.36175	8.34736	8.0988	8.52416	9.14485	8.76151	8.85763	8.44337	9.05754	8.94512
AK7	3.89911	3.94927	3.97787	4.3031	3.90971	3.77841	3.90229	3.90356	3.94452	3.89566	4.09043	4.50854	3.87513	4.04423	3.79284	4.10764	4.24336	3.87029	4.12517	4.10192	7.80353	8.21044	8.26595	8.39452	7.68539	7.77351	8.06421	7.86279	7.89199	7.70908	7.61474	7.86946	7.75301	7.48334	7.42144	7.71318	7.86512	7.75761	7.80328	8.16314	8.10192	7.98262	8.05289	8.08816	7.93248	7.96787	8.22605	7.79802	7.80121
AK8	5.25009	4.98677	5.19517	5.28732	5.04602	4.80623	5.17665	5.41166	5.29936	5.00246	5.26757	5.73605	5.31173	5.21437	5.23689	5.56959	5.47665	5.32322	5.46988	5.65586	8.0364	7.90304	7.80753	8.17009	8.12187	7.67783	7.5361	7.61926	7.94197	8.12512	8.19415	8.04056	7.67857	7.76146	7.74394	7.68579	8.13189	8.2708	8.24549	7.6475	7.62208	8.00393	8.054	8.52081	8.01198	8.27001	8.02152	8.42561	8.55372
AK9	4.51402	3.98847	4.83604	4.36038	4.08782	4.5745	4.05385	4.67886	3.64464	4.09578	5.07621	3.58119	5.33916	4.36752	3.97538	3.91046	3.98195	4.59152	4.18352	3.5276	8.45532	8.29082	8.82312	8.73982	8.46763	8.20034	8.3173	8.2949	8.81225	8.62421	8.68698	8.35874	8.01378	8.17379	8.09176	8.08179	8.31736	8.55361	8.3876	7.7717	7.88115	7.89153	8.00478	8.18214	8.37118	8.25934	8.07248	8.60265	8.3962
AKAP1	4.65202	4.61218	4.29775	4.49158	4.96939	5.0778	4.46006	4.40676	5.22206	4.88466	4.74103	4.61774	4.78024	4.59294	5.04856	5.22986	4.84718	4.51909	4.71699	5.06321	9.49684	9.47035	9.724	10.1133	9.3907	8.67543	9.31982	9.62301	9.31343	9.22939	9.44385	9.16051	9.21643	8.93651	8.74926	8.68669	9.1818	9.00434	10.2657	9.68456	9.99612	10.1519	9.80205	9.69231	9.18019	9.92116	9.63982	8.92881	8.86875
AKAP10	6.98825	7.84671	7.08749	7.64188	7.84526	7.37172	7.82952	7.47288	6.95276	7.54836	7.80294	6.2359	7.92778	7.30553	7.7018	6.94085	6.62009	7.25638	7.53169	7.27315	10.4197	10.3604	10.4645	10.9983	10.2282	10.0233	10.5623	10.4408	10.1526	10.0618	10.2365	10.1473	10.4093	9.54039	9.38342	9.11736	10.0943	9.88889	10.7597	10.4016	10.4444	10.2593	10.7073	10.5023	10.1297	10.3342	10.6356	9.91216	9.75357
AKAP11	5.88272	6.39448	5.76583	5.78246	5.95582	6.63139	6.21643	5.59413	5.33867	6.2084	6.33487	5.75016	5.97623	5.84084	6.46819	6.4708	6.74054	6.45135	5.797	6.32409	10.0616	9.29537	9.71322	10.1338	9.50007	9.10247	9.87927	9.68057	9.36292	9.43904	9.44659	9.52015	9.58246	9.41857	9.11865	9.15421	9.64469	9.31425	10.233	9.64403	9.93592	10.3376	9.42274	9.58984	9.93265	9.65109	9.73135	9.40209	8.97406
AKAP12	3.12792	3.31296	3.19612	3.19101	3.3248	3.00838	3.21913	3.12509	3.48784	3.10473	3.3433	3.33396	3.10106	3.14153	3.69	3.18614	3.13137	3.08494	3.13485	3.22047	8.89184	8.89149	9.71308	9.78314	8.94758	9.19716	9.6321	9.57508	9.57537	8.94507	8.84836	9.11147	8.95017	8.56197	8.74962	9.08567	9.28135	9.22287	8.85202	8.75541	9.02919	9.01119	8.82754	8.37341	8.63493	8.56438	8.84165	9.32138	8.99224
AKAP13	6.73051	6.72649	6.56555	6.56711	6.91088	6.11179	6.94245	6.64495	7.32455	6.77046	6.04714	5.4757	6.33177	6.17705	7.07405	6.1226	5.80989	6.25144	6.27879	6.14567	10.9193	10.9688	11.3252	11.6433	10.7425	10.4839	10.9755	10.8351	10.7629	10.4928	10.5339	10.4795	10.4861	9.89687	9.9064	9.59244	10.4045	10.3953	10.4261	10.3087	10.4499	9.8457	10.4275	9.9693	10.1947	10.0338	10.2943	10.4457	10.2491
AKAP14	2.43607	2.56453	2.49785	2.47488	2.52564	2.47894	2.63407	2.45915	2.60769	2.54845	2.54522	2.80533	2.40067	2.60341	2.50255	2.51145	2.61592	2.43612	2.41472	2.61582	9.08463	9.01866	9.65046	10.0281	8.83232	8.8479	9.51812	9.45361	9.3306	8.82889	8.71089	8.73665	8.89404	8.80528	8.79672	8.71988	8.98904	8.83609	9.6529	9.37473	9.44957	10.0212	9.34772	9.2846	8.70667	9.35802	9.47552	8.92366	9.03367
AKAP17A	8.04506	8.08411	8.05705	8.00989	7.65738	8.03666	8.4423	8.41579	8.09849	7.95827	7.73234	6.50121	8.31356	7.673	8.22794	8.24756	7.62535	7.98858	7.92172	7.17146	7.61864	7.37018	7.695	7.6077	7.32363	7.45843	7.64813	7.63457	7.43168	7.47044	7.37274	7.50157	7.5457	7.48047	7.43134	7.32697	7.43585	7.49745	7.99513	7.47721	7.66542	7.90746	7.57064	7.46474	7.62747	7.62353	7.4649	7.48798	7.3921
AKAP5	3.18023	3.21014	2.9722	3.04163	3.10177	2.92007	3.04298	3.15197	3.15553	3.1903	3.08596	3.43679	2.97062	3.05109	3.03189	3.11701	3.101	2.94214	3.07101	3.08428	10.3999	11.0486	10.4081	10.7934	10.6594	10.6016	11.1557	11.2336	10.442	10.5441	10.7914	10.4325	10.1341	10.5525	10.22	10.5129	10.0322	9.84342	9.64374	11.1371	11.2049	10.7006	11.1094	10.6118	11.5484	10.7521	10.8204	10.1569	10.2775
AKAP6	2.874	3.20228	2.96333	3.33282	2.9873	2.88348	2.95961	2.94511	3.28258	2.90531	2.98358	3.53336	3.10252	2.93685	3.01747	3.12233	2.9845	2.86819	3.06595	3.42016	12.4253	11.3484	11.7329	10.7731	12.5126	11.9736	11.1044	11.3842	11.1619	11.866	11.7708	11.1691	12.3199	12.0539	11.7143	11.0303	11.4554	11.1081	11.7145	10.908	11.1304	10.1813	10.3564	11.5888	11.563	11.1621	11.9285	11.249	10.6625
AKAP7	4.69808	4.47573	4.81052	4.83157	4.62222	4.75281	4.4544	4.29074	4.16736	4.31504	4.83361	5.10898	5.1523	4.57874	4.51155	4.92036	5.0713	4.7325	4.55722	4.3959	11.4873	12.1736	11.7117	12.0048	11.4683	11.9244	12.2778	12.0572	11.2624	11.1929	11.1295	11.4734	11.378	11.8761	11.3233	11.8109	11.435	11.2539	11.3878	12.2134	12.1619	11.609	12.0391	10.9772	11.7473	11.2115	11.7493	11.3297	12.157
AKAP8	6.2294	6.65168	6.71512	6.41896	6.58714	6.74001	6.76844	6.26237	6.58344	6.53424	6.81241	6.04419	6.60748	6.5861	6.66287	6.93942	6.64324	6.6528	6.92673	6.15564	7.61924	7.64327	7.84399	8.13659	7.74683	8.12366	8.0488	7.72593	7.43715	7.35543	7.24941	7.48099	7.87308	7.6704	7.53724	7.77034	7.73285	7.50414	7.49365	7.91139	8.1579	7.62741	7.57396	7.29116	7.3686	7.36923	7.80052	7.35819	7.64629
AKAP8L	5.75035	5.66532	5.25912	5.44878	5.62613	5.31907	5.49847	5.50592	5.93817	5.44536	5.32509	5.59105	5.15645	5.65231	5.57595	5.29948	5.25977	5.36305	5.41073	5.95917	10.5255	10.6073	10.9399	10.9876	10.3598	10.5214	10.7681	10.671	10.5286	10.2824	10.2625	10.4249	10.8551	10.7689	10.4838	10.5387	10.3814	10.1462	10.9197	11.2325	11.4592	11.4963	11.1796	11.1235	10.4792	10.8081	11.1713	9.95936	9.87424
AKAP9	5.0619	5.8572	5.56498	4.74396	5.64201	5.32104	4.80161	5.10278	4.74093	5.42373	4.30003	5.18906	5.19538	4.99887	4.84276	4.94509	5.46374	5.42274	4.35982	5.35836	7.35187	7.1443	7.11395	7.08861	7.14768	7.10365	7.14814	7.19123	7.17938	7.06537	7.1199	7.14893	7.18947	7.10781	7.09357	7.23019	7.14865	7.12293	7.19144	7.17337	7.03554	7.30764	7.10127	7.06549	7.22478	7.17454	7.09549	7.18086	7.17936
AKIP1	5.12345	5.18502	4.88939	5.12845	5.26258	5.25635	5.07315	4.98929	4.90657	5.46523	5.21829	5.15298	4.76913	5.28982	5.22529	5.52967	5.22422	4.56737	4.93349	4.9372	7.28251	7.21472	7.28246	7.2431	7.25175	7.1504	7.17944	7.16318	7.32725	7.41023	7.28742	7.30183	7.22955	7.07827	7.20233	7.26642	7.31134	7.33055	7.32859	7.15958	7.155	7.19589	7.22673	7.33198	7.38012	7.24052	7.09189	7.36128	7.2575
AKIRIN1	7.97921	8.02073	8.16308	7.98357	7.65636	8.28883	8.3983	8.33725	7.87306	8.05448	8.47141	8.31532	7.9594	7.88608	8.28103	8.39932	7.87261	8.78285	7.95376	7.02904	8.26946	7.95466	8.86934	8.87273	8.33738	9.20206	8.32296	8.08279	7.90011	7.82903	7.80863	8.13517	8.93359	7.44644	7.40086	7.59027	8.33683	7.71231	8.01449	8.96261	8.94211	7.80823	7.97253	7.68371	8.00387	7.80319	8.72554	7.8335	7.95382
AKIRIN2	7.7364	7.64259	8.18805	7.77919	7.33939	7.89731	8.36651	8.64734	8.0748	7.72614	7.79611	7.12296	7.73458	6.97906	7.91738	7.53618	7.01194	7.73965	8.16268	6.31381	9.19283	9.05267	9.12235	9.58779	9.02788	8.68828	9.45422	9.42854	9.22763	9.18036	9.23259	9.17515	8.59752	8.55192	8.85258	8.73098	9.04786	9.21331	9.37469	9.31546	9.57035	8.90848	9.49043	8.54349	9.01677	8.98898	8.83403	9.69557	9.55273
AKNA	6.26753	6.57882	6.13372	6.29589	6.02998	6.00472	6.95913	6.65219	7.11127	6.65546	5.87419	5.27884	6.09078	5.85185	6.71962	6.25893	5.89382	5.84455	6.2668	6.33858	7.03632	7.42187	7.27625	7.27818	7.36585	7.40834	7.3082	7.24486	7.28256	7.19254	7.23007	7.27481	7.20173	7.22283	7.13529	7.28538	7.24565	7.32724	7.18809	7.27969	7.31347	7.34703	7.29969	7.70203	7.16879	7.33511	7.22152	7.41432	7.43441
AKNAD1	2.62743	2.71338	2.63633	2.57067	2.58693	2.61618	2.60325	2.65845	2.74141	2.59276	2.67052	2.68645	2.59166	2.59557	2.66724	2.75505	2.65218	2.73045	2.77035	2.93331	7.09507	7.13095	7.18731	7.15926	7.14397	7.12041	7.21684	7.21177	7.25657	7.2584	7.238	7.18238	7.23566	7.12666	7.1133	7.15919	7.27537	7.23569	7.22545	7.11716	7.17486	7.0615	7.19322	7.15157	7.18531	7.17978	7.15798	7.26803	7.23192
AKR1C1	4.99468	4.95829	5.94007	4.69562	4.84014	4.88999	4.62155	4.79123	5.14703	4.45968	4.74348	5.29575	4.46994	4.88027	4.50804	4.71546	4.94178	4.56379	5.27675	5.23372	7.22952	7.16242	7.09348	7.12191	7.26022	7.16559	7.16381	7.14559	7.15938	7.10651	7.12223	7.11999	7.15634	7.17592	7.176	7.18224	7.17374	7.15762	7.14549	7.13826	7.12349	7.11299	7.093	7.11275	7.04812	7.04812	7.09348	7.18807	7.26883
AKR1C2	5.07272	5.00817	6.31144	4.46421	4.77445	4.82586	4.69457	5.02321	5.36698	4.38888	4.7749	5.22701	4.36236	4.96233	4.12348	4.68324	4.69934	4.46486	5.12321	4.91408	8.20221	8.16537	8.12634	8.13972	8.45096	8.29447	8.89273	8.61523	8.10289	7.95559	8.02491	8.2124	8.20658	8.50503	8.24026	8.66641	8.5688	8.46225	7.86229	8.3703	8.57315	8.00859	7.9771	7.60113	8.36641	8.12042	8.31101	7.95581	8.12603
AKR1E2	3.77675	4.03544	3.93288	4.03004	3.78402	3.93557	3.77766	4.00815	4.00098	4.08329	4.10985	4.65059	3.84467	3.99084	4.04434	4.12448	3.90611	3.88439	4.06465	4.21085	7.97118	7.11935	7.29116	7.27199	7.86739	7.32004	7.30832	7.22147	7.33726	7.50154	7.45633	7.39718	7.54603	7.58775	7.26973	7.24145	7.21556	7.28165	7.65949	7.35877	7.51563	7.361	7.41475	7.76426	7.76066	7.65694	8.00344	7.29273	7.23326
AKR7A2	7.78162	7.03755	7.18639	7.05676	8.31496	7.95673	7.50973	6.7762	8.00371	7.6075	7.17942	8.27236	6.70221	7.27738	7.01957	7.53995	7.58078	6.93316	7.19265	7.33474	7.93919	7.58782	7.78008	7.66525	7.99385	8.01251	7.6491	7.73407	7.52569	7.75081	7.92719	7.70989	7.82796	8.08767	8.04999	7.73651	7.61378	7.6872	8.48106	7.78227	8.00961	7.80228	7.89976	7.82174	7.68401	7.9096	8.29054	7.54708	7.62718
AKR7A3	5.64597	5.1194	5.24376	5.20263	5.84552	5.4044	5.32538	4.98049	5.5923	5.51867	5.30359	6.07732	4.68089	4.97793	4.98811	5.45414	5.29729	4.97899	5.45048	5.76731	7.22914	7.2174	7.2174	7.17376	7.19908	7.19437	7.17134	7.13936	7.25636	7.18068	7.24479	7.20647	7.11525	7.0893	7.10263	7.19657	7.18671	7.27681	7.06243	7.18321	7.10541	7.13149	7.08568	7.27762	7.17638	7.11254	7.12158	7.25559	7.29505
AKT1S1	6.97994	5.82461	6.15389	6.03901	5.96194	5.43611	5.54381	5.1315	5.93167	5.44096	6.55851	7.85273	4.56237	5.0687	4.4727	4.5084	6.0914	6.59701	5.72308	6.35683	7.4811	8.065	7.83222	7.69343	7.67929	7.76716	7.61422	7.70634	7.60655	7.77779	7.76905	7.72175	7.7007	7.72973	7.74827	7.7755	7.61988	7.58505	7.3768	8.23905	8.13544	7.77779	8.09165	8.36521	7.55347	8.09065	8.01579	7.68809	7.74565
AKT2	5.21731	4.9363	4.75873	5.00481	5.1884	4.85635	4.98161	4.88402	5.20605	4.85078	4.89557	5.31093	4.81391	4.82122	4.85806	4.61308	4.75338	4.72589	4.80402	5.22091	7.15597	7.51762	7.27725	7.40844	7.13384	7.17719	7.28765	7.2607	7.2653	7.17742	7.13396	7.30208	7.54384	7.23881	7.09706	7.3187	7.39464	7.4604	7.23729	7.2975	7.7379	7.77709	7.31969	7.12105	7.14265	7.18812	7.41981	7.80599	7.56118
AKT3	3.97684	4.04755	4.14442	3.86525	4.00543	4.17734	3.90538	3.94465	3.93037	4.03495	4.15668	4.21142	4.02962	4.05426	4.2534	4.63244	4.28671	4.12623	3.91115	4.20275	7.28542	7.15237	7.20852	7.16813	7.113	7.21025	7.16574	7.15143	7.17811	7.13869	7.20264	7.15777	7.09568	7.20999	7.1673	7.2399	7.14109	7.19928	7.16451	7.14279	7.21514	7.20424	7.17567	7.2137	7.31087	7.13812	7.14628	7.23928	7.15568
AKTIP	7.20959	7.46981	7.65243	7.32091	7.04937	7.96745	7.81431	8.38088	7.58177	7.59534	7.92205	6.14315	7.88676	6.67474	8.13888	7.67891	7.40303	8.12878	7.97341	5.83942	7.89325	8.10162	8.21903	8.51134	7.84061	8.55198	8.42559	8.15811	8.07574	7.92447	7.80287	8.06694	8.28947	8.23854	8.15459	8.65011	8.04167	8.00426	7.87446	7.95033	8.31644	8.13317	7.87545	7.44345	7.69686	7.6335	8.3742	8.15922	7.75224
ALAD	6.44758	6.53491	6.78936	6.0509	6.58611	6.75323	6.32153	5.39233	6.26339	5.91481	6.46686	7.10255	6.49024	6.89719	6.14859	6.03879	6.30603	6.28962	6.27974	6.0856	14.0604	13.6051	13.7711	13.7161	13.5272	13.5441	14.0026	14.0212	14.3377	13.688	13.4841	13.8912	13.2927	14.4405	13.6633	14.3511	13.9616	14.039	14.0471	13.6198	13.9724	14.3781	13.3892	12.8748	13.9543	13.5885	13.8509	13.3765	13.6247
ALAS2	8.34345	8.21314	8.12083	8.36763	7.85902	7.36806	7.71282	7.07946	7.69212	7.81624	8.23549	8.38191	6.63645	9.51055	6.40171	6.65504	8.19377	8.16899	7.75268	8.17495	7.24238	7.12024	7.07312	7.20299	7.16833	7.16903	7.14164	7.17089	7.1433	7.081	7.09704	7.13828	7.13583	7.11164	7.03418	7.12365	7.22242	7.10601	7.06354	7.11088	7.17794	7.27777	7.09878	7.13253	7.1701	7.17561	7.13959	7.17123	7.1283
ALB	2.70949	2.55278	2.68779	2.72158	2.52124	2.65664	2.60088	2.66535	2.63	2.57914	2.64965	2.77851	2.71389	2.6945	2.66882	2.67344	2.80788	2.73079	2.6878	2.77283	7.17834	7.15775	7.17108	7.11435	7.3402	7.24272	7.20554	7.24762	7.2513	7.17072	7.3279	7.19992	7.33294	7.31042	7.23769	7.25255	7.17538	7.18287	7.38347	7.24364	7.19136	7.12719	7.12483	7.20741	7.24109	7.31286	7.26571	7.17941	7.14386
ALCAM	7.29907	7.41615	6.75285	6.39146	6.3644	6.42078	7.377	7.33746	5.55694	6.89249	6.71703	6.39813	7.44162	6.72986	6.99732	6.94582	7.03508	7.33643	5.69224	5.38584	7.42791	7.29147	7.20376	7.19751	7.2927	7.23335	7.15124	7.12055	7.11174	7.14101	7.21456	7.18659	7.24788	7.16811	7.08379	7.09346	7.25565	7.11911	7.13194	7.13136	7.25251	7.10573	7.16095	7.17277	7.22491	7.10206	7.27228	7.02009	7.09829
ALDH18A1	5.21797	4.61646	4.82976	4.56193	5.48845	6.07464	4.74949	5.01763	5.18775	5.35542	5.40443	4.78311	5.00554	5.45328	5.66373	6.03841	5.52907	5.52713	5.12276	5.18286	7.19344	7.50837	7.51253	7.55461	7.40426	7.93152	7.55531	7.43877	7.42975	7.38553	7.38129	7.42143	7.70659	7.69353	7.37418	7.75916	7.42001	7.34183	7.66949	7.78901	8.0149	7.64679	7.59301	7.67365	7.51848	7.46704	8.18935	7.77107	7.52334
ALDH1A3	3.45816	3.38974	3.82413	3.53756	2.94471	3.10328	3.2017	3.45163	3.16074	2.99935	3.12384	3.89398	3.3007	3.36117	3.03902	3.31222	3.34647	3.29527	3.44822	3.59144	9.92678	8.41707	8.67894	8.59386	9.83966	9.30094	8.44775	8.3353	8.34247	8.79835	8.99064	8.84748	9.5218	8.90585	8.81332	8.28429	8.79033	8.74389	8.78162	8.26441	8.43869	8.63173	8.2833	9.74043	9.28469	9.84216	8.79649	8.87535	8.17437
ALDH1B1	4.07174	3.95137	4.17267	4.26025	4.08669	4.30094	3.94544	4.28094	4.2627	4.34914	4.35216	4.87711	4.20268	4.14102	4.18821	4.4126	4.17924	4.30373	4.53046	4.48967	7.72296	8.17309	8.28471	8.12244	8.01691	8.24008	8.28729	8.27229	8.03887	7.70554	7.72554	7.66776	8.32007	7.69674	7.7842	7.81218	7.78568	7.77017	7.36405	8.14183	7.95411	7.37119	7.92487	7.80301	7.66232	7.7398	7.73189	7.83668	7.96175
ALDH1L1	4.83733	5.03376	5.05793	5.13801	5.0498	4.67987	5.09896	5.07535	5.02798	4.70894	5.13191	5.7233	5.20811	5.25744	4.97095	4.99714	5.26859	5.43681	5.31833	5.43083	7.05982	7.10554	7.16237	7.14128	7.06896	7.16395	7.05408	7.10119	7.13496	7.22525	7.29985	7.1531	7.66187	7.07269	7.1876	7.08052	7.23599	7.13698	7.17944	7.08985	7.14322	7.04515	7.13434	7.4916	7.16346	7.68852	7.14742	7.11292	7.07839
ALDH1L2	2.80951	2.62496	2.72303	2.95358	2.9639	2.74965	2.87664	2.72566	2.91107	2.96252	2.98432	2.94853	2.8031	2.99704	2.80037	2.83524	2.75262	2.75607	2.78261	3.09455	7.12961	7.20831	7.23589	7.14847	7.09563	7.26827	7.19987	7.2506	7.21868	7.19145	7.13403	7.17554	7.26695	7.32699	7.41301	7.31048	7.21216	7.20083	7.12192	7.20295	7.15272	7.18603	7.1748	7.16644	7.20686	7.14508	7.10553	7.15286	7.21159
ALDH3A2	6.19077	6.00459	6.07568	6.00104	6.10732	6.31306	6.1729	5.88661	6.32509	6.15338	6.24233	6.09131	6.34921	6.35129	6.27932	6.31961	6.4438	6.33924	6.27954	6.21782	7.1567	7.02388	7.19826	7.12399	7.06171	7.08724	7.19754	7.18748	7.28148	7.28862	7.25212	7.20734	7.10692	7.12686	7.14625	7.18737	7.16965	7.25604	7.70765	7.18963	7.15649	7.30102	7.15315	7.22695	7.27068	7.26425	7.14253	7.25626	7.22224
ALDH3B1	7.3702	7.4643	7.54466	7.06226	7.46855	7.20257	7.43917	7.20031	7.54309	7.42608	6.78098	7.08751	7.19994	7.1612	6.96151	6.91164	7.43232	7.30147	7.06377	7.3507	7.57766	7.89112	7.66591	7.91611	7.58097	7.69918	7.96866	7.97806	7.48002	7.44457	7.49314	7.59004	7.74656	7.47263	7.48904	7.49478	7.58691	7.46709	7.44124	7.80552	7.72363	7.59082	7.5738	7.80137	7.28422	7.64426	7.53572	7.47393	7.37889
ALDH3B2	3.05164	3.07855	2.78616	2.76343	3.01235	2.88273	3.01879	3.10704	3.03907	2.95718	2.88564	2.88537	3.00398	2.94261	2.94918	2.82038	3.16691	2.96807	3.05976	2.96872	7.61151	7.65848	7.68105	7.76345	7.73844	7.75482	7.82014	7.71935	7.71482	7.64891	7.58529	7.66376	7.59467	7.57961	7.48837	7.70322	7.65936	7.67176	7.70403	7.83605	7.7936	7.77087	7.83446	7.71005	7.70236	7.80884	7.74996	7.70445	7.60018
ALDH4A1	5.92862	5.72178	5.85574	5.78272	6.09409	5.69486	5.78289	5.63381	5.64957	5.85712	5.78424	6.44436	5.89616	6.03955	5.07789	5.99648	6.14339	5.71256	6.1891	6.13922	8.81598	7.82692	8.60939	7.78402	8.46017	8.49772	7.8102	7.83192	7.9043	8.45721	8.49158	8.16008	9.05456	8.35149	8.77567	7.91763	8.1995	8.18749	8.4187	8.06008	8.09837	7.5496	7.92523	9.0147	8.27453	8.54259	9.44152	7.66397	7.66882
ALDH5A1	6.60238	5.33298	6.50773	6.09249	4.54408	4.77106	4.37173	5.09365	4.69084	4.95144	6.17925	7.61637	4.46419	5.58544	4.12247	3.81776	6.47846	6.93404	4.7724	6.26018	7.20281	7.148	7.10732	7.09998	7.36083	7.23778	7.13905	7.23104	7.20577	7.27117	7.21146	7.10438	7.21428	7.23106	7.14534	7.14837	7.21566	7.14841	7.23434	7.24655	7.16662	7.18986	7.26938	7.33643	7.20779	7.16038	7.15736	7.13715	7.24103
ALDH6A1	5.50934	4.80428	5.49625	4.62851	5.91316	5.75813	4.86703	4.25085	5.17228	5.35689	5.01482	4.68759	5.12068	5.63679	5.02563	5.38741	5.55603	5.30862	4.31787	4.66782	7.92035	7.8081	8.23715	8.06126	7.9731	7.95654	7.83958	7.58991	8.15959	8.04017	7.97824	7.9696	7.93234	7.67644	7.6526	7.67625	7.89645	7.95091	8.25126	7.6327	7.59944	7.45579	7.74181	7.74735	7.8362	7.70204	7.88145	8.12742	8.00393
ALDH7A1	3.47121	3.20803	3.2064	3.22809	3.2553	3.22006	3.31313	3.19606	3.30302	3.30295	3.40498	3.67592	3.23938	3.28572	3.31475	3.42107	3.32601	3.1996	3.45765	3.60137	8.22155	8.25021	7.85937	8.0067	8.28951	8.00994	8.01894	8.09911	8.31021	8.35089	8.34362	8.22518	7.87994	8.34231	8.2906	8.49354	8.03092	8.14924	8.00861	8.06798	7.97128	7.89305	8.19101	8.23371	8.229	8.13373	7.81095	8.0869	8.3355
ALDOA	11.0271	10.4552	10.7757	10.2578	11.34	10.9332	11.1987	10.5965	11.3918	10.9883	9.91194	9.99334	10.6743	10.7814	10.8656	10.4199	10.5536	9.88971	11.1196	10.0675	8.02875	8.33742	8.30267	8.17002	8.0981	8.16671	8.23011	8.27902	8.08181	8.25584	8.21009	7.99326	8.07454	7.90635	7.74019	7.74138	7.9323	8.01719	7.88396	8.08442	7.98971	7.8622	8.45151	8.41519	8.35405	8.17956	8.21592	7.99032	8.34334
ALDOB	3.28968	3.47381	3.35672	3.51242	3.38182	3.25177	3.3364	3.43801	3.48949	3.3411	3.33684	3.60913	3.39834	3.42205	3.36107	3.4028	3.52899	3.36763	3.538	3.67408	8.31799	9.13379	9.35466	9.48158	8.37025	9.9263	9.67495	9.2563	9.07451	8.44534	8.40301	8.82799	8.98716	9.02834	8.80752	9.17682	9.04894	8.72283	8.08885	9.83048	9.75621	8.96176	8.98074	8.13498	8.65669	8.42024	9.41074	8.93612	9.1986
ALG10	3.27179	3.17297	3.23125	3.30609	3.1663	3.58389	3.01483	3.10675	2.78519	3.49252	3.13928	3.29812	3.41236	3.5498	3.00739	3.23409	3.11974	3.49521	3.37178	2.77633	7.67591	7.40185	7.39177	7.31834	7.47503	7.37139	7.37576	7.24927	7.39213	7.44027	7.41528	7.36921	7.45142	7.42082	7.28204	7.33589	7.35523	7.45789	7.5064	7.54855	7.56196	7.55434	7.52114	7.81002	7.55267	7.69777	7.64794	7.33817	7.32472
ALG13	5.23437	5.44038	5.82802	5.70332	4.7317	5.94872	5.52607	5.48261	4.66194	5.45421	5.90985	5.35207	5.90604	5.72599	5.43883	5.9546	5.91276	5.74555	5.54119	4.68738	8.55342	7.34471	7.50321	7.22877	7.72341	8.08505	7.24361	7.22053	7.3758	7.73002	7.77001	8.33913	8.54021	8.19702	8.2368	7.34766	8.14467	8.05102	7.52895	7.69148	7.46758	8.38081	7.4129	8.38882	8.28685	8.82314	8.03361	7.86492	7.14744
ALG14	3.81376	4.14022	3.97883	4.00834	4.56601	4.25676	3.96741	3.82986	4.03783	4.02075	4.1224	4.13733	3.90455	4.41904	3.91022	4.02115	4.41915	4.30493	4.34219	4.17758	7.52402	7.36892	7.64476	7.56695	7.48016	7.2344	7.48109	7.47629	7.62755	7.6011	7.50038	7.54522	7.31544	7.49058	7.28432	7.58769	7.62451	7.75774	7.18376	7.44003	7.41905	7.44064	7.30513	7.32489	7.32944	7.2461	7.26005	7.63164	7.53682
ALG2	5.82314	5.59872	5.89375	5.49256	5.80084	6.0652	5.96064	5.69096	5.74143	5.88743	6.05634	5.20152	6.29913	5.76521	6.17242	6.27279	5.83261	6.05222	5.91678	5.06095	7.08977	7.25073	7.26441	7.30955	7.1557	7.15491	7.37627	7.13091	7.30228	7.11154	7.21902	7.22883	7.11954	7.19548	7.35033	7.32415	7.25588	7.29928	7.09329	7.15633	7.06027	7.50202	7.13657	7.23077	6.99871	7.11361	7.21457	7.20635	7.2409
ALG5	3.89586	4.07491	3.97939	4.10568	4.35229	4.0823	3.80021	3.66582	4.07115	4.28358	4.04348	3.82927	4.07768	4.40728	4.07443	4.29754	4.12859	3.71953	3.9622	4.01549	7.22372	7.37665	7.37526	7.37352	7.16416	7.40476	7.53643	7.40062	7.25923	7.16837	7.22245	7.25826	7.3877	7.1953	7.17611	7.25403	7.32806	7.34164	7.3056	7.33332	7.37534	7.18159	7.27256	7.14798	7.23743	7.20729	7.22487	7.46714	7.35717
ALG9	4.24584	4.01988	4.31941	4.25698	4.82843	4.98807	3.97091	3.92712	4.3982	4.24938	4.46347	3.93737	4.61902	4.62402	4.25158	4.72731	4.87281	4.64141	4.67067	4.04077	7.13733	7.18086	7.12109	7.15561	7.11201	7.15602	7.22533	7.28501	7.20961	7.21979	7.19768	7.16468	7.14281	7.18922	7.12664	7.15977	7.21841	7.18551	7.11932	7.1126	7.08329	7.13728	7.11168	7.09981	7.12012	7.11939	7.0512	7.16888	7.15124
ALK	3.82988	3.86201	3.95712	4.23047	3.74963	3.78131	4.39599	3.88944	4.00152	4.04248	3.78923	4.18077	3.81146	3.97442	3.94094	3.78554	4.00847	4.07696	4.20577	4.13862	7.45595	7.24102	7.35872	7.46083	7.55648	7.24742	7.28387	7.21853	7.49973	7.56434	7.56812	7.42002	7.16184	7.28259	7.21665	7.3146	7.42146	7.50052	7.93123	7.18612	7.26688	7.52284	7.37198	7.76996	7.50783	7.77155	7.5055	7.38457	7.31627
ALKBH1	5.39548	4.79306	5.30998	5.0687	4.88337	5.17582	5.17605	4.90321	4.7716	5.2473	5.24959	4.85092	5.0128	4.83998	5.07961	5.22034	4.95897	5.32983	4.95504	4.61424	7.20095	7.37565	7.34479	7.41106	7.20645	7.23811	7.3319	7.27442	7.4656	7.19844	7.29935	7.26053	7.25283	7.1772	7.23943	7.27144	7.30488	7.35769	7.26861	7.19488	7.21839	7.31981	7.34934	7.38072	7.31244	7.27138	7.16985	7.34319	7.42308
ALKBH3-AS1	3.23584	3.21493	3.3671	3.47374	3.34601	3.33428	3.4	3.5683	3.34054	3.43342	3.55522	3.79743	3.54874	3.46141	3.52267	3.29865	3.65456	3.43319	3.77635	3.78437	7.20388	7.12704	7.2094	7.19277	7.13333	7.09112	7.1476	7.15254	7.23589	7.14753	7.17702	7.17085	7.16177	7.14931	7.17687	7.19867	7.1805	7.25103	7.27618	7.12911	7.06637	7.23099	7.13277	7.13011	7.1158	7.15161	7.17124	7.23008	7.2047
ALKBH5	6.31431	6.21962	6.11648	6.07849	6.33829	6.11827	6.54028	6.20618	6.33745	6.25072	6.40754	7.00676	6.09256	6.12635	6.42118	6.38935	6.24112	6.46268	6.59204	6.46912	7.43105	7.66478	7.58404	7.48022	7.30888	7.20215	7.42915	7.43961	7.70149	7.77112	7.85381	7.85554	7.69128	7.39819	7.98788	7.43561	7.5168	7.71842	8.54822	7.57913	7.58041	8.48343	8.22535	8.0772	7.74282	8.12107	7.71708	7.93646	7.72748
ALKBH7	5.41551	5.22769	5.23674	5.20332	5.88119	5.40541	5.4959	5.12664	5.70328	5.52626	5.10485	5.62244	5.12133	5.08701	5.12213	5.58842	5.41832	5.17383	5.2042	5.89641	7.87673	7.21048	7.42053	7.57981	7.45425	7.31551	7.49507	7.40334	8.25632	8.00245	8.05867	7.88752	7.35452	7.31679	7.18819	7.53044	7.63812	8.09747	8.04114	7.3542	7.63055	8.30688	7.47258	8.09059	7.79198	8.12373	7.52757	7.82311	7.65888
ALKBH8	3.73103	3.86602	3.79201	3.77345	3.59749	4.37583	3.50178	3.61288	3.62949	3.68256	3.87314	3.82166	3.70234	3.55108	3.71526	3.82039	3.95231	4.05477	3.83286	3.69541	11.6535	9.08512	10.1519	8.50341	11.4914	11.2595	8.67918	8.63372	9.29768	10.1763	10.1266	10.9115	10.8225	11.4018	11.2101	10.0239	10.9827	10.7585	9.4781	8.90368	8.95882	9.58554	8.72028	10.6354	10.6669	10.5212	10.217	10.8991	8.54393
ALMS1	5.10255	5.21069	5.04723	5.41265	5.51787	5.50142	5.372	5.24692	5.29709	5.45266	5.17014	4.98187	5.27628	5.55132	5.60116	5.46413	5.35848	5.47386	5.16431	5.6932	7.12174	7.1375	7.12251	7.16741	7.08008	7.09944	7.31074	7.29151	7.14064	7.17518	7.10156	7.15647	7.16386	7.27722	7.17927	7.25008	7.1748	7.24235	7.13471	7.0767	7.11515	7.1536	7.18607	7.17025	7.13595	7.12781	7.1405	7.19463	7.27719
ALOX12-AS1	5.02526	4.77182	5.07661	4.84341	5.13242	4.86279	5.05476	4.89722	4.73698	5.11733	5.33101	5.45667	4.76958	5.10446	4.96873	4.30567	4.9369	4.85534	4.53578	5.09872	7.45386	7.83712	7.51206	7.52947	7.54501	7.55398	7.47843	7.49614	7.46479	7.48193	7.60563	7.50274	7.52196	7.59906	7.48378	7.53796	7.44844	7.44763	7.33473	7.40805	7.4391	7.48676	7.47574	7.65482	7.40565	7.45348	7.42335	7.65255	7.7347
ALOX15B	3.9354	4.20909	4.14055	4.00346	3.42156	3.35316	4.02035	3.54039	4.60156	3.70476	3.41373	4.13638	4.62241	3.39021	3.3959	4.31483	3.81745	3.98508	3.79229	3.72571	9.19678	10.1653	9.62671	9.60669	9.44252	10.6623	9.85472	9.66088	10.0104	9.37945	9.18696	9.68415	9.04639	10.1092	9.66129	10.2168	9.87203	10.1148	9.0605	10.2882	10.4017	9.97425	9.58958	9.35774	9.79653	9.13556	9.52216	9.97904	10.5276
ALOX5	9.96481	10.0256	10.4328	9.77978	9.81202	10.1733	10.0404	10.4426	9.76713	9.33234	9.78008	8.42959	10.0941	9.26113	9.42335	8.74232	9.39924	9.43069	9.51565	8.43107	7.4819	7.81695	7.83513	7.85188	7.56756	7.8177	7.84181	7.89429	7.62551	7.75977	7.63997	7.56569	7.72657	7.61754	7.52335	7.58365	7.48205	7.55372	7.35655	7.70029	7.5705	7.46778	7.63364	7.57807	7.46624	7.54102	7.48076	7.56032	7.46954
ALOXE3	3.62101	3.85673	3.57798	3.89947	3.68953	3.61257	3.73189	3.76623	3.585	3.60839	3.77105	4.64821	3.44348	3.82869	3.5386	3.72947	4.09275	3.80771	4.18581	4.3076	7.68961	7.59506	7.76217	7.8433	7.55477	7.70291	8.00091	7.88825	7.88601	7.75852	7.75698	7.98733	7.59651	7.73334	7.75463	7.99088	7.93438	7.90723	7.81473	7.80271	7.85841	8.0825	7.72798	7.59726	7.54962	7.51979	7.85303	7.84756	7.83513
ALPI	3.80683	3.53428	3.62105	3.66131	3.79019	3.43079	3.69064	3.59157	3.77489	3.47334	3.54627	4.04459	3.65812	3.77952	3.94087	3.68104	3.85789	3.76019	3.91814	4.29812	7.26582	7.16892	7.3483	7.31376	7.08546	7.2984	7.37827	7.33667	7.47238	7.37205	7.41307	7.35063	7.18034	7.53007	7.48881	7.44419	7.38714	7.56533	7.60534	7.3498	7.35014	7.53425	7.26266	7.31562	7.29563	7.21916	7.54318	7.46415	7.37201
ALPK1	7.59351	9.04495	7.90509	8.86475	8.46493	7.63181	7.80452	7.52499	8.20582	8.39954	7.30699	7.3884	8.15648	8.58096	8.03075	7.11697	7.24883	8.01706	7.81043	7.81582	7.80676	7.27128	7.45156	7.25314	7.83386	7.66454	7.38183	7.4135	7.3366	7.67329	7.70719	7.50984	7.54345	7.59524	7.4884	7.35089	7.46208	7.4421	7.73983	7.44097	7.39363	7.18821	7.26388	7.62312	7.56448	7.60637	7.68105	7.36066	7.21685
ALPK2	3.34964	3.40592	3.27093	3.32649	3.26709	3.08004	3.43332	3.34273	3.58074	3.30056	3.27568	3.75881	3.3759	3.20693	3.35587	3.36728	3.26904	3.18305	3.3998	3.59136	7.32267	7.14202	7.12983	7.12361	7.36507	7.17172	7.18993	7.06111	7.06231	7.1239	7.13562	7.14118	7.20356	7.20113	7.08314	7.09158	7.12021	7.08833	7.22502	7.23973	7.208	7.22176	7.23096	7.22527	7.36803	7.42609	7.32855	7.08747	7.07012
ALPK3	3.62157	3.6345	3.5189	3.64791	3.66113	3.34676	3.63275	3.78935	4.23063	3.78324	3.69169	4.06889	3.53928	3.30271	4.14412	3.86023	3.80438	3.85384	4.09275	3.74538	7.56459	7.16775	7.14188	7.40432	7.04888	7.18856	7.21088	7.09687	7.10424	7.18644	7.14477	7.27585	7.87331	7.13048	7.16262	7.07345	7.3814	7.12297	7.34744	7.09995	7.08807	7.15242	7.05658	7.12194	7.28292	7.16594	7.09678	7.22165	7.12563
ALPL	9.51115	9.96174	9.8744	9.96438	9.52721	9.54372	10.0055	10.727	10.659	9.80895	8.73413	6.8031	9.1639	7.81566	9.48731	9.40403	7.42001	8.78565	9.80578	7.91857	7.07121	7.26439	7.04142	7.18193	7.22091	7.10722	7.13613	7.15052	7.08495	7.07658	7.05311	7.15803	7.05124	7.08019	7.03341	7.10084	7.07641	7.13646	7.07615	7.16394	7.28449	7.19781	7.04872	7.12697	7.10445	7.24591	7.11936	7.10205	7.12123
ALPPL2	4.95829	4.79166	4.6274	4.72989	4.58697	4.63329	4.75456	4.76862	4.89947	4.59228	4.87478	5.34264	4.68123	4.82314	4.9383	4.7257	4.97472	4.84385	5.07355	5.31648	7.14013	7.96635	7.36596	7.62034	7.16691	7.23341	7.09516	7.21992	7.15001	7.16987	7.16363	7.37695	7.34775	7.55483	7.39912	7.56664	7.2126	7.13897	7.32882	7.49714	7.52299	7.68315	7.58523	7.12103	7.28689	7.09256	7.36958	7.83881	7.34253
ALS2	3.53604	3.48041	3.42148	3.40428	3.51235	3.80756	3.65471	3.14708	3.61884	3.52465	3.5931	3.42334	3.87277	3.85991	3.58832	3.52709	3.4665	3.78471	3.343	3.34275	8.95955	8.10441	8.18363	8.33632	8.3446	8.39131	7.63644	7.60496	7.75116	8.4733	8.29723	8.21624	8.87323	7.92073	7.71093	7.40578	8.39429	8.08024	9.50327	7.40027	7.41078	7.80247	7.43801	7.76346	8.52536	7.85273	7.98202	8.06032	7.66869
ALS2CL	4.571	4.65486	4.57549	4.47217	4.47999	4.34616	4.69912	4.70091	4.79754	4.46326	4.73159	5.03534	4.63401	4.42026	4.69468	4.79656	4.75161	4.56594	4.80463	4.85881	7.93414	7.63633	7.70887	8.12591	7.54464	7.86661	8.00844	7.98547	7.96784	7.83077	7.88809	7.9184	7.77634	7.44623	7.32903	7.56391	7.68807	7.67357	8.50905	7.34368	7.56189	7.85493	7.52503	7.55833	7.66893	7.70094	7.53024	7.66564	7.42898
ALS2CR12	4.81639	4.3598	4.77687	4.23307	3.78087	4.21487	4.54358	3.94727	4.15949	3.9245	5.67117	4.46761	4.05869	4.17377	4.31431	3.74297	4.28498	4.92858	4.03492	4.69708	9.05642	8.68091	8.16132	8.1915	8.61806	8.11154	8.3329	8.67301	8.57258	8.74229	8.39602	8.50409	8.05813	8.74181	9.08913	8.87438	8.11316	8.34731	7.56204	8.14146	8.18392	8.24171	8.38982	8.13609	8.56715	8.22046	7.76854	8.29703	8.45386
ALYREF	5.98366	6.21717	5.90677	5.24299	7.22747	6.78483	6.29505	5.75395	6.20555	7.16993	4.33694	4.18366	6.51652	6.28679	5.54906	5.94293	5.36554	4.61003	4.80305	4.4637	8.55457	7.5444	7.99743	8.18459	8.62466	7.50012	8.10517	8.16779	8.91846	8.93683	8.922	8.54083	8.22484	7.97141	7.90448	8.12638	8.29577	8.77902	8.2891	8.23207	7.78912	7.7667	7.51844	9.09746	8.25752	8.60966	7.45098	8.36777	8.3145
AMACR	3.24028	3.11188	3.38842	3.43452	3.22339	3.14525	3.28233	3.23756	3.54285	3.21138	3.60389	3.60707	3.36928	3.3104	3.34272	3.27067	3.4501	3.27391	3.52914	3.66384	8.79694	8.28324	8.32464	8.51676	8.1324	8.61409	8.74822	8.61595	8.65416	8.67341	8.4787	8.4103	8.69084	9.40301	9.47077	8.64199	9.04047	8.87765	9.60439	8.87516	9.15346	10.3368	8.59931	9.83787	8.93724	9.74155	9.4802	8.46247	7.98645
AMBP	4.06698	3.90663	3.72761	3.90295	3.93581	3.65456	3.87132	4.18881	3.84192	3.85746	4.2654	4.76762	3.92981	4.03282	4.24153	3.88313	4.17829	4.10621	4.4302	4.42234	8.29155	8.80692	8.31278	8.05528	8.29895	8.30525	8.16221	8.37624	8.79485	8.99798	9.11485	8.5539	8.61031	8.64783	9.38107	8.75801	8.33125	8.62613	9.4489	8.80491	8.62288	8.919	9.28632	8.91747	8.65613	9.0292	8.87345	8.5898	8.56314
AMBRA1	4.35526	4.33411	4.32168	4.27547	4.31664	4.28159	4.23031	4.11123	4.55197	4.29383	4.13667	4.44535	4.30592	4.38539	4.34349	4.11554	4.25452	4.35581	4.55574	4.35639	7.15887	7.14044	7.28473	7.24313	7.07664	7.16294	7.1519	7.10826	7.36164	7.24559	7.34498	7.34804	7.25473	7.23022	7.20303	7.36788	7.33856	7.38336	7.34384	7.09514	7.13805	7.48812	7.14438	7.11732	7.17186	7.27566	7.27114	7.46671	7.28178
AMD1	7.43897	7.80748	7.66518	7.75116	7.2724	7.74358	8.37247	8.12619	7.85634	7.94409	7.78983	7.73099	7.83088	7.52645	8.37313	8.26321	7.51879	8.45279	8.67296	7.50641	7.1895	7.11202	7.08323	7.17701	7.14506	7.20346	7.22353	7.09535	7.1366	7.06233	7.0493	7.16778	7.06438	7.21408	7.16566	7.08156	7.09638	7.09967	7.14352	7.10514	7.12907	7.07077	7.09127	7.10922	7.13285	7.05694	7.11859	7.13748	7.12046
AMER2	2.96257	3.04578	3.00912	2.97766	3.12505	2.92836	2.96363	2.97857	3.19019	2.94603	3.075	3.18069	3.02491	3.13611	3.1759	3.14733	3.06874	2.9266	2.98497	3.24433	8.65762	9.33809	8.6744	8.49538	8.94267	9.05733	8.64066	8.8279	9.0177	9.26149	9.33098	9.03441	9.53787	8.74141	10.1629	8.86108	8.6721	8.81552	9.55992	9.35117	9.20004	9.23003	9.84333	9.32403	9.22948	9.7042	9.05323	8.58983	8.75881
AMER3	3.47515	3.47844	3.43773	3.55546	3.52976	3.4104	3.58493	3.66158	3.59946	3.5689	3.50181	3.85816	3.50943	3.46691	3.83063	3.57939	3.59327	3.48679	3.73078	3.95166	9.50976	11.1949	10.1093	9.21561	10.4492	10.4995	9.72553	10.2295	10.5413	10.9709	10.9772	10.5868	11.2043	10.4463	12.5622	10.9959	10.0491	10.2867	10.1676	11.1084	10.5894	10.1806	12.4401	11.1114	10.986	11.0672	10.4707	10.2043	10.5447
AMFR	8.17566	5.54538	8.43538	7.67224	7.03829	7.16073	7.53972	7.0426	6.93487	6.97622	6.86793	8.53281	5.59687	5.73646	4.96782	6.59458	6.94648	8.35132	7.15593	7.31612	7.13973	7.1712	7.19158	7.15908	7.11101	7.12073	7.12078	7.23951	7.24231	7.26655	7.33071	7.29341	7.10809	7.16114	7.16443	7.25407	7.2271	7.26831	7.27867	7.25761	7.0662	7.08841	7.46287	7.21964	7.17698	7.28239	7.09493	7.25531	7.2623
AMMECR1	5.4543	5.20671	5.39902	4.76819	5.14448	5.55925	5.07933	4.86345	4.58932	5.17192	5.23678	5.12834	5.0529	5.68983	4.90927	4.61451	5.1143	6.0483	4.58348	4.88266	8.0338	7.39161	7.66197	7.48913	7.79201	7.82096	7.78469	7.86295	7.52488	7.56729	7.58773	7.80351	8.13869	7.82896	7.96453	7.72624	7.9906	7.85402	7.28396	7.45873	7.45108	7.97328	7.32174	7.93184	7.45815	8.18649	7.27931	7.96636	7.35776
AMN	4.63421	4.43369	4.66302	4.37835	4.54064	4.46275	4.71361	4.71653	4.49807	4.41431	4.72445	5.01865	4.54346	4.45973	4.62557	4.57363	4.54377	4.5726	4.56908	4.97245	7.24416	7.28728	7.39349	7.52502	7.1461	7.17117	7.78833	7.44368	7.42236	7.30321	7.31307	7.51599	7.28874	7.34666	7.24375	7.44091	7.47059	7.57643	7.41747	7.63622	7.77268	7.75852	7.41792	7.27215	7.29476	7.3826	7.30786	7.4445	7.39521
AMOTL1	4.34743	3.97219	4.32341	4.04788	4.10835	3.94709	4.32162	3.8964	3.9124	4.00918	4.0222	4.58694	3.96879	4.51054	4.05741	4.52027	4.36543	4.72554	4.28362	4.39503	7.20252	7.11535	7.15941	7.14326	7.13173	7.17928	7.12717	7.05983	7.24014	7.16386	7.21009	7.19403	7.09575	7.16792	7.19242	7.14089	7.16589	7.18997	7.21678	7.11565	7.12888	7.11091	7.08471	7.14436	7.13689	7.08323	7.1159	7.27644	7.17408
AMZ1	4.68841	4.62118	4.68103	4.84844	4.78861	4.71486	4.70796	4.78719	5.02834	4.64477	4.67045	5.40107	4.86165	4.7325	4.6442	4.9301	5.09123	4.83589	5.14825	5.49313	7.13396	7.25004	7.17425	7.18302	7.18213	7.15319	7.11403	7.12203	7.1925	7.17328	7.13365	7.1511	7.13218	7.10864	7.07858	7.18659	7.10434	7.22959	7.14295	7.20679	7.25664	7.19437	7.15378	7.1369	7.44464	7.26238	7.19169	7.24549	7.13019
ANAPC10	3.23743	3.17253	3.27027	3.32011	2.98601	3.68475	3.12172	3.09865	2.58537	2.95349	3.6755	3.12741	3.74335	3.4974	3.01999	3.6394	3.35759	3.21525	3.04886	3.10171	7.15256	7.06843	7.12701	7.02644	7.05355	7.22499	7.12087	7.04555	7.10734	7.1173	7.13687	7.15593	7.15463	7.14316	7.12043	7.14785	7.15051	7.12241	7.16532	7.04336	7.1125	7.10067	7.07796	7.09528	7.09675	7.2413	7.08247	7.28487	7.16587
ANAPC11	6.17807	6.22269	5.88677	6.16658	6.52628	6.24276	6.06598	5.95002	6.10204	6.28027	6.30277	6.40514	6.14624	6.49589	6.27727	6.19382	6.34429	5.96448	6.32346	6.33846	7.27726	7.62726	7.80547	7.60057	7.34342	8.14256	7.56691	7.40274	7.29818	7.15343	7.06268	7.36766	7.71236	7.28109	7.1738	7.52948	7.32064	7.17582	7.18543	7.62406	7.66717	7.31195	7.32979	7.08348	7.21411	7.12468	7.63061	7.36353	7.35563
ANAPC13	5.2479	5.51041	5.50385	5.51769	5.39193	5.46614	5.82465	5.48967	5.4922	5.59469	5.75964	5.56248	5.29731	5.25898	6.02893	5.59934	5.41429	5.58046	5.66664	5.88311	10.0765	8.02809	8.45408	8.19362	8.97446	9.25132	8.51163	8.61867	9.05687	9.31085	8.9122	10.3513	9.19207	10.5081	10.6332	9.06079	9.73832	9.86278	8.93865	7.89566	8.18957	11.2344	7.92684	10.3769	10.1952	10.466	8.75852	9.67998	8.242
ANAPC16	8.84974	8.90608	8.82729	8.75267	8.68515	9.05477	9.31542	8.47714	8.48029	9.03842	8.94241	8.75289	9.02309	8.81466	8.90905	9.22269	9.13685	8.95649	8.89987	8.61169	7.06853	7.29799	7.16477	7.12128	7.23014	7.27669	7.09406	7.19105	7.18855	7.1649	7.23022	7.2508	7.19769	7.10896	7.0752	7.17901	7.14716	7.18029	7.16029	7.18342	7.16072	7.13174	7.17253	7.27761	7.17207	7.20092	7.19643	7.14216	7.30217
ANAPC4	7.00669	7.22004	7.40691	7.06399	6.87729	7.65226	7.28674	6.74928	6.16858	7.59092	7.80873	6.20747	7.64759	8.08271	7.70634	6.96062	7.654	7.75373	6.95309	5.94541	8.13413	7.63221	7.58258	7.86411	7.85154	7.52244	7.40841	7.42607	7.7466	7.73901	7.76503	7.70487	7.46166	7.58853	7.54189	7.4161	7.76191	7.79306	8.06575	7.32089	7.42448	8.20532	7.40373	7.86695	7.76703	7.92625	7.72366	7.94738	7.84787
ANAPC5	6.86776	7.26454	6.62056	6.69591	7.32201	7.2727	6.95946	6.47066	7.13491	6.85071	6.56154	6.629	6.60773	6.91204	7.03662	7.04531	7.15324	6.76106	6.71876	6.7463	8.38786	7.26725	7.54312	7.30713	8.1685	8.44222	7.50522	7.49753	7.56467	7.76681	7.80689	8.4434	8.23173	8.93002	8.70957	7.49226	8.1698	8.096	8.31944	7.39844	7.54394	9.05772	7.23307	8.48518	8.20968	8.60512	8.03353	8.28767	7.26231
ANAPC7	6.55937	6.68836	7.02994	6.29725	6.48429	7.18274	6.71015	6.3193	6.2533	6.39631	6.79659	5.88098	6.803	6.47066	6.66627	5.98285	6.77183	6.72161	6.16962	5.97108	7.12738	7.28731	7.20221	7.1595	7.07328	7.17522	7.22315	7.25574	7.2256	7.22787	7.16457	7.16471	7.19013	7.22858	7.19717	7.31402	7.22974	7.22205	7.08881	7.18104	7.21888	7.08722	7.1678	7.17524	7.1866	7.14018	7.109	7.25542	7.2248
ANGEL1	4.82994	4.91612	5.14791	4.89466	4.92224	5.10595	4.97277	5.00102	5.09687	5.0219	5.0988	5.41795	5.1426	4.92611	5.16774	5.12073	5.39748	5.11284	5.43864	5.44051	7.10571	7.15052	7.16863	7.26347	7.17088	7.07868	7.08156	7.14195	7.11888	7.06737	7.07965	7.27116	7.11302	7.21971	7.1526	7.32266	7.1503	7.16595	7.10357	7.20074	7.16973	7.49743	7.22595	7.19758	7.1319	7.2616	7.10765	7.23587	7.25628
ANGEL2	4.8194	4.84234	5.36897	4.68342	4.7016	5.46524	5.242	4.92354	4.32567	4.86862	5.55569	4.68045	5.3865	5.03077	5.20266	5.26006	5.1517	5.60917	5.17237	4.43498	7.57412	7.26198	7.302	7.22562	7.42229	7.44574	7.32327	7.30021	7.26018	7.31587	7.36824	7.25461	7.50817	7.57716	7.61098	7.31647	7.4771	7.41448	7.26741	7.18809	7.12801	7.1403	7.11249	7.31983	7.25123	7.21147	7.31023	7.31195	7.32276
ANGPT1	3.24678	3.49486	3.22814	3.32587	3.02469	3.75714	3.36308	3.32181	3.2927	3.12425	3.37918	3.70405	3.22053	3.42318	3.10154	3.35715	3.17244	3.4975	3.35353	3.46373	7.94	7.94204	8.30149	8.28986	7.85597	8.03893	8.30429	8.05737	8.26843	8.20488	8.11919	8.26449	8.20734	8.17691	7.9548	8.05906	8.29777	8.31342	8.10486	7.93504	7.94747	8.2693	7.63671	7.91778	7.67953	7.88913	8.08672	8.05647	8.03406
ANGPT2	2.94815	2.99817	3.01612	3.1112	2.93415	2.9213	2.93917	2.93571	3.06034	3.05736	3.11811	3.24457	2.9635	3.09977	2.99592	3.01904	3.05958	2.97761	3.06673	3.12354	7.33004	7.17899	7.43715	7.45746	7.30388	7.29019	7.51863	7.38278	7.37642	7.27241	7.38733	7.29543	7.49172	7.44385	7.46287	7.34585	7.36243	7.3907	7.56974	7.21703	7.22181	7.34158	7.26305	7.28749	7.20185	7.16941	7.25994	7.30581	7.33804
ANGPTL1	2.60226	2.82517	2.71975	2.66823	2.79526	2.61253	2.61132	2.76881	3.05302	2.70961	2.71522	3.07657	2.72789	2.7092	2.74342	2.72171	2.57953	2.71433	2.78117	2.98538	7.39987	7.45706	7.74764	7.51354	7.37035	7.74028	7.6651	7.55333	7.7605	7.55126	7.45518	7.59704	7.37561	7.73496	7.56766	7.88548	7.63808	7.63717	7.13557	7.48772	7.61823	7.7825	7.4492	7.47398	7.56669	7.3862	7.41443	7.56709	7.70323
ANGPTL2	3.85499	3.96566	4.06281	4.15214	4.1253	3.78796	4.03351	4.17187	4.01787	4.09202	4.06367	4.39681	4.16534	4.09732	3.9649	4.28601	4.10305	3.96706	4.36968	4.56249	7.23734	7.382	7.23153	7.25623	7.25519	7.22231	7.25399	7.29188	7.24345	7.23894	7.21751	7.2241	7.17066	7.19513	7.19344	7.23024	7.24738	7.28041	7.1888	7.12883	7.22331	7.21632	7.26261	7.26613	7.14088	7.30877	7.13447	7.34486	7.39342
ANGPTL3	2.75091	2.59884	2.68175	2.77862	2.65123	2.64892	2.68271	2.70613	2.8367	2.64115	2.74664	2.89427	2.6782	2.58605	2.76232	2.63219	2.64487	2.62873	2.80483	2.85905	7.53272	7.29503	7.4722	7.57835	7.32912	7.19584	7.35666	7.32047	7.83611	7.58674	7.40199	7.61634	7.18516	7.30638	7.33289	7.47488	7.70799	7.72448	7.69461	7.1466	7.28721	7.5953	7.2539	7.09979	7.32221	7.31287	7.31447	7.71104	7.67339
ANGPTL4	5.06097	4.67703	4.70986	4.77624	4.64707	4.56512	4.5161	4.69252	4.86153	4.71405	4.94147	5.62249	4.58505	4.79247	4.72984	4.66155	4.99678	4.80568	5.00233	5.33712	8.87321	9.22927	9.03399	8.91174	9.14279	8.83526	8.8601	9.20735	8.7411	8.93523	8.9764	8.61407	8.7174	8.96626	8.84653	8.85375	8.50303	8.62223	8.46716	8.71784	8.50503	8.42536	9.09467	9.20418	8.76703	8.78105	8.65117	8.66917	8.93599
ANHX	5.00253	4.87226	4.93364	5.18006	4.90314	4.89635	4.79714	5.08361	4.97825	4.8852	5.03644	5.59277	4.98907	5.13027	5.01446	5.10069	5.07937	5.03413	5.23457	5.58817	8.05345	8.96546	8.359	8.46854	8.50838	8.4375	8.26927	8.52067	8.62105	8.79167	8.80026	8.53297	8.17065	8.40708	8.74577	8.64316	8.42939	8.57799	8.27021	8.01053	8.16399	7.94026	8.45848	8.54943	8.27444	8.48541	7.97109	8.61721	8.68607
ANK1	7.64165	7.19465	6.73049	6.7423	6.33728	6.43532	6.2459	6.0881	6.30323	6.45662	6.4172	8.25625	5.48937	7.83519	5.27851	5.4887	7.11454	7.22584	6.83187	7.08169	7.47601	7.56635	7.3657	7.7025	7.38795	7.33531	7.76464	7.81905	7.78235	7.9043	8.01078	7.99423	7.52944	7.79158	7.80249	7.7552	7.77487	7.80846	7.98482	7.80157	7.95188	8.14657	7.86166	7.70198	8.11787	7.70441	7.63796	7.70638	7.65127
ANK2	2.87604	2.72944	3.00565	2.86658	2.94159	2.77636	2.86634	2.93038	2.94862	2.87744	2.94946	3.04227	2.87083	2.94531	2.86956	2.95817	2.84644	2.86952	2.93023	3.10268	7.3299	7.41745	7.2947	7.41324	7.21429	7.24977	7.49919	7.62923	7.40374	7.29656	7.28831	7.41449	7.20105	7.29526	7.23495	7.38547	7.46438	7.42851	7.29606	7.22059	7.28944	7.26446	7.30005	6.99832	7.34177	7.12198	7.21042	7.45555	7.31132
ANK3	3.61286	3.94337	3.66989	3.57491	3.4935	4.81724	3.55436	3.48607	3.86258	3.47343	4.34075	4.22833	4.15328	3.70095	4.55534	4.86041	4.58427	3.53715	3.65062	4.47178	7.31206	7.20026	7.22832	7.26948	7.25312	7.19199	7.2104	7.17102	7.38532	7.50953	7.54229	7.49761	7.11616	7.3238	7.19332	7.30447	7.28854	7.3166	7.35939	7.23037	7.20529	7.4602	7.1351	7.53365	7.4325	7.5137	7.15613	7.36293	7.28663
ANKAR	2.67378	2.69818	2.85489	2.92402	2.86848	2.70853	2.66464	2.91446	2.71776	2.71232	3.00465	3.07605	2.72677	2.87494	2.75642	2.8321	2.97589	2.78372	2.9428	3.04371	7.07487	7.17289	7.21937	7.2629	7.12224	7.10526	7.38654	7.31971	7.23737	7.16428	7.1483	7.19247	7.21187	7.22268	7.10006	7.14125	7.20171	7.18035	7.22425	7.27225	7.17605	7.20486	7.11287	7.12295	7.15437	7.0717	7.22117	7.30993	7.18613
ANKDD1A	4.26849	4.81628	6.10034	4.63058	5.22227	4.46193	5.24061	4.6058	5.26661	4.54432	5.24822	4.53422	4.89056	5.97941	5.04034	5.22209	5.09342	4.8412	5.86708	4.96949	7.14922	7.29252	7.3694	7.37932	7.18829	7.51653	7.53794	7.42639	7.41052	7.28862	7.26695	7.33495	7.27696	7.27086	7.2397	7.40217	7.31618	7.3077	7.45576	7.42924	7.47986	7.38563	7.31341	7.25292	7.37171	7.21916	7.44304	7.35153	7.36075
ANKEF1	3.03494	3.12289	2.97023	3.17437	3.29525	3.25908	3.08661	3.02902	3.21335	3.16952	3.49311	3.27418	3.19009	3.30025	3.31669	3.44782	3.44164	3.19181	3.00171	3.24571	10.0326	9.06843	9.82762	9.43361	9.84064	9.51677	9.3812	9.31829	9.61939	9.63992	9.70276	9.56171	9.79066	9.62406	9.61008	9.22788	9.77858	9.70313	9.87002	8.49541	8.87418	9.57262	8.74468	9.51064	9.41041	9.49625	9.38061	9.67921	9.14026
ANKFN1	3.39196	3.42678	3.5026	3.6057	3.35547	3.49857	3.38243	3.42312	3.46972	3.48498	3.35621	3.72642	3.35027	3.37059	3.51977	3.42031	3.35293	3.42072	3.64468	3.58357	7.75682	7.56933	7.51039	7.73608	7.40905	7.54163	7.81812	7.77741	7.77819	7.54042	7.48239	7.83649	7.38657	7.67613	7.71183	7.76972	7.76315	7.72281	7.67897	7.65233	7.72254	7.92596	7.72488	7.33964	7.67863	7.74525	7.64164	7.82062	7.64614
ANKFY1	5.52026	5.50636	5.63416	5.33616	5.57714	5.50908	5.81133	5.52209	5.68481	5.53108	5.40272	5.24841	5.82158	5.54636	5.76334	5.39579	5.51256	5.75182	5.66222	5.20985	7.36903	7.20314	7.23361	7.3844	7.14046	7.12484	7.25099	7.19482	7.47027	7.35596	7.37636	7.37497	7.18487	7.17602	7.24381	7.35055	7.45732	7.50886	7.45187	7.14798	7.32263	7.66941	7.15095	7.11638	7.2442	7.19626	7.32023	7.46464	7.46603
ANKH	5.123	4.89118	5.53188	5.45367	4.39837	4.70813	4.72433	4.41381	4.36153	4.69101	5.80296	5.95957	4.17011	4.92946	4.41991	4.39585	5.20051	5.72844	4.4037	5.40591	7.49234	7.19163	7.46476	7.36091	7.26485	7.19346	7.30363	7.24536	7.56601	7.5087	7.551	7.5469	7.41585	7.43661	7.32979	7.49705	7.57855	7.54156	8.54707	7.31475	7.4745	7.77757	7.34974	7.4474	7.70073	7.67224	7.44834	7.65635	7.95581
ANKIB1	6.33681	5.98122	6.12978	5.88827	6.50841	6.23297	6.20358	5.95763	5.81337	6.40305	6.28875	5.77336	6.18313	6.18679	6.38457	6.1354	6.1842	6.63657	5.88058	5.64838	7.95138	8.10711	7.82616	7.80085	7.9637	7.95279	7.93523	7.88044	8.24513	8.08008	8.01036	7.99009	7.43414	8.67799	8.56548	8.71684	8.04412	8.17385	7.49008	7.64123	7.7489	7.85843	7.60894	7.8001	8.03297	7.76601	7.78704	8.19255	8.25985
ANKLE2	5.30543	5.09379	4.88746	4.97068	5.48689	5.47369	4.9827	5.55765	5.33679	5.15478	5.23345	4.84646	5.08425	5.18901	5.54117	5.09317	5.23089	4.86809	4.82275	4.55036	7.81406	7.81486	7.43109	7.47069	7.85506	7.33579	7.40639	7.39374	7.7757	7.7643	7.88075	7.74811	7.25072	8.71798	8.39765	8.28525	7.54083	7.79792	7.46332	7.57419	7.58204	8.08699	7.64529	8.30778	8.00124	8.18144	7.70851	7.81022	7.96633
ANKMY1	4.15599	4.17863	4.18435	4.22868	4.29979	4.16039	4.15709	4.22059	4.1131	4.14814	4.26519	4.53416	4.18426	3.87946	4.14753	4.30076	4.27309	4.16987	4.42184	4.58398	7.14877	7.04303	7.00318	7.09045	7.90836	7.48904	7.12752	7.07179	7.11385	6.9893	7.07564	7.08958	7.14471	8.11242	7.60466	7.95167	7.00631	6.98029	7.21209	7.34157	7.33081	7.09906	7.23461	7.07215	7.08693	7.13394	7.53514	7.05388	7.13228
ANKRD10	5.00682	4.961	5.08593	5.26943	4.98723	5.55941	5.27754	5.0931	4.91541	5.19446	5.39287	4.6779	5.63424	5.50505	5.39672	5.54867	5.20913	5.2759	5.2568	4.40444	7.79884	7.77007	7.95056	8.08766	7.8156	7.74543	8.00387	7.95579	8.27897	7.98378	8.08978	8.24019	7.83595	7.76505	7.70599	8.00458	8.19018	8.30539	8.44347	7.74664	7.83942	8.28792	7.81755	7.8696	7.77909	7.84869	7.95747	8.14151	8.10142
ANKRD10-IT1	7.50077	8.61055	7.48882	7.87631	8.2866	7.8854	7.64114	7.34937	7.52797	7.95838	7.17231	6.72795	7.84508	7.64105	7.83434	7.7739	7.43126	6.78227	7.62855	7.69529	7.6065	7.56627	7.58516	7.7021	7.35575	7.56888	7.79388	7.79329	7.62344	7.46211	7.50151	7.62096	7.5347	7.54761	7.71545	7.70253	7.62242	7.61078	7.64898	7.67258	7.74683	7.86033	7.70083	7.47779	7.60835	7.53764	7.71491	7.62151	7.57812
ANKRD11	6.15879	5.78983	5.82719	5.5433	5.87107	5.83456	6.05453	6.06638	6.47286	5.96369	5.80385	5.42598	5.90279	5.75489	6.33712	5.921	5.61507	5.60351	5.92515	5.73155	7.04452	7.07095	7.0641	7.11428	7.02802	7.10551	7.01807	7.0847	7.02431	7.069	7.04243	7.10602	7.08674	7.033	7.22124	7.13659	7.12904	7.07094	7.10073	6.99851	7.04548	7.06926	7.05474	7.07195	7.08358	6.99812	7.09759	7.11414	7.01
ANKRD12	5.61199	5.99068	6.09043	6.20598	4.45392	6.42421	6.04663	6.66636	4.83547	6.04175	6.98318	4.31883	6.66003	5.6139	6.44163	6.21572	4.76148	6.49111	5.63691	4.4777	8.11879	7.90637	7.85976	7.98099	7.82808	7.72208	8.05339	7.93212	7.85849	7.73934	7.75514	7.73769	7.81509	8.19995	8.14411	8.34952	7.75511	7.77887	7.59202	8.07245	8.23557	8.29517	7.94876	7.69268	8.02899	7.82126	8.05422	7.82161	7.8518
ANKRD13A	9.06005	10.1815	9.26884	9.35178	9.3771	8.78508	9.67279	9.34684	9.78123	9.56785	8.98471	8.43308	8.81097	9.35464	10.0027	8.79044	8.35786	9.72978	8.93056	9.5927	7.2675	7.42304	7.46861	7.45997	7.54896	7.30157	7.40451	7.33906	7.49458	7.44175	7.43593	7.43883	7.32085	7.19247	7.36818	7.39155	7.45219	7.49559	7.38066	7.26923	7.18918	7.28945	7.37674	7.31347	7.28177	7.42133	7.22586	7.49735	7.45428
ANKRD13C	3.98458	4.02506	4.28751	3.80911	3.33824	4.7509	3.80611	4.21033	3.06558	3.77602	4.49906	4.05638	4.32472	4.10147	3.97297	4.61492	4.37127	4.46263	3.85711	3.0937	8.48822	7.73288	7.88267	7.80769	7.69776	7.7008	7.5958	7.53755	7.65449	8.12369	7.93692	8.06066	8.54423	7.67803	7.50086	7.67753	8.1027	7.85275	8.03689	7.77688	7.62878	7.62309	7.76657	7.38867	8.04936	7.63618	8.44211	7.80632	7.64874
ANKRD13D	7.14183	7.75334	6.91976	7.41319	7.80686	6.70667	7.45382	7.6785	8.49434	7.56448	6.42319	6.36987	6.71797	6.88965	7.5792	6.62388	6.37893	6.36565	6.93426	7.37099	7.11231	7.12988	7.08178	7.12583	7.1592	7.09225	7.23623	7.25218	7.0478	7.10989	7.05689	7.09294	7.05127	7.16352	7.12836	7.07807	7.16052	7.13143	7.44877	7.11675	7.13741	7.12945	7.12373	7.0965	7.09904	7.15911	7.36494	7.04149	7.13515
ANKRD16	4.3786	4.62751	4.43778	4.59093	4.64144	4.69294	4.21446	4.32532	4.61816	4.20949	4.34899	4.61615	4.52199	4.06149	4.20164	4.63677	4.77496	4.56979	4.53599	4.63486	7.30313	7.31529	7.27231	7.23379	7.32076	7.33387	7.23014	7.3066	7.2595	7.19302	7.18565	7.23322	7.1914	7.25348	7.1465	7.33633	7.2258	7.18641	7.21984	7.28227	7.2079	7.15029	7.26467	7.36417	7.48404	7.29489	7.1344	7.06235	7.21648
ANKRD17	7.8262	7.5315	7.23982	6.99832	7.63065	7.74845	7.72673	7.66824	7.82093	7.55612	7.57474	6.14488	7.4956	7.56195	7.98732	6.86795	6.91371	7.18066	7.19123	6.69416	7.26859	7.35461	7.37902	7.43747	7.1786	7.28684	7.49355	7.51541	7.34693	7.29912	7.27136	7.3636	7.31132	7.33237	7.32027	7.32157	7.40332	7.36304	7.24041	7.37131	7.44068	7.34875	7.25447	7.22364	7.14878	7.20857	7.31223	7.442	7.28734
ANKRD20A12P	3.15889	3.46639	3.38505	3.60334	3.29523	3.22129	3.62929	3.55215	3.68443	3.43926	3.27755	4.0346	3.69412	3.43906	3.89732	3.83773	3.78802	3.48986	3.63108	3.98072	7.08501	7.17022	7.14768	7.59732	7.15272	7.05522	7.49142	7.64421	7.18581	7.07527	7.08999	7.14344	7.12438	7.35825	7.37209	7.43163	7.62164	7.57637	7.08492	7.39362	7.26522	7.15264	7.34341	7.18016	7.19473	7.15642	7.24347	7.16883	7.10242
ANKRD22	9.93341	9.01943	10.0183	9.58614	10.14	10.1967	8.71891	9.05135	6.39343	9.71482	10.0437	9.40113	10.6879	10.0069	8.47712	7.76542	9.62062	9.32614	10.2559	6.27281	7.11706	7.14349	7.28599	7.32748	7.10527	7.27123	7.3322	7.26907	7.16798	7.22697	7.18748	7.25564	7.30312	7.22128	7.15347	7.20194	7.21839	7.14767	7.20559	7.16384	7.45726	7.40096	7.25055	7.34317	7.30398	7.46703	7.36351	7.23851	7.26218
ANKRD24	4.19374	3.9649	3.92723	4.17417	4.28739	3.92428	3.99179	4.43448	4.44006	4.10816	4.04839	4.25314	4.17639	4.13582	4.27873	4.39723	4.13157	4.05555	4.3395	4.56279	7.31071	7.3994	7.39028	7.56104	7.60546	7.36369	7.5932	7.58938	7.45496	7.4482	7.55298	7.49244	7.46241	8.12787	7.73649	7.65262	7.83582	7.89019	7.80076	7.46296	7.62229	7.7331	7.47424	7.70426	7.58223	7.71973	7.82417	7.55599	7.73719
ANKRD26	3.22659	3.24318	3.31972	3.18809	3.16753	3.11786	3.21995	3.04746	3.133	3.02804	3.39606	3.57221	3.33404	3.24484	3.36527	3.40662	3.22771	3.17204	3.37363	3.11539	7.41026	7.39785	7.2259	7.42517	7.34066	7.10426	7.21835	7.2338	7.24867	7.45427	7.47017	7.37724	7.22116	7.21259	7.15265	7.26952	7.40946	7.3577	7.38216	7.17494	7.15323	7.31022	7.231	7.38152	7.30986	7.44803	7.36486	7.62421	7.75792
ANKRD28	5.66987	8.05126	7.11922	7.5078	5.88348	6.57037	5.19831	6.87775	5.94371	5.18321	6.31911	6.13135	6.03296	6.10716	6.57418	6.47344	6.19569	7.9251	6.28898	5.52527	7.76824	7.84114	7.84306	7.9359	7.53106	7.77339	8.21483	7.9669	7.66371	7.32348	7.39746	7.64961	7.81201	7.82599	7.77885	7.88946	7.67006	7.52749	7.27216	8.0092	8.1325	7.88765	7.82275	7.43628	7.62678	7.43748	8.01553	7.41218	7.5902
ANKRD29	2.64877	2.43657	2.50472	2.57687	2.49896	2.56945	2.53349	2.6139	2.59858	2.63504	2.5554	2.61527	2.51233	2.56166	2.43829	2.49062	2.59994	2.43122	2.63141	2.50526	7.97973	7.44285	7.53973	7.37402	8.05462	7.57794	7.43387	7.448	7.41469	7.69231	7.53425	7.4835	8.23923	7.65651	7.37491	7.31828	7.60103	7.36392	7.976	7.58653	7.47016	7.39566	7.54855	7.63697	7.82728	7.73527	7.59704	7.44967	7.34687
ANKRD30B	2.46345	2.35407	2.17454	2.27819	2.37947	2.35896	2.23999	2.30958	2.4629	2.22983	2.37268	2.34672	2.37306	2.28332	2.39386	2.32386	2.36891	2.42631	2.33687	2.4475	8.21345	8.1656	8.14597	8.3176	8.06806	8.07403	8.40915	8.27901	8.12202	8.23025	7.99736	8.23414	8.11644	8.03258	8.27404	8.12128	8.12026	8.16938	8.13155	8.08228	8.20615	8.25832	8.09463	8.21649	8.12079	8.05221	8.09418	8.05709	8.09594
ANKRD30BP3	2.93705	2.8885	2.7853	3.05296	2.88714	2.77526	3.06279	3.11425	2.88001	2.90096	3.0134	3.36308	2.8974	2.97254	2.82598	3.07272	2.91069	2.99447	2.99112	3.06331	7.23779	7.04972	7.114	7.14691	7.06561	7.04693	7.09896	7.09486	7.11672	7.10574	7.13477	7.13635	7.08809	7.0879	7.12921	7.1572	7.10884	6.99844	7.09096	7.09247	7.04132	7.10844	7.10477	7.14962	7.10241	7.11093	7.06329	7.10801	7.05232
ANKRD36	2.86569	2.71844	3.12346	2.98612	3.04079	3.33679	2.82877	2.77638	2.78698	2.8582	3.25776	3.00484	2.86327	3.19916	2.76743	3.15147	3.09048	2.9994	2.58574	2.66512	7.37528	7.72305	7.45429	7.55478	7.52079	7.49652	7.82859	7.82423	7.41582	7.46004	7.44461	7.37776	7.73281	7.59454	7.40908	7.59312	7.44455	7.38406	7.29963	7.60631	7.68496	7.41564	7.58856	7.29131	7.42119	7.32086	7.65782	7.37069	7.50666
ANKRD36BP2	3.23981	3.28371	3.17907	3.40014	3.14313	3.42202	3.17587	3.14976	3.02913	3.29647	3.24663	3.42117	3.00534	3.38764	3.34457	3.43306	3.2253	3.16743	3.29516	3.30504	7.12506	7.17438	7.17683	7.12673	7.15675	7.11606	7.075	7.11936	7.25072	7.10634	7.2286	7.1944	7.11044	7.11101	7.17967	7.1818	7.2145	7.21316	7.1856	7.08165	7.05783	7.08687	7.08665	7.1808	7.20462	7.0767	7.14	7.10263	7.1792
ANKRD37	4.87885	4.30562	4.61963	3.99112	4.48325	4.54993	4.84695	4.52103	4.31886	4.93336	4.7699	4.73664	4.85478	4.98836	5.19347	4.99594	4.83573	4.4336	5.52879	4.29853	8.72672	7.90694	9.11924	8.21487	8.57242	8.33703	7.5822	7.66683	7.58675	8.36986	8.51796	8.16028	8.77441	8.06943	8.61877	7.78801	8.55612	8.41208	9.26158	8.22848	8.56415	8.99265	8.1698	9.20033	8.41416	9.39792	9.47197	8.46359	7.71532
ANKRD40	5.02984	4.86274	4.94994	4.75958	5.05435	5.13892	5.10872	5.07538	5.05368	5.00233	5.01026	5.14306	5.20358	4.97221	5.16263	5.04707	5.17573	5.01617	5.01755	5.14349	7.29422	7.06048	7.20974	7.27377	7.22589	7.17907	7.27693	7.1899	7.21593	7.26081	7.20152	7.16558	7.11298	7.41636	7.27568	7.3083	7.13961	7.17846	7.03477	7.31284	7.1848	7.09295	7.08261	7.02056	7.1662	7.17153	7.29236	7.17324	7.25928
ANKRD44	6.9333	7.23747	6.72521	7.24085	6.27238	6.66685	7.55785	7.07478	7.33195	6.96923	6.53643	5.41893	6.75177	6.73544	7.63512	7.0467	6.26131	7.03459	6.70712	6.38848	7.34339	7.30255	7.45173	7.50149	7.23599	7.30978	7.84214	7.76487	7.55764	7.42829	7.32717	7.38848	7.21159	7.35857	7.40706	7.3783	7.38272	7.44008	7.41043	7.40609	7.34586	7.52594	7.39412	7.15684	7.17931	7.29997	7.30272	7.50426	7.40144
ANKRD50	4.55275	4.80343	4.82986	4.44419	4.42777	4.23227	4.69808	4.54878	4.41944	4.74791	4.70918	4.4364	4.6725	4.67947	4.58907	5.11421	4.08327	4.73391	4.82853	4.32556	7.12521	7.01821	7.05132	7.09754	7.20098	7.12665	7.14269	7.08439	7.08341	7.06371	7.11332	7.10174	7.07333	7.19112	7.15538	7.07218	7.02136	7.14006	7.16257	8.40482	7.88114	7.10973	7.92789	7.12888	7.11029	7.10024	7.09411	7.05946	7.14258
ANKRD53	4.43939	4.78255	4.5146	4.63437	4.7826	4.47274	4.62365	4.65935	4.44382	4.43746	4.69905	5.11458	4.68003	4.71145	4.6754	4.65411	4.71356	4.58603	4.79298	5.1026	7.19877	7.34171	7.30754	7.349	7.29181	7.31433	7.26936	7.30735	7.29693	7.3872	7.41304	7.24344	7.3892	7.3993	7.2534	7.2754	7.2227	7.38676	7.31021	7.35698	7.36315	7.51365	7.4133	7.77277	7.46347	7.64004	7.30224	7.32734	7.34732
ANKRD54	4.38614	4.35886	4.34769	4.59801	4.58515	4.4973	4.52945	4.36656	4.44901	4.44534	4.49971	4.67927	4.42904	4.44416	4.61921	4.41924	4.61974	4.28851	4.5953	4.62257	8.69315	7.97946	8.12827	8.40296	8.77473	7.82569	8.0691	8.13193	8.55432	8.55931	8.58826	8.60679	8.21339	8.38658	8.3481	8.29311	8.42437	8.57234	9.20593	7.89138	8.24505	8.60913	8.27659	8.49875	8.72644	8.90223	8.6088	8.73236	8.29099
ANKRD6	4.57446	4.02464	4.84105	4.16669	4.14036	5.4178	4.51635	4.75393	4.14807	3.85455	5.08721	3.93629	4.47704	4.40282	4.26805	4.64952	4.93696	5.16435	3.99622	3.53945	8.4546	8.32532	8.30933	8.20507	8.18418	8.50115	8.89048	8.72392	8.64844	8.5252	8.57703	8.90282	8.76162	8.69269	9.15835	8.97236	9.02984	8.95094	8.98265	9.08202	9.10532	9.43078	8.77416	8.58882	8.82681	8.90865	8.98962	9.05196	8.7919
ANKRD65	4.64155	4.60606	4.4922	4.56289	4.62133	4.60206	4.66859	4.49804	4.76782	4.39361	4.54808	5.05374	4.41053	4.39588	4.44558	4.46603	4.50944	4.37055	4.73874	4.9717	7.59846	7.33545	7.43564	7.43394	7.45355	7.29685	7.43152	7.43168	7.59819	7.55087	7.64106	7.64074	7.3123	7.35518	7.40853	7.34375	7.49564	7.48104	7.46074	7.4828	7.42524	7.65068	7.79331	7.63967	7.53227	7.77687	7.51087	7.50638	7.53542
ANKRD9	7.35228	7.62298	7.05365	6.92167	6.3639	6.38106	7.11135	6.27566	6.4311	6.30694	6.86519	8.37023	5.18068	7.51867	5.09636	6.14118	6.69564	7.91775	6.38605	6.92054	7.05841	7.15902	7.22228	7.14709	7.14242	7.13178	7.20327	7.06451	7.14576	7.14471	7.13735	7.07463	7.14667	7.02831	7.0457	7.11586	7.10368	6.97861	7.24142	7.11847	7.09656	7.05483	7.12151	7.10239	7.09245	7.10314	7.0385	7.1081	7.05416
ANKS1B	2.98483	2.99607	2.79789	2.96056	2.81315	2.76379	2.93652	3.08674	3.13817	2.90849	2.99998	3.19943	2.87077	2.89139	2.93639	2.8397	3.01415	2.81921	2.96291	3.00716	7.25659	7.11197	7.13285	7.09305	7.25096	7.16812	7.15591	7.1667	7.16962	7.10077	7.11505	7.09913	7.10689	7.17049	7.16698	7.07363	7.08451	7.1165	7.08481	7.12924	7.15739	7.18522	7.08515	7.14449	7.04607	7.15038	7.18097	7.13165	7.13474
ANKS6	3.42233	3.49785	3.42838	3.40237	3.49613	3.4013	3.43313	3.46848	3.48281	3.41723	3.49621	4.09797	3.5325	3.40477	3.67997	3.62139	3.64143	3.59697	3.498	3.92164	7.56655	7.5997	7.57299	7.61696	7.59693	7.51852	7.84708	7.81165	7.77249	7.60681	7.63425	7.71188	7.40709	7.89879	7.87773	7.96032	7.66587	7.80837	7.27599	7.68429	7.76363	7.83922	7.55871	7.33366	7.69211	7.54902	7.67624	7.65463	7.69728
ANKUB1	3.15794	3.0661	3.08364	3.2352	3.00068	3.06703	3.03603	3.0736	3.05617	2.98516	3.06522	3.68899	3.10293	3.14398	2.97035	3.07731	3.40076	3.06975	3.24049	3.24358	9.54644	8.14643	8.739	9.53644	9.01578	9.04109	8.28383	8.07035	8.13366	9.07455	8.93888	8.80734	9.24533	10.4774	10.0757	8.64442	9.48575	9.18044	10.2435	8.05799	8.24367	11.3689	7.85118	8.75015	8.89034	8.28996	8.64134	9.83116	7.65973
ANLN	4.26939	3.41532	4.27396	3.87175	4.18804	4.42768	3.53479	3.90558	2.96709	4.83214	3.62897	4.04375	5.02986	6.4939	3.25382	5.81368	4.40878	5.09484	4.27901	2.68243	7.14446	7.19113	7.20266	7.29642	7.14528	7.25707	7.39067	7.33636	7.19508	7.10384	7.23225	7.15556	7.13463	7.20158	7.21131	7.19793	7.2095	7.11002	7.1814	7.30904	7.32418	7.28238	7.27082	7.15214	7.10252	7.096	7.21235	7.15285	7.17038
ANO1	3.73223	3.53637	3.47715	3.75559	3.71567	3.44653	3.63154	3.87181	3.61795	3.67987	3.68276	3.85893	3.49867	3.66067	3.71968	3.89351	3.67058	3.55486	3.80765	3.86148	7.13822	7.08261	7.05822	7.04556	7.049	7.11625	7.04142	7.065	7.0976	7.05962	7.02238	7.10979	7.10301	7.10459	7.10022	7.06815	7.05649	7.10937	7.07939	7.13453	7.06624	7.1001	7.1133	7.11083	7.07583	7.17306	7.04103	7.09874	7.04817
ANO2	3.61108	3.68476	3.66965	3.65413	3.89158	3.54321	3.90046	3.58746	3.66991	3.50306	3.52052	4.02108	3.63796	3.48982	3.68625	3.48888	4.01466	3.58277	4.01814	3.85244	7.16689	7.32524	7.22647	7.27918	7.1426	7.09339	7.25062	7.34294	7.3201	7.2944	7.3328	7.34588	7.08794	7.26495	7.20637	7.26771	7.27624	7.25967	7.16546	7.11606	7.20948	7.14487	7.17901	7.15281	7.08795	7.08607	7.19274	7.25232	7.33629
ANO4	3.46496	3.41232	3.55321	3.53864	3.43781	3.32853	3.51768	3.36447	3.53077	3.4037	3.4578	3.99399	3.63199	3.56226	3.56368	3.51786	3.61241	3.54174	3.81585	3.57366	7.12732	7.3377	7.14018	7.1323	7.08674	7.1207	7.03426	7.04984	7.03795	7.02523	7.05731	7.12121	7.08324	7.0902	7.18447	7.13351	7.09483	7.0238	7.03077	7.10672	7.16623	7.07988	7.13153	7.14049	7.0208	7.03884	7.06327	7.04484	7.07899
ANO6	5.42572	5.27139	5.50513	5.3368	5.25474	6.04136	5.40899	5.34441	5.13954	5.02648	5.34774	6.2197	4.96391	4.9882	5.01143	5.8251	5.82177	5.56321	5.32325	5.22208	7.24602	7.1916	7.2203	7.27121	7.16627	7.26131	7.22519	7.15027	7.31561	7.21491	7.20472	7.2455	7.16754	7.20356	7.14748	7.17174	7.2697	7.30996	7.54944	7.24985	7.22294	7.15915	7.17318	7.32734	7.22659	7.22059	7.19309	7.26661	7.22844
ANOS1	3.7605	4.13374	3.69729	3.62465	3.17993	3.41337	3.67158	4.60911	3.58508	3.91258	4.18929	3.94721	3.48275	4.02969	4.25255	3.32034	3.3276	4.32951	3.72437	3.67649	7.40596	7.59149	7.49617	7.50135	7.65579	7.51336	7.47666	7.5246	7.417	7.42332	7.38992	7.35711	7.46712	7.55741	7.85069	7.51342	7.33403	7.37836	7.70106	7.62125	7.61077	7.49357	8.00922	7.43094	7.64541	7.45752	7.56932	7.40209	7.5131
ANP32A	8.00004	7.9364	8.13935	7.83947	7.67892	8.09279	7.92806	8.23086	8.62007	8.24802	7.51775	6.29574	7.94116	7.36354	8.07726	7.08566	6.97313	6.75897	7.62911	6.70726	7.39039	7.26158	7.34504	7.39644	7.35307	7.54822	7.24156	7.23201	7.25331	7.5259	7.36035	7.64573	8.17153	7.23682	7.2044	7.20765	7.57631	7.33434	7.69196	7.13602	7.10757	7.32384	7.12051	7.14607	7.2226	7.24981	7.06712	7.59811	7.28247
ANP32B	10.8094	10.2736	10.3754	10.097	9.80559	10.0448	9.81247	9.33203	9.73282	10.2819	10.6964	10.9835	9.43489	10.6466	9.81816	10.4019	10.7247	10.3041	9.82576	9.93971	8.07327	7.86326	8.1285	8.08539	8.09237	7.79572	8.05551	8.15191	8.03616	7.93687	8.10413	7.85803	7.69659	7.87459	7.69143	7.79022	7.83922	7.76063	8.17773	7.81576	7.71447	7.78095	7.85577	7.78151	7.81165	7.89302	7.75375	7.66629	7.75719
ANP32E	7.52379	7.21982	8.03801	7.35422	7.28639	8.57481	7.1159	7.0996	5.77092	7.61457	8.14655	7.22262	8.49664	8.67161	7.18638	8.4517	8.09167	7.14845	8.05099	5.15544	7.63971	7.2521	7.38914	7.30285	7.67933	7.40089	7.33706	7.28319	7.31891	7.36014	7.41578	7.36156	7.60288	7.32342	7.53836	7.34682	7.34496	7.30969	7.47055	7.40578	7.35766	7.37435	7.46893	7.39598	7.46462	7.46233	7.64697	7.29814	7.2164
ANPEP	5.62359	5.68874	5.57264	5.51719	5.39217	5.08792	5.48167	5.65214	5.92418	5.38755	5.73809	5.14538	5.13761	5.55443	5.55371	5.45244	5.29092	5.71125	5.4237	6.08988	8.32709	8.36144	7.33062	7.3557	8.45111	7.56657	7.66394	7.77934	7.69248	7.85172	7.82818	7.58483	7.33111	7.81901	7.70428	8.08741	7.57684	7.83249	7.20733	7.75903	7.38372	7.37308	8.20855	7.75791	7.90676	8.03626	7.3062	7.82297	8.08786
ANTXR1	4.03544	4.07714	4.00756	4.20628	3.93756	3.75753	3.92045	4.04676	4.01844	3.96426	3.99469	4.23242	4.0234	4.08901	4.04515	3.92835	4.09765	3.86587	4.1447	4.18704	7.05477	7.11362	7.10907	7.1499	7.23172	7.12365	7.08838	7.10865	7.09295	7.12516	7.11128	7.08808	7.25504	7.10959	7.65479	7.04969	7.127	7.09113	7.06132	7.21746	7.19676	7.13426	7.69054	7.12257	7.17973	7.0535	7.17582	7.08716	7.13382
ANTXR2	7.01972	7.25057	7.2407	7.4096	6.57275	7.68172	7.42032	7.92546	7.04469	7.29737	7.71797	6.40701	7.19678	6.79851	8.00238	7.14986	6.80717	7.71443	7.59695	6.39043	7.1785	7.1574	7.17976	7.08751	7.28923	7.12997	7.11326	7.09744	7.13323	7.07509	7.0784	7.14157	7.12186	7.22102	7.18716	7.17067	7.09914	7.10377	7.04369	7.05754	7.051	7.1672	7.0592	7.14199	7.10897	7.25242	7.11336	7.11685	7.18836
ANXA1	10.035	9.13789	9.17561	8.77134	8.83319	8.86063	7.13659	9.22879	9.23852	8.14508	8.70728	7.6195	9.3357	8.95664	7.51725	8.34445	8.4801	8.84175	8.08941	7.02239	7.61937	8.15191	7.89509	7.61869	7.81707	7.65762	7.6052	7.82377	8.09528	7.92288	7.73101	7.84885	7.53741	8.33526	8.24069	8.37863	7.6714	7.81557	7.31617	7.89322	7.78867	7.68597	7.93779	7.48209	7.91657	7.6168	7.38019	7.84416	8.11496
ANXA11	8.7404	8.84394	9.08196	8.69992	8.74871	8.92567	8.70513	9.30191	9.43271	8.7066	8.50315	7.60075	8.93304	8.80484	8.82945	7.89796	8.2788	8.20943	8.46309	8.70258	7.10382	8.22599	7.86241	7.44917	7.4482	7.66773	7.3683	7.58037	7.32444	7.39148	7.19952	7.3203	7.13087	7.18894	7.19144	7.33965	7.34176	7.31038	7.28992	7.50578	7.39707	7.25633	7.4971	7.35056	7.2952	7.21272	7.12042	7.28341	7.63178
ANXA2	8.97072	8.81792	9.06977	8.2602	9.1431	8.92714	8.32963	8.18764	9.00625	8.89761	8.96046	7.86557	8.64215	8.39997	8.7846	8.61987	8.94308	8.72495	8.7119	8.35162	7.30101	7.32096	7.16899	7.25874	7.19124	7.26807	7.22566	7.19469	7.14128	7.2683	7.31538	7.22316	7.33666	7.17768	7.28914	7.24709	7.17165	7.22732	7.11184	7.17671	7.14645	7.1405	7.13282	7.19314	7.24168	7.24609	7.21032	7.19641	7.16206
ANXA4	8.39411	8.02401	8.5248	7.74423	8.36187	8.56474	8.38136	8.01173	8.00047	8.10472	8.80196	7.58023	8.4385	8.6154	8.64195	8.19291	8.9211	8.65669	8.65207	6.57676	8.37965	8.63372	8.25241	8.44075	8.12394	8.25182	8.5048	8.48922	8.81562	8.71038	8.5198	9.12787	8.45374	8.24079	8.6237	8.69804	9.00812	9.07072	8.74269	9.20927	9.06501	9.20703	9.68407	8.57153	8.64474	9.15615	8.80304	9.70076	8.89457
ANXA6	5.59894	5.39023	5.56107	4.82477	5.72175	5.87743	5.26687	4.97312	5.18412	5.48999	5.06511	5.53465	5.24835	5.62087	5.18946	5.68532	6.35518	5.46304	5.30682	5.42292	7.12424	7.21731	7.18359	7.21501	7.09961	7.18868	7.15184	7.10382	7.21183	7.18722	7.27209	7.2052	7.21337	7.96315	8.57416	7.84423	7.384	7.31318	7.28199	7.19645	7.30793	7.08696	7.23235	7.13572	7.1599	7.12998	7.31331	7.20996	7.1869
ANXA7	9.27148	9.33949	9.79716	9.44063	9.18097	9.50236	9.24723	9.11843	9.00298	9.03125	9.34837	9.53252	9.26034	9.37489	9.01298	9.32448	9.58106	9.75062	9.40058	8.58496	7.18884	7.40275	7.96062	7.75377	7.26036	8.00373	7.54408	7.34463	7.22751	7.20595	7.07841	7.35702	8.07744	7.28536	7.14061	7.3423	7.25024	7.25274	7.12364	7.48143	7.7044	7.19148	7.12648	7.47143	7.16975	7.17878	7.90837	7.45647	7.27334
ANXA9	3.95325	3.86153	3.85491	3.9551	3.778	3.7804	3.74221	4.32625	4.27726	3.79899	3.59562	3.89044	3.87884	3.88917	3.62016	3.6212	3.81697	3.67789	3.76779	4.33042	7.18119	7.35923	7.35288	7.32852	7.21983	7.39417	7.35993	7.3498	7.41608	7.44097	7.34537	7.40503	7.36206	7.33607	7.41367	7.4346	7.26788	7.38995	7.21243	7.3526	7.36679	7.34303	7.49237	7.29085	7.16988	7.21307	7.29771	7.3641	7.31037
AOX1	3.78696	3.77421	3.67731	3.88668	3.76591	3.59183	3.81859	3.74354	4.09451	3.70804	3.77711	4.22914	3.77362	3.7944	3.86513	3.79035	3.72248	3.61898	3.89866	4.24056	9.33904	9.68842	10.028	9.58709	9.6849	9.42709	9.61398	9.87567	9.52546	9.26921	9.35771	9.35413	10.3007	8.61414	8.91867	8.65424	9.31432	9.41984	8.78209	9.31704	8.95044	7.91606	9.25808	9.4715	8.92621	8.90377	8.74353	9.39968	9.46384
AP1AR	2.97906	3.05313	3.08012	3.22839	2.72736	3.11702	2.88204	2.97949	2.70023	2.84671	3.55022	2.83828	3.05124	2.80624	2.94488	3.36395	2.8385	3.08328	3.00509	2.59576	7.13511	7.30799	7.33196	7.48078	7.15688	7.25564	7.46788	7.37647	7.39707	7.29055	7.29718	7.36972	7.36628	7.25799	7.16415	7.33137	7.38243	7.42037	7.48452	7.40044	7.5183	7.45905	7.39412	7.28194	7.26179	7.34884	7.36623	7.39438	7.43913
AP1G1	8.1698	7.56919	8.35449	7.60365	7.83807	8.28844	7.59849	8.34544	7.50772	7.51446	7.97231	6.96046	7.94013	7.7393	7.71125	7.54358	7.58432	7.93742	7.57705	6.67041	7.16334	7.08973	7.12565	7.20716	7.0503	7.19616	7.24241	7.13632	7.30109	7.14973	7.19808	7.17854	7.16091	7.25918	7.14927	7.42883	7.12243	7.28432	7.19802	7.14095	7.3076	7.60925	7.11902	7.2316	7.12229	7.15486	7.39994	7.31194	7.23065
AP1G2	5.94179	6.09977	5.86157	5.42512	6.4088	5.89381	6.02226	5.93506	6.48155	5.86641	5.7881	5.6162	5.92319	6.04561	6.27815	5.68066	5.99839	5.71035	5.87013	5.99499	7.20222	7.2325	7.37535	7.23539	7.23834	7.33048	7.18184	7.30266	7.36066	7.45176	7.39499	7.39054	7.16399	7.49237	7.27678	7.34677	7.23783	7.3209	7.44526	7.20701	7.35978	7.30091	7.35965	7.6791	7.27759	7.2577	7.27666	7.23057	7.29896
AP1M1	8.28791	8.26099	8.2711	7.72511	8.51473	8.62	8.22137	7.88627	8.48117	8.22549	7.78124	7.17478	7.77759	7.57668	7.76143	7.37364	7.84721	7.59545	7.87358	7.35016	8.85976	9.53581	9.44818	9.21623	9.52708	9.60955	9.37803	9.74478	9.02997	9.23245	9.25743	8.98489	9.78466	8.92979	8.90131	8.87026	8.93443	8.88506	8.68994	9.31611	8.77213	8.02264	8.90844	9.05921	8.87482	8.54437	8.48735	8.76408	9.14976
AP1M2	5.3333	5.29888	5.42411	5.38474	5.3537	5.27844	5.47987	5.29178	5.58353	5.21939	5.19546	5.8743	5.32813	5.3838	5.13485	5.38262	5.2335	5.28181	5.27715	5.9377	8.24353	8.11479	8.37519	8.85566	7.83575	8.00112	8.59965	8.55141	8.08781	7.7655	7.66671	7.66638	8.11254	8.36819	8.17307	8.04572	7.93639	7.62362	7.41153	7.95031	7.93475	8.19827	7.70438	7.38412	7.42888	7.52316	7.93903	7.42562	7.76805
AP1S1	4.63834	4.67511	4.54148	4.46251	4.76579	4.48712	4.53228	4.4963	4.41845	4.32735	4.74933	5.1841	4.42122	4.4968	4.51701	4.57285	4.70215	4.48006	4.75736	5.08124	7.78289	8.27648	8.00312	7.89434	7.80144	8.34478	7.84408	7.8681	7.83494	7.66312	7.75485	7.74776	7.96091	8.11695	8.01241	7.81545	7.75192	7.90418	7.28891	7.66211	7.60143	7.42961	7.47164	7.67021	7.71403	7.43305	7.56858	7.6018	7.94306
AP1S2	8.77916	8.79659	8.74395	8.58948	8.40819	9.17768	8.15647	8.57695	7.32357	8.61631	9.08858	8.71735	8.44217	8.70525	7.85206	7.80215	8.77721	8.67434	7.71938	8.10818	7.22407	7.51046	7.32992	7.46922	7.39869	7.3224	7.61538	7.66824	7.4685	7.35682	7.30754	7.31411	7.27317	7.42523	7.672	7.85028	7.37392	7.41359	7.08452	7.32591	7.34046	7.20326	7.31081	7.15825	7.32943	7.35385	7.17688	7.54258	7.47048
AP1S3	2.51186	2.57843	2.54093	2.57099	2.55231	2.7489	2.50051	2.63574	2.48579	2.56765	2.48362	2.60897	2.52715	2.61627	2.64871	2.64386	2.63235	2.62614	2.68711	2.53852	9.7676	9.82618	10.1143	9.94394	9.46625	9.6587	10.0294	10.0669	10.2825	9.61915	9.60794	9.53089	9.42522	10.9938	10.5086	10.4111	10.0488	9.99277	8.90417	10.2853	10.4869	11.114	10.1475	10.466	9.29059	10.2467	11.2446	9.38813	9.88119
AP2A1	7.12322	6.91421	6.99287	6.88737	6.85644	6.47674	6.58618	6.09103	6.59215	6.73897	6.18428	6.74457	6.13821	5.88042	5.90685	5.82729	6.30928	6.41651	5.96643	7.28016	7.27078	7.19767	7.18699	7.1401	7.31599	7.15988	7.17698	7.20786	7.18034	7.19415	7.23306	7.24004	7.29502	7.292	7.28691	7.21048	7.24703	7.21526	7.29967	7.18529	7.2144	7.19424	7.29537	7.24631	7.21311	7.19392	7.23508	7.24881	7.27799
AP2A2	6.57008	6.48294	6.67404	6.16883	6.69488	6.48573	6.53416	6.32658	6.68123	6.59631	6.4039	6.05777	6.45838	6.37507	6.55034	6.25063	6.56863	6.38025	6.47015	6.32812	8.19432	8.27258	8.31812	8.32888	8.24576	8.43433	8.3421	8.38095	8.36541	8.32566	8.28673	8.2169	8.20497	8.43425	8.1924	8.44343	8.31214	8.33778	8.05686	8.31235	8.29228	8.11232	8.05694	8.1276	8.21453	8.15033	8.18392	8.30762	8.25932
AP2B1	7.49138	6.76289	7.17317	6.80975	6.82352	6.8682	6.28238	6.47819	6.97997	6.68303	7.09421	7.84741	6.99443	6.70109	6.44635	5.56364	6.84466	7.38427	6.72558	6.64293	7.95153	7.74913	7.86397	7.99231	7.4068	7.69294	8.02597	7.93187	7.93204	7.82264	7.69554	7.96918	7.83251	7.73093	7.8279	8.00025	7.90924	7.98726	8.24337	8.28658	8.26099	8.35036	8.24855	7.79196	7.90641	7.86144	8.3755	8.07879	7.96563
AP2S1	10.3351	9.83062	9.85861	9.83909	10.2645	9.71173	9.25868	8.72144	9.72956	9.57255	9.7381	10.7536	9.03582	9.19368	8.83892	9.00391	10.2971	9.50859	9.45803	10.4989	9.55442	8.99702	8.93679	9.43759	9.14305	9.47966	9.27214	9.14425	9.09965	8.98554	8.89761	8.82231	8.93748	9.88301	9.5066	9.5754	9.07377	8.91082	8.44603	9.07737	9.03488	9.32627	8.74923	8.80577	8.79327	8.89858	9.19784	8.48324	8.85391
AP3B1	7.37569	7.08025	7.6426	7.10727	7.04242	7.34712	7.40234	7.56143	7.0628	7.1039	7.22716	6.36724	7.33799	6.8678	7.15158	6.90603	6.87001	7.41416	7.14341	6.32154	7.14307	7.22165	7.28667	7.35156	7.24356	7.14207	7.24836	7.33733	7.38663	7.38981	7.3628	7.34274	7.26454	7.18679	7.1935	7.2754	7.27332	7.37689	7.43453	7.26973	7.12247	7.18055	7.17437	7.21969	7.12925	7.19838	7.19692	7.34201	7.36694
AP3B2	7.80643	4.56776	7.93223	4.90948	7.01412	5.67122	4.07782	4.78177	5.03799	6.00666	7.38217	4.43279	5.11561	6.01405	4.7745	3.85584	5.91385	4.04163	4.5873	4.03678	7.14344	7.33341	7.2899	7.23059	7.17608	7.37951	7.31591	7.31224	7.3446	7.25074	7.23361	7.22734	7.09521	7.40817	7.34995	7.63325	7.21829	7.31993	7.05304	7.12988	7.17446	7.15611	7.16265	7.11249	7.29712	7.20363	7.1157	7.45902	7.46497
AP3D1	6.87374	6.54084	6.84608	6.35903	6.5678	6.64373	6.71894	6.77725	7.12424	6.60858	6.79074	6.08428	6.79482	6.36536	7.0711	6.54263	6.59721	6.60199	6.54481	6.52882	7.28991	7.4907	7.5505	7.478	7.35122	7.50208	7.54995	7.56777	7.38959	7.35964	7.3381	7.33252	7.60651	7.51252	7.53596	7.4422	7.37025	7.34758	7.45733	7.43879	7.4451	7.3217	7.57199	7.29107	7.43435	7.24973	7.39598	7.36542	7.45105
AP3M1	6.63101	6.55032	6.52159	6.57757	7.04712	6.93397	6.6724	6.59032	6.2693	6.90783	6.80344	6.72565	7.02055	7.46532	6.59791	6.44273	7.13886	6.57453	6.38225	6.45724	7.94699	8.2187	8.35307	8.22754	8.02741	8.42906	8.56354	8.32899	8.48547	8.25627	8.26472	8.71794	8.45561	8.25435	8.32563	8.24186	8.41036	8.34901	7.80369	8.28005	8.07056	7.97989	7.97415	7.85887	7.65152	7.90773	8.43063	8.15579	8.00161
AP3M2	5.2888	5.36637	5.13049	4.83147	5.38142	5.92506	5.04344	5.33629	5.01163	5.11213	5.5602	5.35031	5.28105	5.38253	5.47229	5.95698	5.50658	5.50316	5.17368	5.70801	7.7034	7.75111	7.79276	7.79388	7.93039	8.07358	7.87277	7.82901	7.63065	7.59801	7.62534	7.57297	7.93706	7.74624	7.48095	7.64805	7.60578	7.60634	7.20009	7.83924	7.87536	7.38714	7.74153	7.48285	7.60763	7.56471	7.90749	7.50602	7.52985
AP4B1	4.71283	4.77057	5.08029	4.41175	4.76509	4.83709	4.71522	4.65102	4.85276	4.58495	4.75307	4.65056	5.05498	5.02668	4.80574	4.35286	5.09107	5.12449	4.73447	4.08134	9.01684	9.44215	9.32471	10.0057	9.18786	9.34231	11.2061	11.1368	10.1383	9.72351	9.77382	9.73625	9.57376	9.0911	9.05928	9.38121	9.80733	9.82988	8.60761	8.89247	8.9493	9.77014	8.64627	9.27222	9.1048	9.19816	8.95938	9.83651	8.69718
AP4E1	3.6665	3.88346	3.90443	3.74028	3.72974	3.96762	3.94827	3.58495	3.6003	3.76744	3.86366	3.77886	3.80809	3.70795	3.53925	4.04728	3.99238	4.01669	3.81972	3.54768	7.1456	7.16459	7.24392	7.19418	7.16358	7.15755	7.15217	7.13904	7.18494	7.21681	7.1036	7.09603	7.2061	7.13001	7.24699	7.14065	7.18173	7.12224	7.52503	7.09474	7.14588	7.12263	7.07879	7.14671	7.19341	7.20787	7.08094	7.16307	7.20292
AP4S1	4.86735	4.78427	5.04226	4.63887	4.99632	5.23614	4.95133	4.83826	4.71834	4.66978	4.72772	4.95688	4.81067	4.90984	4.60624	4.72443	5.10388	4.667	4.79693	5.03414	7.10911	7.17199	7.09735	7.1473	7.04906	7.2561	7.23911	7.2511	7.16101	7.12796	7.09045	7.1919	7.14177	7.12418	7.18519	7.17706	7.26519	7.36906	7.20084	7.14632	7.1214	7.25902	7.13219	7.12885	7.14013	7.30752	7.17666	7.46756	7.48353
AP5M1	6.26998	6.21464	6.35321	6.23684	5.98228	6.6022	6.20428	6.58541	5.63469	6.3274	6.76184	5.55553	6.67661	6.3171	6.47593	5.76341	6.13258	6.71058	5.96663	5.33476	7.14274	7.18264	7.22027	7.17146	7.17605	7.07969	7.14757	7.10906	7.04605	7.13826	7.12621	7.09238	7.17841	7.1003	7.1233	7.04573	7.15138	7.15705	7.4404	7.1207	7.05651	7.19902	7.0515	7.14983	7.10809	7.1002	7.26879	7.09906	7.10897
APAF1	6.88817	6.86578	7.03482	6.39442	6.82071	6.84645	6.83013	7.2962	6.54704	6.83477	6.74379	5.92446	7.10954	6.80016	6.76095	6.24016	6.42018	6.75513	6.88311	6.13322	7.35646	7.29884	7.14347	7.12593	7.63558	7.16599	7.18402	7.25295	7.14596	7.26039	7.22696	7.17179	7.24446	7.13287	7.1722	7.15191	7.1373	7.19966	7.24431	7.13476	7.1253	7.14064	7.12556	7.29249	7.29462	7.18796	7.29843	7.1399	7.11728
APBA1	3.87124	3.73489	3.94694	4.26643	3.87938	3.81226	3.7776	3.99497	3.80608	3.83207	3.79803	4.01391	3.80408	3.81564	3.85484	3.82157	3.8618	3.79031	3.88834	3.98601	8.35178	8.2486	8.20619	7.91976	8.0685	8.74321	8.60043	8.41097	8.47049	8.23725	8.13015	8.42304	8.24741	8.67346	8.49026	8.92852	8.59124	8.68361	7.94607	8.69739	8.24054	7.92744	8.39344	7.7873	8.83149	8.03684	7.85613	8.22257	8.76616
APBA2	5.77816	5.87705	5.17049	5.54591	5.40244	6.27175	5.0922	5.03755	5.72986	5.2842	5.6841	6.30665	5.5704	5.33465	5.80671	7.18396	6.46275	5.1407	5.9674	6.23395	7.7827	7.82569	7.71905	7.91316	7.91791	7.78733	7.96805	7.89262	7.83055	8.09425	7.8307	7.79137	7.63508	7.88876	7.9091	8.00547	7.78966	7.77858	7.48222	7.51123	7.52496	7.713	7.45883	7.34907	7.59368	7.55412	7.343	7.78544	7.69043
APBA3	6.4883	6.63723	6.25428	5.87559	6.92005	6.46407	6.96951	5.95587	6.97794	6.94245	6.29683	6.23627	6.26642	5.69245	6.75563	5.9343	6.36801	6.14188	6.53881	6.99598	8.43951	8.32691	8.34948	8.21624	8.6356	8.18004	7.99365	8.03299	7.80898	7.93002	7.95307	7.81965	8.3753	7.97783	7.70002	7.66062	7.83058	7.68501	8.10577	8.12962	8.15724	7.82723	7.91211	8.03138	7.88199	8.07146	8.22675	7.53369	7.5532
APBB1IP	9.66127	10.4037	10.0121	10.1051	9.80551	10.0833	10.2357	10.552	10.2884	9.92381	9.67977	7.72539	10.2979	8.82969	10.059	9.38891	8.75154	9.34783	10.1436	9.14394	7.27763	7.22203	7.30134	7.25659	7.19032	7.17314	7.25037	7.23567	7.28425	7.26567	7.2637	7.29614	7.33892	7.19053	7.14061	7.27193	7.24135	7.31161	7.30501	7.25391	7.17221	7.30232	7.25697	7.44383	7.34295	7.27296	7.2331	7.30702	7.27511
APBB2	3.47774	3.38353	3.47525	3.4647	3.48239	3.33789	3.42383	3.53329	3.41564	3.3262	3.45449	3.84404	3.68869	3.55632	3.3871	3.60748	3.68675	3.54088	3.65184	3.63052	7.15462	7.28877	7.37623	7.31098	7.15152	7.36789	7.22012	7.31416	7.3244	7.27767	7.34537	7.26287	7.31425	7.27949	7.16623	7.30185	7.28133	7.28716	7.30103	7.40241	7.37784	7.29845	7.3108	7.43139	7.30769	7.31115	7.23317	7.32808	7.24115
APC	5.93869	6.57564	6.33587	6.5237	5.9611	6.30639	6.44052	6.77503	5.82695	6.38333	6.09575	4.83286	6.15716	5.96483	6.45093	5.53412	5.41817	6.48211	5.94179	5.55898	7.96378	8.63951	8.11813	7.76638	8.41074	8.38359	7.91733	8.07078	8.3873	8.50277	8.46607	8.20107	8.76689	8.3654	9.67237	8.66631	7.86352	8.11766	8.34787	8.71602	8.57898	8.45019	9.66861	8.82266	8.76998	8.75902	8.48948	7.99156	8.496
APC2	4.34433	4.12064	4.28923	4.48332	4.34548	4.17252	4.05931	4.26427	4.36871	4.29462	4.64133	5.20574	4.22162	4.34929	4.31843	4.44688	4.67422	4.50406	4.68246	5.05987	7.50102	7.39755	7.54397	7.65422	7.31331	7.64834	7.86534	7.72353	7.67653	7.45538	7.46593	7.56873	7.84969	7.6028	7.45423	7.62585	7.80681	7.77521	8.00024	7.77243	7.86335	8.14624	7.67479	7.54154	7.62576	7.66215	7.6536	7.75613	7.66228
APCDD1L-DT	4.11766	3.87205	3.9203	3.97216	3.97361	3.81969	3.87629	3.88149	3.98778	3.91565	3.96666	4.19407	3.79363	3.86861	3.91663	3.78766	4.10058	3.90288	3.99934	4.26276	7.15057	7.18768	7.18985	7.20715	7.07564	7.08592	7.26241	7.23165	7.18387	7.12669	7.08131	7.11858	7.13757	7.28062	7.18304	7.27274	7.18339	7.16216	7.16943	7.15029	7.20804	7.12328	7.10744	7.12682	7.11003	7.0811	7.15787	7.10647	7.17275
APEH	5.90335	5.71721	5.85272	5.73575	6.31747	6.06907	5.79876	5.74968	5.93002	6.07241	5.58283	5.79411	5.83537	5.84568	6.0046	5.50013	6.01948	5.75308	5.78226	5.59265	7.84071	7.21319	7.40854	7.4507	7.6172	7.38823	7.24815	7.22025	7.23739	7.40706	7.66241	7.33344	7.59114	7.57958	7.7219	7.51036	7.46328	7.39472	7.47721	7.29173	7.47616	7.49384	7.19915	7.33472	7.33337	7.38465	7.67657	7.25659	7.31124
APEX2	5.82351	5.54485	5.28946	5.13316	5.8394	5.61823	5.51004	5.13338	5.57111	5.49557	5.25743	5.83202	5.5601	5.63389	5.61748	5.50206	5.83956	5.54382	5.54611	5.21433	7.63448	7.2914	7.53111	7.57443	7.33682	7.27236	7.49379	7.55979	7.61656	7.57393	7.53086	7.67986	7.25332	7.42407	7.35334	7.51212	7.53313	7.56005	7.67071	7.43487	7.43174	7.6883	7.4677	7.50509	7.29594	7.70779	7.26793	7.50551	7.47667
APH1A	5.44719	5.9714	5.46883	5.47932	6.0211	5.96131	6.05937	5.60661	5.62285	5.78672	5.74262	5.28696	5.71064	5.24534	5.51677	5.62431	5.34162	5.65324	5.81283	5.21215	7.21973	7.13995	7.25429	7.38101	7.43672	7.19935	7.22945	7.23466	7.3181	7.3433	7.34197	7.29784	7.34948	7.2811	7.18561	7.22744	7.35403	7.32876	7.48758	7.1217	7.24826	7.29465	7.36219	7.47438	7.3013	7.3735	7.33125	7.21507	7.22857
APH1B	7.76227	8.28319	7.93861	8.12344	7.77951	7.77745	7.86806	8.03783	7.95451	7.9176	7.67321	7.35188	8.17818	7.74405	7.17097	7.82916	7.35932	7.73709	7.95234	7.61773	7.84734	8.05696	8.13966	8.26698	8.09934	8.18315	8.28207	8.1305	8.03139	8.1191	8.09901	8.00449	8.04554	8.1264	7.93931	7.99192	8.01837	8.15562	8.82477	8.30792	8.54366	8.64449	8.43387	8.0728	8.45002	8.47647	8.25054	8.21224	8.09203
API5	5.21357	5.20559	5.63786	5.15854	5.40015	5.98373	5.08932	4.99486	4.70555	5.57293	5.95131	5.16022	6.01723	5.34887	5.53971	5.49611	5.65611	5.81142	5.47212	4.95784	7.34352	7.3237	7.58348	7.83814	7.33263	8.10189	7.57925	7.22185	7.28448	7.31455	7.3768	7.30327	7.90361	7.25007	7.37208	7.2455	7.42485	7.35106	7.44844	7.50712	7.97915	7.39165	7.01426	7.29876	7.1518	7.29219	7.96328	7.50623	7.44567
APIP	4.407	4.53969	4.55807	4.48007	4.61852	4.78574	4.3413	4.14375	4.09252	4.41499	4.5168	4.25114	4.51718	4.86937	4.34738	4.73187	4.64412	4.38436	4.24656	4.06132	7.50819	7.18587	7.52777	7.49539	7.42314	7.33955	7.30442	7.32344	7.68932	7.46498	7.52619	7.51947	7.25876	7.41515	7.5085	7.47682	7.68666	7.7693	7.44408	7.25923	7.17996	7.4579	7.35879	7.30633	7.30586	7.31144	7.14757	7.98103	7.73111
APLF	2.81389	3.25491	3.33706	2.8692	2.8723	2.88051	2.88956	2.98867	2.94306	2.78983	2.86387	3.19957	2.8055	2.99282	2.98255	2.91975	2.89975	2.98876	3.03851	3.15836	7.41792	7.30683	7.33318	7.22261	7.41092	7.32593	7.25606	7.18136	7.18775	7.17483	7.15144	7.21775	7.34923	7.21599	7.14201	7.28022	7.20109	7.17684	7.36316	7.30855	7.26915	7.10789	7.22455	7.22084	7.27904	7.14832	7.30481	7.19438	7.20394
APLN	5.03286	4.78985	5.10715	5.03702	5.2164	4.8712	5.28282	5.0764	5.07311	5.2641	5.07556	5.72838	4.97178	5.08823	5.246	4.9945	5.09729	5.04558	5.15857	5.60282	7.07438	7.0778	7.08643	7.10186	7.25093	7.12681	7.11173	7.05047	7.20938	7.13916	7.13748	7.05463	7.07425	7.09189	7.01832	7.18826	7.11237	7.08908	7.06856	7.03522	7.06435	7.04245	7.13446	7.07541	7.05743	7.15451	7.12705	7.07639	7.14781
APLP2	9.11157	8.82249	9.22253	8.43035	8.67018	9.11331	9.39672	9.13605	9.49769	9.48065	8.55561	7.51829	8.90062	8.43207	9.39246	8.94087	8.1202	9.33514	8.84052	8.26881	7.91059	7.7443	8.00818	8.60272	7.8003	8.10514	8.45309	8.25154	8.06466	7.91898	7.68839	7.96376	8.06344	8.10136	8.02496	7.90396	7.95607	7.88275	7.94539	7.81547	7.93152	8.21729	7.66259	7.58436	7.51558	7.53077	8.27608	7.87091	7.76598
APMAP	8.38381	8.06387	8.60719	8.17575	8.26899	8.09761	8.45468	9.04939	8.38669	8.19441	8.10288	7.11135	7.96842	8.2323	7.99551	7.91679	8.10196	7.80301	8.07191	7.0209	7.16659	7.16171	7.28118	7.46271	7.10436	7.34112	7.40613	7.44595	7.34783	7.2572	7.24205	7.43956	7.24025	7.29811	7.17085	7.35274	7.44349	7.41667	7.2726	7.1172	7.20001	7.54608	7.19266	7.18472	7.11468	7.1886	7.20804	7.29043	7.30993
APOA1	4.02214	3.96122	3.84509	3.77675	3.78666	3.73487	3.84188	3.9698	3.94362	3.60043	3.86439	4.31049	3.7463	3.75995	3.94089	3.85659	4.16128	4.0003	4.21878	4.58594	7.11693	7.17207	7.13728	7.22936	7.05531	7.06551	7.20431	7.17961	7.20401	7.3496	7.39478	7.14036	7.17751	7.09312	7.09759	7.13223	7.15012	7.15169	7.18459	7.17009	7.0586	7.15057	7.26779	7.2612	7.12579	7.25992	7.20061	7.1456	7.09305
APOA2	3.49323	3.2751	3.17773	4.27695	3.26218	3.14442	3.26924	4.59217	3.62172	3.35344	3.17812	3.69232	3.49621	3.3544	4.03128	4.32214	3.46265	3.41523	3.79801	3.47245	11.9593	9.7735	10.8661	11.9573	11.7827	11.7226	10.5765	10.3085	11.0962	12.0493	11.8943	11.4806	12.4319	10.6635	10.4943	11.2912	12.0041	11.9034	12.8537	9.27371	10.0341	11.0085	10.3018	11.6017	12.0492	11.2004	11.5721	11.5824	9.91455
APOA5	5.07217	4.92056	4.97713	5.13028	4.96685	4.70448	4.90365	5.1181	4.91218	4.84475	5.12609	5.47038	5.00045	5.12768	5.13389	5.06815	5.11562	4.99268	5.14453	5.29548	9.21763	9.546	9.1371	9.02199	9.19973	9.17532	9.09793	9.23209	9.29613	9.18095	9.1027	9.04572	8.73044	9.58608	9.07957	9.44898	8.99579	8.92023	8.43795	8.87854	8.53284	8.65558	8.86409	8.73021	8.89375	8.76282	8.33448	9.03209	9.49211
APOB	3.18139	3.1708	3.12153	3.12151	3.43998	3.11871	3.01144	3.52718	3.17186	3.14626	2.99237	3.22686	3.14017	3.27787	3.31768	3.1388	3.47846	3.05943	3.14116	3.4029	7.26659	7.40136	7.33077	7.47626	7.36998	7.26902	7.33034	7.27657	7.43028	7.47755	7.58689	7.51121	7.36172	7.1321	7.60332	7.34117	7.35268	7.41536	7.63225	7.2977	7.35875	7.41721	7.58844	7.41734	7.37735	7.60795	7.3097	7.45448	7.36473
APOBEC3F	5.11823	4.79018	4.74923	4.42223	4.8577	4.9144	4.81511	4.68908	4.67253	4.48448	4.78678	4.99924	4.49158	4.67076	5.0048	4.73568	4.69666	4.54238	4.6289	5.05072	7.21248	7.14529	7.27045	7.46878	7.12765	7.2411	7.48476	7.34384	7.3518	7.24988	7.26538	7.32759	7.15322	7.13247	7.18242	7.32463	7.37043	7.41661	7.14216	7.21481	7.18937	7.29889	7.20586	7.0622	7.18045	7.09337	7.30838	7.53983	7.32462
APOBEC3G	7.62982	6.3817	7.02543	6.45252	7.24946	7.11563	7.07911	7.06754	6.58467	6.83578	7.08022	6.75899	6.91327	6.94236	7.03649	6.74158	7.32223	7.02588	6.50217	6.84131	8.79172	8.41068	8.38619	8.54079	8.52849	7.7262	8.51163	8.74873	9.63854	9.19559	9.38243	9.20942	7.93088	8.62599	8.60992	9.21111	9.66607	9.88738	9.26488	8.4488	8.50112	9.51914	8.97406	9.20568	8.77129	9.38743	8.58644	10.073	9.85039
APOC1	5.17448	5.15049	5.12956	5.30566	5.31469	4.91708	5.22469	5.25096	5.48483	5.13219	5.20763	5.40416	5.12889	5.12278	5.19137	5.63568	5.17906	5.10394	5.10505	5.58993	9.01395	8.70737	9.07434	8.83945	8.93068	9.40167	8.9785	8.84927	8.77739	8.63802	8.6656	9.13046	8.90883	9.23257	9.02271	9.04156	9.06856	9.07218	8.75519	8.59806	8.75971	9.32075	8.73998	8.75963	9.05447	8.85938	8.68757	9.08808	8.7039
APOC2	3.74727	3.31895	3.53494	3.64917	3.76601	3.47225	3.77226	3.7069	3.50973	3.67552	3.62125	4.13848	3.75209	3.69683	3.85108	3.67542	3.72346	3.698	3.77738	4.09856	7.11687	7.20351	7.1248	7.11546	7.09865	7.14159	7.13974	7.10269	7.12195	7.15147	7.1063	7.09684	7.11073	7.12539	7.07212	7.08311	7.17313	7.13421	7.0541	7.09671	7.0457	7.11622	7.13633	7.11516	7.06576	7.16507	7.11985	7.24935	7.29692
APOC3	3.62913	3.5981	3.5657	3.63347	3.74175	3.5436	4.03111	3.87595	3.90172	3.69329	3.77174	4.2187	3.6545	3.7855	3.70599	3.80816	3.9532	3.65682	3.94926	4.41134	7.79289	7.77408	7.54906	7.85877	7.29169	7.59313	7.99272	7.98273	7.73577	7.68773	7.60535	7.50728	7.49771	7.96087	8.21016	8.54869	7.69987	7.69586	7.26278	7.67529	7.68511	7.68952	7.62678	7.24687	7.46528	7.33108	7.68631	7.6993	7.68366
APOE	4.35482	4.07195	4.37021	4.2066	4.11983	4.1615	4.34415	4.48416	4.36687	4.26826	4.3659	4.71002	4.04213	4.22089	4.27468	4.40043	4.3487	4.31962	4.44066	4.76985	7.41625	7.66107	7.73006	7.74424	7.63906	7.71008	8.04377	7.94138	7.71618	7.39913	7.6514	7.74175	7.75312	7.89342	7.8043	7.71234	7.731	7.65559	7.30432	7.56228	7.60512	7.44723	7.53942	7.28823	7.55397	7.32738	7.29969	7.57913	7.56226
APOH	3.57596	3.86556	3.80484	4.12529	3.78847	3.73101	3.83891	3.839	3.89795	3.60495	3.79881	4.36803	3.75208	3.8395	3.83653	3.98348	4.18947	3.91553	4.00865	4.22843	7.32224	7.50752	7.50065	7.52687	7.26511	7.91216	7.62076	7.58458	7.79718	7.56245	7.52595	7.62987	7.38853	8.03747	7.88693	8.15368	7.57889	7.7189	7.49928	7.44115	7.59164	7.68367	7.51341	7.35249	7.76843	7.35662	8.04257	7.80733	7.62175
APOL2	6.50268	6.71611	6.56944	6.73604	6.84764	6.43245	7.02558	6.60217	7.37153	6.62244	6.54448	6.51458	6.34677	6.28778	6.93723	6.43191	6.43478	6.35016	6.60363	7.10829	7.5178	7.42663	7.47201	7.7484	7.42045	7.46135	7.80459	7.81124	7.60418	7.50884	7.44177	7.52175	7.45921	7.29865	7.32138	7.48779	7.41207	7.53349	7.44618	7.40823	7.5923	7.49215	7.57511	7.44567	7.47053	7.56862	7.41546	7.55462	7.55269
APOL4	3.85563	3.67082	3.79531	3.70649	3.68578	3.60602	3.89163	4.06818	3.85109	3.77624	3.6774	4.17149	3.72355	3.62526	3.75991	3.86199	3.82473	3.75811	3.83613	4.16948	7.83814	7.29324	7.35976	7.3393	8.04359	7.56982	7.59814	7.56223	7.53016	7.58736	7.48992	7.56243	7.59721	7.86359	7.50518	7.58037	7.55702	7.52822	7.85842	7.38432	7.49468	7.37488	7.329	7.41231	7.78667	7.41733	7.98456	7.50899	7.28965
APOL6	5.83352	5.48701	5.44423	6.83861	5.80769	5.36443	7.68986	5.45642	4.808	6.18998	5.78654	5.12535	5.72547	5.69138	6.91755	5.32492	5.37476	6.55907	5.86379	5.4857	9.55614	9.70558	9.02494	9.41658	9.62062	9.23564	9.76943	10.3431	9.45518	9.77726	9.64915	9.31475	9.45293	8.82591	8.76006	9.05316	9.40934	9.25968	9.79958	9.72883	9.18609	8.36629	9.84529	9.40592	9.40924	9.53251	8.46654	9.04585	9.12367
APOM	5.3117	5.31606	5.7169	5.21252	4.98291	4.93738	5.06876	4.98236	5.08697	4.88915	5.45109	6.10809	4.38878	4.95443	4.73387	4.87569	5.59009	5.13579	5.48571	5.86501	7.38019	7.20198	7.28066	7.25356	7.22447	7.16435	7.33946	7.30817	7.23565	7.161	7.23755	7.25736	7.23623	7.17788	7.38996	7.23072	7.2048	7.28195	7.11265	7.18693	7.3217	7.42832	7.10301	7.14672	7.24148	7.25912	7.18213	7.30626	7.27907
APOOL	5.0178	4.6295	5.39606	4.19127	4.9873	5.29485	4.41243	4.40037	4.68909	4.87878	4.81716	4.52128	4.95602	4.76971	4.37623	4.67716	5.13171	5.05591	4.08266	4.30399	7.70749	7.34466	7.85771	7.80336	7.65471	7.76764	7.6	7.40029	8.28642	7.88611	7.88524	8.19103	7.59747	7.8145	7.8517	7.74247	8.35733	8.35967	7.42136	7.93266	7.60385	8.12883	7.91383	7.93409	8.02241	8.28508	7.90029	8.1179	8.03051
APOPT1	6.82621	7.1719	7.17105	7.36192	7.39348	6.85372	6.93373	6.84718	6.94635	7.11554	7.26538	7.3806	6.80655	7.12186	6.99368	6.77813	7.0844	6.85143	6.64659	7.51971	10.6478	10.7711	10.7896	10.4019	10.8908	10.7467	10.6734	10.6667	11.2017	11.0615	11.1377	11.1008	10.8044	10.7552	11.0763	10.9883	10.732	10.8708	10.9014	10.661	10.586	10.8017	11.0299	10.9935	11.0425	11.0882	10.6515	11.0854	11.0415
APP	6.35458	6.2697	6.67412	6.30776	6.59752	6.67373	6.52819	6.37378	6.13689	6.47114	6.14616	6.89737	6.29603	7.02129	5.74143	6.59749	6.36465	6.19834	6.08776	5.82539	7.87677	7.70079	8.10645	7.6084	8.20615	8.03107	7.51434	7.67188	7.63358	7.69758	7.75853	8.07431	8.24318	7.87333	7.65558	7.52522	7.90037	7.817	7.81947	7.51118	7.41648	7.54687	7.42638	8.17503	7.6859	7.6224	7.95982	7.89663	7.5598
APPBP2	5.53017	5.45135	5.41013	5.31932	5.10839	5.32242	6.01189	5.46724	4.95782	5.75621	5.48679	4.63196	5.5438	5.19597	5.77838	5.35522	4.98908	5.82982	5.42186	4.88304	7.2889	7.30724	7.42645	7.39788	7.24181	7.42644	7.79095	7.56449	7.60322	7.57576	7.48712	7.6858	7.27451	7.6772	7.60024	7.64338	7.70156	7.71733	8.12096	7.85846	7.99726	7.7142	7.54349	7.25007	7.39564	7.5683	7.86938	7.59384	7.66551
APPL1	5.39851	5.62847	5.71107	5.50971	5.09037	6.38243	5.73127	5.56041	4.46051	5.87178	5.79339	4.58511	6.28114	5.87845	5.72864	6.26229	6.00859	5.37892	5.56944	3.81092	7.8376	7.4167	7.61016	7.72768	7.88452	7.76849	7.64706	7.57395	7.67778	7.76108	7.75372	7.81543	7.8115	7.4308	7.42129	7.54717	7.99277	7.72685	7.97917	7.52329	7.55996	7.50784	7.51114	8.06937	7.77227	7.87004	7.76632	7.78436	7.91012
APRT	6.8756	7.03206	6.35335	6.59618	7.50358	6.94407	6.55561	6.0525	7.42639	7.21006	6.49455	6.79396	6.57169	6.64826	6.70917	7.06909	7.186	6.27973	6.51151	7.68504	7.73522	7.53318	7.56329	7.67079	7.46215	7.62205	7.56	7.53313	7.82067	7.61474	7.75144	7.76074	7.62596	7.36308	7.64985	7.61918	7.76372	7.77084	7.69525	7.31076	7.37389	7.75278	7.39436	7.40531	7.34134	7.5103	7.33016	7.87321	7.64076
APTR	3.94578	4.0383	4.22483	4.21473	3.52434	4.06327	4.63249	4.66505	4.23088	4.23744	4.36176	3.81615	4.40579	3.8152	4.34097	3.89464	3.94754	3.76339	3.8757	3.69605	8.14297	7.92215	8.37982	8.23844	8.25686	8.22699	8.09298	8.06229	8.39757	8.08118	8.1246	8.07514	8.12988	7.81767	7.82843	7.96435	8.19619	8.21166	7.9668	7.73339	7.64266	7.61939	7.65668	8.10209	7.77178	7.90182	7.81376	8.32296	8.41806
APTX	5.1113	5.08508	5.0385	4.64039	5.34293	5.32565	4.88417	4.7575	4.88071	5.15271	5.13476	4.84199	5.28533	5.38114	5.01242	4.85919	5.36248	5.07589	4.82122	4.7643	7.89477	7.69254	8.11481	7.96156	7.74485	7.79139	7.78304	7.80585	8.44119	8.12595	8.0063	8.12282	7.84191	7.61344	7.72822	7.80973	8.31445	8.34703	7.96709	7.37703	7.35652	7.58543	7.44378	7.58942	7.60757	7.4652	7.41398	8.27161	8.18594
AQP1	6.24437	5.82934	6.00184	5.30394	4.94975	5.87117	5.58965	4.83035	4.77887	4.67216	6.32693	6.8621	4.61404	6.66294	5.56677	4.65895	6.58153	6.05936	5.34163	6.7543	7.11553	7.15884	7.08159	7.07627	7.12944	7.19358	7.1277	7.11286	7.17351	7.14357	7.11002	7.11991	7.08842	7.10273	7.01865	7.14846	7.10264	7.18981	7.15433	7.20929	7.08952	7.19906	7.08367	7.15394	7.27686	7.26438	7.20138	7.06357	7.10699
AQP2	4.84856	4.57432	4.65497	4.49509	4.59475	4.62936	4.4128	4.59747	4.48887	4.37951	4.68649	4.79918	4.5645	4.49905	4.57079	4.73543	4.62424	4.57225	4.7996	5.04344	7.90677	7.49602	8.40493	7.72808	7.96934	8.55453	8.11019	7.97081	7.59284	7.51641	7.39217	7.53246	8.40134	8.00394	8.01664	8.22718	8.06532	8.10558	7.65188	7.48829	7.52085	7.34483	7.29753	7.19191	7.74621	7.24095	7.35501	8.1371	7.88747
AQP3	5.92936	5.88411	5.62814	5.45337	6.09657	6.56294	5.76925	5.75485	6.30012	5.61405	6.47414	6.28097	5.82798	6.39991	6.49621	6.61156	6.12657	5.92885	6.11932	6.54989	11.9416	12.543	12.5959	12.0879	12.531	11.8325	11.9935	12.5802	12.8848	11.9528	11.8576	12.2791	10.6728	10.9018	11.279	10.9045	12.4977	12.4148	9.41775	11.6228	10.482	11.3932	12.3854	12.6641	12.3025	12.1129	10.0677	11.3064	12.7001
AQP4	2.53157	2.69178	2.62932	2.64038	2.54858	2.48019	2.57231	2.55783	2.68931	2.64372	2.72615	2.76395	2.57686	2.62788	2.71705	2.60408	2.51818	2.64645	2.67532	2.73569	8.75164	8.62181	8.74904	8.50316	8.51392	8.70627	7.87517	7.87953	8.33014	8.78564	8.72614	8.53997	9.14851	8.19278	8.04338	7.82385	9.0091	8.60655	9.49311	8.06755	7.78025	7.59612	8.02505	8.02607	8.55513	8.02857	8.24438	8.78911	8.53198
AQP4-AS1	2.64338	2.54504	2.77249	2.9806	2.60728	2.58904	2.63487	2.6992	3.03325	2.61108	2.61392	2.96575	2.6674	2.62937	2.62915	2.69427	2.62894	2.56285	2.72914	2.77151	7.65855	8.38714	8.24926	8.77358	7.47822	9.50537	10.2276	9.59272	8.34259	7.89602	7.90809	8.9117	8.27846	9.1613	8.60544	8.84363	8.92114	8.51972	8.88124	11.9691	11.6344	8.38374	10.2451	8.10573	7.86224	7.89329	9.31141	9.36998	9.28034
AQP6	4.81155	4.90024	4.75302	5.02442	5.1516	4.76997	5.08636	4.94742	5.0497	4.75815	5.04596	5.40298	4.88543	4.91251	4.93908	4.96551	5.00557	4.8537	4.97222	5.13977	7.70224	9.67865	8.6674	9.04632	7.52941	8.83909	8.5598	8.33941	7.79609	7.9834	7.98087	9.04117	9.05619	8.12762	8.00993	8.64801	7.8854	8.22792	9.34345	8.66208	9.62943	9.35058	8.72251	7.9108	7.67338	7.92011	9.01995	10.3745	8.20309
AQR	6.35279	6.53127	6.10484	5.86398	6.77332	6.41655	6.39794	6.06703	6.08534	6.7418	6.03962	5.2063	5.9596	6.23193	6.40224	5.73923	5.91381	6.94891	5.67033	5.77989	10.0819	7.85013	9.35706	10.0601	10.1513	9.27691	9.83281	9.48638	10.4824	10.3764	10.5748	10.2535	8.48978	9.0068	8.97055	9.77066	10.3654	11.1032	11.4294	7.88274	8.21538	9.97399	8.44558	10.3701	9.88913	10.0957	8.63696	9.63387	9.54387
AR	4.01991	3.89383	4.0183	4.02242	3.94762	3.76387	3.93949	4.12909	4.04568	3.94839	3.86044	4.58967	3.70245	3.91805	3.80199	3.70993	4.23707	3.90703	4.10004	4.02606	7.15381	7.09971	7.12001	7.1538	7.33421	7.08871	7.10064	7.24516	7.29338	7.19302	7.2642	7.1999	7.13649	7.1381	7.13215	7.10567	7.11253	7.2423	7.19079	7.15598	7.10366	7.2476	7.1461	7.32809	7.31455	7.1481	7.11984	7.24309	7.22135
ARAF	5.70784	5.84485	5.99151	5.8067	5.6896	6.00658	5.77332	5.59686	5.64655	5.57591	5.93734	5.83065	5.64658	5.50574	5.52043	5.68535	5.84196	5.87209	6.02253	5.8975	7.38439	7.21329	7.27366	7.27153	7.07359	7.29999	7.30692	7.28471	7.17994	7.20942	7.2005	7.27711	7.22369	7.2442	7.12721	7.21024	7.24316	7.20013	7.21589	7.43784	7.4206	7.47748	7.20629	7.3431	7.25971	7.31206	7.413	7.13898	7.14896
ARAP1	7.50304	7.77432	7.48333	7.78502	7.65272	7.42096	7.99837	7.85518	8.39404	7.72394	7.07144	6.39462	7.51144	7.09629	7.9873	7.26242	6.73681	6.91646	7.32609	7.40342	7.10608	7.19207	7.10423	7.08517	7.29991	7.15306	7.07934	7.05005	7.10318	7.09236	7.104	7.12373	7.12041	7.13145	7.05298	7.12979	7.11388	7.16166	7.105	7.06037	7.05825	7.14218	7.07998	7.19602	7.07502	7.12528	7.0571	7.02693	7.06266
ARAP3	6.31978	6.43551	6.35623	6.6355	5.95526	6.04064	6.89913	6.90682	6.65189	6.87777	6.04227	5.59047	6.34301	6.1768	6.69844	6.2153	5.81046	6.05362	6.70105	7.06201	9.10196	7.83301	9.02474	8.94462	9.1706	8.71834	9.04518	8.64004	10.0648	9.38171	8.99375	10.0157	9.45347	8.25213	8.63568	7.89286	10.1092	9.92104	9.36935	8.2898	8.2011	10.0893	8.47007	8.91598	9.19433	9.51161	8.58139	9.33291	8.57107
AREG	2.95159	2.74416	3.04059	3.40666	2.77808	3.31828	3.3487	2.71305	2.82332	3.68546	2.67277	3.15335	4.44493	3.97197	3.01569	5.80715	4.54958	3.20678	3.04412	2.69037	9.42911	10.227	10.2703	9.75006	10.1823	9.84349	10.0113	9.91141	9.45493	9.93964	9.66612	9.00816	9.49172	9.91476	9.61395	9.87708	9.1094	9.2113	8.86919	9.27404	9.29315	8.68334	9.14499	9.16905	9.68088	8.8231	9.22334	9.32526	9.59255
AREL1	5.69829	5.89669	5.97174	5.94637	5.65685	5.75523	5.93219	6.4718	6.1273	5.83403	5.99312	5.47919	5.80047	5.57736	5.76401	5.44024	5.53584	6.3428	6.18203	5.62818	9.73987	7.88189	8.93272	9.14592	9.4918	7.60752	8.13311	8.19521	10.1752	9.88861	10.1729	9.26529	7.89103	8.68875	8.36949	8.87631	9.27969	9.80201	10.2627	8.19725	8.70509	9.72623	8.82786	10.1244	9.81005	10.3013	9.15339	8.7629	8.50506
ARF3	8.84375	8.25499	8.79664	8.10874	9.19464	8.69224	8.6724	8.48195	8.8906	8.56671	8.19218	8.40001	8.15739	8.04464	8.59682	8.33776	8.58315	7.93375	8.68947	8.34076	7.01406	7.00852	7.21269	7.12365	7.06579	7.09579	7.18605	7.1055	7.19796	7.14654	7.17392	7.16511	7.1549	7.10164	7.0476	7.08463	7.07389	7.13582	7.15174	7.06856	7.02433	7.12094	7.08883	7.20893	7.20682	7.07777	7.07215	7.14496	7.09723
ARF4	9.5687	9.37176	9.73841	9.24049	9.41334	9.76487	9.60254	9.49762	9.36964	9.44276	9.94054	9.75727	9.83522	9.48816	9.42775	9.80866	9.93073	9.71061	9.66304	8.17184	9.36905	9.12432	10.1593	9.97382	9.64799	10.4538	10.6963	10.2043	9.90793	9.24714	9.1756	9.62144	9.60224	8.96713	9.12858	9.45501	9.94312	9.92399	8.90059	10.3037	10.3698	9.21225	9.82715	8.63373	9.65251	9.16226	9.96803	9.45699	9.71674
ARF6	8.35139	8.32083	8.5513	8.01433	7.94458	8.79554	8.52434	8.61899	8.30768	8.3196	8.46678	7.84692	8.53138	8.17806	8.43493	8.7956	8.2993	8.37911	8.56667	7.4626	8.33778	8.48845	8.03234	8.03269	7.83843	7.74105	8.69392	8.40968	8.88695	8.66804	8.37929	8.69203	7.68927	8.98106	9.07785	9.54501	8.80074	8.9928	7.8816	8.24949	8.40623	8.62845	8.54849	7.90144	8.71152	8.36513	8.4697	8.8028	8.87779
ARFGAP1	6.23138	6.28291	6.2631	6.25999	6.65971	6.06738	6.58864	6.19317	6.64873	6.48772	5.98598	6.30359	6.16389	6.01805	6.61183	5.94544	6.2287	6.08644	6.12988	6.66854	7.84084	7.56863	7.48681	7.96396	7.45269	7.70458	8.16	8.06871	8.53736	8.22897	8.26564	8.42609	7.81418	8.05107	8.1169	8.43186	8.14961	8.48737	8.66104	8.09867	8.41916	8.4853	8.08884	7.67283	8.03891	7.96705	8.61692	8.4189	7.8677
ARFGAP2	5.95295	5.82724	5.85399	5.45298	5.95821	5.84457	5.79485	5.50926	5.97777	5.74666	5.6297	5.59444	5.65632	5.59915	5.86594	5.39109	5.71043	5.39317	5.73639	6.05209	9.63685	10.3807	9.9003	10.0546	9.81002	10.3002	10.4742	10.32	10.2307	9.98688	9.75866	9.76288	9.70114	10.412	9.96284	10.4214	10.0033	9.93475	9.70926	10.7019	10.2693	10.12	10.3248	9.10944	10.1707	9.3329	9.72228	9.69643	10.3896
ARFGEF1	7.8825	7.85604	8.14175	8.17634	7.27873	8.33167	7.90821	8.72318	7.636	8.10513	8.16518	6.82411	8.18536	7.89329	8.26285	8.33657	7.90841	8.38983	8.02433	6.42968	9.06331	9.16603	9.33447	9.79061	8.6195	8.89357	9.72765	9.61727	9.34089	8.60782	8.39112	8.758	8.62456	9.21725	9.26845	9.28569	8.81681	8.77707	7.98123	8.96254	9.4835	8.90714	8.69721	7.9116	9.39386	8.24249	9.07151	8.82518	8.89583
ARFGEF2	5.72327	5.10949	5.99882	5.2974	5.36413	5.80646	5.25982	4.88616	4.88801	5.36138	5.48739	5.57284	5.43269	5.70659	5.28191	5.73782	5.73309	6.09061	5.06734	5.12167	9.85293	10.1224	9.97457	9.64124	9.72255	9.75944	9.87546	10.1368	10.2971	10.3094	10.2678	10.2181	10.3446	9.89983	10.321	9.57894	10.3531	10.1972	10.0069	10.2509	9.97667	9.64408	10.4743	10.2324	9.90531	10.1498	9.53076	10.1044	9.88763
ARFGEF3	2.6368	2.58021	2.53579	2.5527	2.69335	2.52683	2.69336	2.74342	2.7943	2.63531	2.61415	2.78589	2.59841	2.60678	2.76932	2.6291	2.49926	2.5348	2.69947	2.63265	7.34789	7.11664	7.23709	7.62369	7.16313	7.37888	7.44257	7.21073	7.46523	7.36391	7.37199	7.4422	7.23823	7.41848	7.27577	7.56094	7.46817	7.52528	8.31057	7.08922	7.19385	7.63589	7.1255	7.26268	7.28191	7.3562	7.47066	7.42917	7.22333
ARFIP1	5.71672	6.64664	6.48811	6.42739	4.91131	6.03017	6.37529	6.75113	5.41959	5.36379	6.34526	4.69391	5.6526	5.46807	6.75558	5.79987	5.56873	6.62859	5.13856	5.54364	8.98431	8.55803	8.9537	8.75284	8.91245	8.35343	8.2346	8.64797	9.59174	9.31409	9.6404	9.00416	8.2959	9.18317	9.23869	9.07892	9.21593	9.68992	8.99239	7.85152	7.68028	8.44038	8.35605	9.81027	9.07358	9.30612	8.21399	9.22326	9.49991
ARFRP1	6.45301	6.43724	6.39045	6.16453	6.70653	6.35143	6.28516	6.08691	6.25091	6.17665	6.00477	6.41934	6.26756	6.07094	6.0937	5.99042	6.51625	5.84651	6.257	6.3966	8.19415	7.45798	8.39924	8.11283	8.09903	7.66385	7.85465	7.9312	8.38582	8.30759	8.47266	8.27376	7.91541	7.59339	7.69836	7.73619	7.97313	8.21549	9.10277	7.43357	7.51283	7.98101	7.47968	8.65478	8.32317	8.35971	7.84712	8.593	8.52013
ARG1	6.33152	6.67365	6.81415	5.83305	6.35387	5.93555	6.31936	6.77103	5.48119	5.41119	5.62497	5.28484	6.63589	6.32535	5.52439	5.59891	6.07409	5.49485	5.93475	4.27203	8.02656	7.45021	8.37758	7.91766	8.06798	7.53139	7.81445	7.9588	8.462	8.35459	8.67741	8.20479	7.72235	7.46467	7.49552	7.64395	8.00023	8.12675	8.72093	7.40392	7.29898	7.90544	7.44574	8.69611	8.07115	8.35177	7.635	8.45275	8.48481
ARG2	6.05888	5.75978	7.12318	6.1906	5.772	5.98932	5.80259	5.49712	4.70815	6.48225	6.79476	6.77354	4.35965	6.38759	4.04067	5.67254	6.52483	6.58628	5.97228	5.18077	8.30634	9.07896	9.08957	8.76615	9.02743	9.19902	9.08378	9.3378	8.56398	8.4852	8.16865	8.17866	8.63869	8.36815	8.62226	8.65355	8.17623	8.27586	7.71504	8.93444	8.69218	7.8178	8.66645	8.11587	8.70128	8.04372	8.22753	8.16395	8.68303
ARGLU1	6.31126	6.41223	6.83014	6.974	5.77155	7.02168	6.69581	7.3106	5.6672	6.65866	7.55871	5.71735	7.26064	6.84001	6.91689	7.19261	6.53621	7.19139	5.96329	5.824	7.16178	7.13123	7.19378	7.2299	7.06325	7.00517	7.13389	7.17523	7.30332	7.19732	7.15948	7.17324	7.20407	7.03247	7.08228	7.17586	7.08424	7.16678	7.26266	7.13145	7.05749	7.36948	7.15432	7.355	7.1169	7.1241	7.0971	7.23151	7.13715
ARHGAP1	6.82357	6.91756	7.05992	6.89153	6.97004	6.94467	7.03331	7.1707	7.09585	6.75581	6.71336	6.49055	6.79643	6.5603	6.56351	6.42005	6.84702	6.7281	6.8352	6.70088	7.46938	7.32138	7.45086	7.43775	7.39218	7.28671	7.62844	7.8915	7.68353	7.68354	7.48479	7.4537	7.42553	7.33659	7.30033	7.47237	7.41793	7.47153	7.44448	8.06014	7.41223	7.34863	7.89289	7.52967	7.4526	7.59976	7.16477	7.33643	7.4243
ARHGAP18	5.87496	6.06586	6.66784	5.83764	5.67415	7.3059	5.9619	6.29269	5.07225	5.17319	5.99626	6.28043	6.22667	5.79464	5.28691	5.7574	6.55703	6.28144	5.61991	4.37175	7.62909	7.21399	7.62497	7.49632	7.69689	7.35779	7.3254	7.46211	7.96579	7.84649	7.94266	7.98888	7.30826	7.67332	7.63825	7.50884	7.90896	7.98699	7.49042	7.27723	7.18737	7.6992	7.37517	7.70741	7.59439	7.86814	7.27802	7.62463	7.73266
ARHGAP19	7.55773	8.40056	7.90159	7.53306	7.59483	7.79967	8.03418	7.77142	7.84596	7.64785	7.12609	6.51525	7.74893	8.1151	7.82813	7.71821	7.39043	8.20428	7.1812	6.37275	8.1916	7.23863	7.9089	8.34469	8.26584	7.52583	7.83671	7.85939	8.60506	8.40913	8.69172	8.41358	7.3394	8.36823	8.65402	9.35211	8.84703	9.08242	8.86341	7.7884	8.15873	8.35317	8.06895	8.353	8.31573	8.53442	8.27696	8.27428	7.54273
ARHGAP20	3.51092	3.57159	3.56317	3.5779	3.40066	3.31888	3.61158	3.60795	3.65438	3.48666	3.57695	3.95481	3.73445	3.75139	3.70271	3.67128	3.66689	3.63847	3.71554	3.75579	7.12599	7.04593	7.16119	7.13477	7.12123	7.08362	7.14873	7.0777	7.13571	7.18594	7.10836	7.09832	7.07689	7.26913	7.14211	7.31434	7.19826	7.27063	7.10346	7.06619	7.09836	7.11852	7.11172	7.12919	7.1134	7.13846	7.16103	7.11879	7.0868
ARHGAP21	5.33633	4.66934	4.61494	4.51183	4.62788	5.05973	4.44299	4.47723	4.56201	4.496	4.86483	5.60254	4.30241	4.83077	4.6614	4.90969	4.87421	5.25446	4.65246	4.61268	7.98705	7.42898	7.50907	7.63196	7.82429	7.61692	7.44079	7.42514	8.1052	8.21417	8.4543	8.08316	7.60422	7.52809	7.77648	7.81772	7.81932	8.18648	8.09919	7.32866	7.43317	7.64818	7.83932	8.45738	8.06046	8.23331	7.48755	7.95317	7.76256
ARHGAP22	3.03752	3.14232	3.17837	3.17101	3.3741	3.11463	3.13506	3.0869	3.31005	3.18909	3.16579	3.4437	3.06571	3.17555	3.24687	3.13526	3.16453	3.14687	3.25053	3.12422	7.60802	8.84393	8.27964	8.56183	7.92913	8.12515	8.22285	8.4552	8.01152	7.86832	7.95637	8.04651	7.93581	7.65923	7.56384	7.96348	8.16717	8.315	7.21313	8.31952	7.86759	7.4344	8.3428	8.14249	7.76134	7.90107	7.50794	7.88434	8.74795
ARHGAP22-IT1	3.46204	3.35264	3.51092	3.66629	3.30298	3.25538	3.60466	3.43972	3.36014	3.53412	3.43729	4.10876	3.60185	3.44809	3.35279	3.4328	3.68241	3.38231	3.64578	3.79502	8.89074	9.35002	9.15646	8.85077	9.20198	9.21582	9.05925	9.02923	9.34108	9.37924	9.42108	9.34634	9.43164	9.27254	9.58057	9.44776	9.1517	9.21187	9.3406	9.3326	9.12727	9.16226	9.34403	9.47749	9.33753	9.37646	9.09705	9.24355	9.27412
ARHGAP23	4.53343	4.40284	4.48706	4.36409	4.49187	4.35651	4.51785	4.55467	4.54674	4.29266	4.5795	5.11804	4.45182	4.46894	4.50372	4.45454	4.53704	4.42441	4.79744	5.10844	7.1816	7.24609	7.22002	7.15747	7.17927	7.22711	7.19554	7.21883	7.34733	7.34489	7.26983	7.31286	7.10863	7.21308	7.28052	7.28624	7.27693	7.34193	7.13213	7.22421	7.28872	7.31722	7.23979	7.33266	7.1899	7.35239	7.22142	7.35899	7.31881
ARHGAP24	5.41351	6.64849	6.10967	5.13639	5.26796	5.10135	6.24359	5.72212	5.52436	5.61342	5.13242	4.83427	6.24964	5.46507	5.21418	5.44098	5.16256	5.60434	6.0391	4.74115	7.44394	7.24825	7.37207	7.35879	7.17476	7.38126	7.18662	7.18184	7.24741	7.44946	7.31971	7.45518	7.50261	7.48752	7.41147	7.23174	7.44576	7.36406	7.67424	7.12922	7.17517	7.39171	7.10085	7.14145	7.37681	7.2322	7.17442	7.47452	7.24115
ARHGAP25	7.4108	7.59276	7.56061	7.24325	7.13021	7.3534	7.77279	7.90695	8.01363	7.61487	7.31967	6.2327	7.62464	7.02952	7.77312	6.8394	6.86185	7.36124	7.64978	7.38485	8.4921	7.79572	8.54939	8.45384	8.26988	8.50622	8.32739	8.3475	8.80325	8.69452	8.7501	8.90779	8.40557	8.90202	8.78898	8.40299	8.62491	8.63862	8.58651	8.08378	8.0847	8.67509	8.05251	8.62298	7.90103	8.38729	8.42527	8.86574	8.37295
ARHGAP26	7.04957	8.38738	7.80528	8.00919	7.45297	7.25798	8.09795	8.47821	7.92708	7.94874	7.13057	5.77926	7.8588	6.72607	8.05101	7.35654	6.14587	7.35835	7.84779	6.91904	7.11375	7.12684	7.07987	7.06174	7.11528	7.17975	7.01025	7.08542	7.07661	7.10859	7.10229	7.12851	7.11165	7.10688	7.08871	7.15474	7.08422	7.1211	7.09571	7.16022	7.28356	7.12888	7.09852	7.09263	7.1415	7.1556	7.13873	7.17836	7.18996
ARHGAP27	5.77327	5.94486	5.67503	6.02906	5.88835	5.45388	6.20987	6.32937	6.38961	5.89285	5.73485	4.9794	5.82371	5.57722	5.98315	5.40337	5.19305	5.41064	5.7987	5.9077	8.33707	8.40722	8.48243	8.72735	8.36792	8.29709	8.76055	8.81935	8.40966	8.49644	8.43546	8.33683	8.4556	8.28622	8.18174	8.27018	8.35582	8.28372	8.43981	8.21501	8.07798	8.18366	8.31346	8.07285	8.24804	8.10051	7.94372	8.18755	8.18441
ARHGAP27P1	4.80115	4.31903	4.5685	4.39472	4.60121	4.39388	4.40899	4.59343	4.94777	4.61296	4.31934	4.69362	4.4296	4.43721	4.58844	4.28846	4.34302	4.01519	4.47947	4.79595	7.16419	7.05936	7.12279	6.99345	7.15484	7.09886	7.10311	7.14652	7.08829	7.13161	7.11479	7.1416	7.25524	7.2519	7.2835	7.12391	7.13098	7.10287	7.24641	7.13414	7.10163	7.09176	7.14112	7.02992	7.06673	7.11721	7.20311	7.13411	7.0904
ARHGAP28	2.92689	3.14563	2.90321	2.92475	2.91756	2.94563	2.99086	3.15531	3.0404	3.02549	3.04548	3.32547	2.87092	2.91636	3.055	2.8862	3.11976	3.02614	3.04475	3.06507	8.25254	8.28432	8.40769	8.46693	8.37166	8.46146	8.59624	8.55264	8.18863	8.14276	7.97349	8.09569	8.06355	8.20302	8.12597	8.32725	8.17466	8.01303	7.74346	8.12709	8.03447	7.91387	7.9083	7.75971	8.12301	7.78129	7.94025	8.04594	8.06396
ARHGAP29	3.22758	3.38191	3.50822	3.25246	3.08157	3.51165	3.35178	3.80275	3.1429	3.5119	3.10564	3.12681	3.36789	3.06476	3.02324	3.01105	2.96578	3.93064	3.00328	2.99445	7.23894	7.14555	7.12441	7.13092	7.31563	7.16221	7.11877	7.08676	7.06477	7.08071	7.04727	7.16573	7.25345	7.14002	7.14751	7.14586	7.22275	7.1345	7.11301	7.14892	7.14771	7.06613	7.13499	7.31465	7.13927	7.2959	7.17445	7.24027	7.18452
ARHGAP30	6.56508	6.59151	6.84463	6.70274	6.66743	6.64615	6.82471	7.1116	7.10539	6.77235	6.55474	6.21646	6.84541	6.47367	6.83243	6.48813	6.5058	6.3459	6.53334	6.51743	9.0333	9.72443	9.14727	9.0392	9.10602	9.22117	9.6328	9.72692	9.12806	9.32913	8.92372	9.13229	8.68797	9.12096	8.79813	9.54045	9.18312	9.2108	9.31511	10.5706	10.4288	9.30743	10.1288	8.71161	9.85403	9.42495	9.98597	8.90163	9.84641
ARHGAP31	3.59818	3.72512	3.6711	3.66447	3.97385	3.66032	3.79687	3.62788	3.95786	3.86443	3.53672	4.02173	3.72921	3.67603	3.87766	3.90058	3.62026	3.59394	3.76879	3.91104	8.75707	8.43455	8.58238	8.63032	8.44963	8.3507	8.73946	8.85521	8.98096	8.79349	8.5526	8.83115	8.42715	8.70911	8.89579	9.10159	8.76905	8.86888	8.88146	8.03795	8.24508	8.71889	8.32039	8.27607	8.45266	8.46385	8.41769	8.56693	8.4143
ARHGAP32	3.68134	3.44821	3.20054	3.26846	3.32898	3.17352	3.2338	3.16438	3.49759	3.2481	3.16172	3.71224	3.15665	3.23172	3.2538	3.46173	3.53751	3.32757	3.42779	3.70788	7.10724	7.29743	7.20403	7.21051	7.20766	7.26939	7.21139	7.13567	7.25353	7.23795	7.2887	7.24141	7.11946	7.1153	7.20268	7.26583	7.26602	7.30265	7.24044	7.27255	7.25554	7.3012	7.24119	7.22703	7.16198	7.14055	7.13898	7.26759	7.33307
ARHGAP33	5.17178	5.02942	5.07778	5.18627	5.243	4.89244	4.93781	4.8706	5.00153	4.93297	5.06528	5.71706	5.00919	5.24738	5.07525	4.95701	5.24563	5.05425	5.21327	5.60096	7.22272	7.57102	7.35113	7.24736	7.24586	7.08965	7.45363	7.53965	7.28404	7.22921	7.29645	7.30939	7.24571	7.4528	7.30547	7.46304	7.2191	7.17386	7.1266	7.6097	7.30931	7.22559	7.4297	7.31554	7.4564	7.20042	7.15651	7.19268	7.37944
ARHGAP35	4.57127	4.53728	4.55392	4.14678	4.61338	4.52552	4.61841	4.10183	4.58641	4.50453	4.51275	4.61369	4.55567	4.39142	4.54886	4.7059	4.48071	4.64225	4.64603	4.4051	7.3074	7.30351	7.33917	7.26386	7.21049	7.22473	7.21333	7.23433	7.20692	7.11539	7.18514	7.17179	7.3261	7.22257	7.22709	7.25375	7.23701	7.18226	7.37407	7.28802	7.34283	7.22215	7.2805	7.11889	7.23266	7.16159	7.23121	7.08705	7.1912
ARHGAP42	2.90622	2.90052	2.95643	3.12459	2.98948	2.8637	2.93243	2.78037	2.80685	2.95221	2.79057	3.23142	2.82001	3.04203	2.97897	3.03105	2.89985	2.92581	2.93618	3.11947	7.05446	7.30175	7.15068	7.16139	7.09778	7.18764	7.19899	7.18505	7.11826	7.11525	7.10695	7.26697	7.22858	7.16565	7.14311	7.18045	7.28905	7.2386	7.34332	7.13618	7.23892	7.38487	7.23228	7.1077	7.12554	7.16288	7.31486	7.34102	7.2604
ARHGAP44	3.76031	3.86198	3.72474	3.89125	4.03018	3.85249	3.85384	3.91152	4.07382	3.89919	3.76836	4.10895	3.8203	3.83611	3.93716	3.82628	3.81474	3.83473	3.85042	4.21	8.32777	8.39901	8.01215	8.17738	7.9465	8.26001	8.408	8.35806	8.23397	8.40273	8.56754	8.37029	7.92107	8.46567	8.29051	8.47775	8.36456	8.48939	9.02446	9.18549	9.0948	8.65731	8.63931	8.1361	8.68817	8.61759	8.56899	8.16145	8.27263
ARHGAP45	8.65708	8.5439	8.24132	8.16326	8.48506	8.45425	9.19675	8.87132	9.50861	8.70438	7.90045	7.36555	8.27432	7.79262	9.11152	8.21532	7.93674	7.86555	8.4819	8.32605	7.10316	7.1834	7.09964	7.14188	7.1291	7.1396	7.13956	7.12939	7.05399	7.08044	7.0436	7.12121	7.06345	7.11174	7.07581	7.15954	7.13075	7.06798	7.13736	7.10457	7.14553	7.11775	7.10791	7.17919	7.10457	7.32048	7.17898	7.03606	7.00746
ARHGAP5	3.53614	3.23458	3.18391	3.35549	2.98591	4.02688	3.24651	3.19004	3.03368	3.3292	3.85379	3.40678	3.32398	3.54453	3.47098	4.30694	3.45115	3.55858	3.3909	3.01943	7.18336	7.47424	7.34894	7.44414	7.31178	7.53241	7.37413	7.41282	7.30784	7.437	7.3319	7.38899	7.40917	7.19525	7.36888	7.5578	7.35091	7.49535	7.47537	7.32323	7.43519	7.47404	7.47525	7.48938	7.45816	7.36254	7.56201	7.5393	7.41198
ARHGAP6	5.0956	4.64611	4.80019	4.70146	4.55695	5.4337	4.47596	4.6499	3.89265	3.99757	4.93422	5.88574	3.79271	4.33768	3.6959	4.69151	5.31728	4.71704	5.39182	4.61594	7.53701	7.96119	7.19037	7.21436	7.36268	7.50746	7.09746	7.19899	7.4117	7.34937	7.27062	7.59453	7.26251	8.16621	7.7331	8.33583	7.87564	7.7485	7.44308	7.47146	7.25888	7.50508	7.34531	7.24543	7.45878	7.36539	7.21698	7.85027	7.77017
ARHGAP9	10.3721	10.4723	10.1482	10.265	10.5059	10.0257	10.8754	10.3126	11.3444	10.4274	10.1258	8.76603	10.0989	10.0815	10.8347	9.84517	9.80428	9.86724	10.6647	10.6137	7.89168	8.377	8.88812	8.88549	8.78482	8.97783	9.05912	9.00544	8.20505	8.22804	8.02647	7.75936	8.71164	9.18343	8.78119	8.14016	8.54722	7.92714	7.68155	9.39251	8.7473	7.7525	8.21033	7.94287	8.18317	7.86995	8.35013	7.67623	8.33142
ARHGDIA	7.32242	7.03347	6.96902	6.53042	7.65496	7.401	7.05423	6.59016	7.29919	6.75135	6.55863	6.21643	6.8677	6.30897	6.55616	6.37997	6.83441	6.35303	6.81085	6.29053	8.09054	8.31829	8.75569	8.29847	8.05555	8.59616	8.18995	8.27815	8.71751	8.52161	8.66499	8.27229	8.04193	8.71564	8.73431	8.88319	8.24057	8.3919	7.84948	8.32998	8.22773	8.0554	8.30629	9.61247	8.62082	8.6565	8.32528	8.59013	8.62935
ARHGDIB	11.4669	11.5088	11.5925	11.3159	11.6046	11.4154	11.2613	11.3849	11.6357	11.2998	11.3069	10.8203	11.5428	11.1055	11.2934	10.9632	11.4394	10.8826	11.5892	11.0876	9.22095	9.13177	8.95604	9.50271	8.92102	9.42284	9.89808	9.64571	9.33736	9.20585	9.11042	9.24895	9.32293	9.75719	9.3532	10.2127	9.45268	9.25966	9.09608	9.17575	9.42945	9.61543	9.03295	8.13096	9.23475	8.60066	8.82957	8.92018	9.10012
ARHGEF10	3.42729	3.67781	3.48491	3.55134	3.65836	3.92087	3.45838	3.46999	3.55372	3.49241	3.78433	3.89794	3.63626	3.66971	3.62455	3.96254	3.79484	3.50833	3.687	3.92585	9.28495	10.3622	9.80623	9.32222	9.69424	9.84296	9.46574	9.78658	10.1834	10.0958	10.085	9.8898	10.2772	9.99008	10.8497	10.2963	9.6908	9.94428	9.63959	10.3891	10.1835	10.1809	10.9045	10.3293	10.2203	10.1935	10.1023	9.934	10.4302
ARHGEF10L	4.50869	4.5358	4.26729	4.50274	4.50552	4.23891	4.33532	4.4397	4.40574	4.33897	4.73549	4.62805	4.56597	4.50085	4.16946	4.73048	4.55751	4.55527	4.58558	5.19085	7.49653	7.26366	7.25622	7.36233	7.27382	7.42899	7.38561	7.33464	7.30112	7.3293	7.35741	7.4168	7.37161	7.52445	7.49153	7.39509	7.476	7.24515	7.27971	7.49737	7.52568	7.31681	7.43697	7.30162	7.3108	7.26134	7.54133	7.39873	7.35543
ARHGEF11	5.40417	5.45076	5.51607	5.63946	5.53169	5.18974	5.56428	6.007	6.26196	5.87092	5.40618	4.83267	5.3525	4.64	5.57613	4.99377	4.90466	5.26662	5.44576	5.53583	7.34331	7.33784	7.1776	7.52755	7.34624	7.32594	7.45758	7.27514	7.17582	7.18582	7.1738	7.27165	7.49462	7.3362	7.32544	7.18643	7.35037	7.29566	7.39302	7.78208	7.69567	7.58568	7.43252	7.33083	7.34485	7.22263	7.47951	7.47692	7.20814
ARHGEF12	3.92127	3.9421	3.61922	3.98069	3.50484	3.47285	3.57044	3.48378	3.52119	3.36286	3.72263	4.50163	3.21924	3.96691	3.19227	3.32759	3.82857	4.29116	3.69982	3.8299	9.42998	9.23335	9.1024	9.2922	9.47821	9.69645	9.37623	9.35564	8.80238	8.94859	8.87489	8.89914	9.24132	9.5743	9.28532	9.2147	8.95233	8.70127	9.24063	9.04802	9.33609	9.26257	9.01565	9.02412	9.27624	8.9123	9.46607	8.79679	8.77731
ARHGEF15	5.05382	5.00857	4.9788	5.12719	4.86117	4.98523	4.98905	5.08702	5.0916	4.94406	4.82418	5.51201	4.83272	5.00495	5.12183	5.13808	5.23874	4.90593	5.20086	5.32028	8.35908	8.308	8.60648	8.45822	8.26671	8.35083	8.59534	8.59955	8.6626	8.2533	8.18074	8.28444	8.08391	8.31261	8.39913	8.38454	8.4531	8.48019	8.01807	7.92061	8.12114	8.36345	7.94739	7.97407	8.22876	7.92619	8.09595	8.58337	8.32728
ARHGEF2	7.80483	7.83057	7.89026	7.45427	7.96364	7.52898	8.20677	8.0775	8.40942	8.11645	7.18491	7.09923	7.55655	7.56392	7.59212	7.74365	7.24516	7.16635	7.85496	7.57189	8.85816	9.078	10.2961	10.1532	9.19986	11.2721	10.9659	9.72691	8.39974	8.37758	8.35779	8.73805	10.6283	9.42207	9.19555	8.72999	8.72865	8.47697	10.1471	10.6029	11.7206	10.178	9.04639	8.40223	8.55905	8.84937	12.0135	9.42855	8.73317
ARHGEF26	2.73086	2.75335	2.83314	2.87066	3.08375	2.77241	2.83188	2.77335	2.72359	2.82074	2.82027	2.89317	2.58819	2.87313	2.85028	2.76841	2.94602	2.75454	2.89922	2.86559	7.17427	7.67109	7.22226	7.34123	7.23969	7.57034	7.35147	7.36897	7.36259	7.2653	7.26804	7.38213	7.16321	7.63266	7.58113	7.56214	7.35107	7.43084	7.22767	7.43175	7.22901	7.41615	7.31241	7.30214	7.38634	7.35424	7.22754	7.44252	7.91556
ARHGEF28	3.66595	3.65128	3.76327	3.82363	3.59967	3.59507	3.67512	3.89592	3.79934	3.70205	3.78679	4.10379	3.89692	3.79643	3.74837	3.91736	3.88816	3.74051	3.97723	3.99091	7.81214	8.05625	7.88556	7.88315	7.94892	8.16398	7.97969	7.92861	8.19166	7.91265	7.93133	8.05869	7.61099	8.25272	8.15592	8.577	7.92269	8.07071	7.8174	7.94593	8.00262	7.91234	7.94831	7.80905	7.94707	7.73381	7.90984	8.09045	8.28099
ARHGEF37	5.3883	5.87104	4.82396	4.60649	4.89841	4.56541	4.83115	5.14055	4.39117	4.68938	5.18834	6.07226	4.67362	6.09638	4.77551	4.70356	4.84038	5.85603	5.0076	5.2899	7.12944	7.21	7.13288	7.23077	7.09639	7.15783	7.20596	7.07985	7.14353	7.10252	7.08258	7.17059	7.13578	7.07898	7.24202	7.14058	7.18286	7.1852	7.1762	7.10211	7.23062	7.37591	7.33249	7.15118	7.06652	7.19018	7.2603	7.4013	7.24035
ARHGEF39	3.82877	3.3547	3.6013	3.71943	3.74922	3.5683	3.54393	3.74909	3.55344	3.51789	3.5319	3.95935	3.64136	3.77448	3.64835	3.61569	3.70621	3.50328	3.80635	3.72432	7.0847	7.22635	7.22921	7.0857	7.09663	7.06136	7.15619	7.14654	7.08669	7.11211	7.17358	7.19176	7.16432	7.1618	7.11578	7.13643	7.18807	7.18551	7.09474	7.09353	7.13655	7.32651	7.02368	7.10905	7.15868	7.02264	7.26394	7.27569	7.22402
ARHGEF4	3.45551	3.44665	3.63989	3.60872	3.44952	3.48315	3.55075	3.79871	3.74805	3.38319	3.59158	4.0072	3.46865	3.35105	3.60794	3.62058	3.54714	3.53452	3.77001	4.11959	7.20926	7.31522	7.08614	7.1501	7.10612	7.1794	7.1253	7.23981	7.17605	7.16981	7.11145	7.21122	7.1273	7.19514	7.12115	7.19247	7.24881	7.25086	7.28705	7.07174	7.14091	7.22566	7.14793	7.24323	7.15466	7.19308	7.1702	7.48237	7.52405
ARHGEF40	6.04579	8.65686	7.30203	6.92099	6.36951	5.38113	7.45437	7.57226	7.44876	6.90834	5.9527	4.70394	7.2853	5.61973	7.07671	7.73838	4.91131	6.96996	6.72639	6.99792	7.11404	7.14434	7.19207	7.19714	7.0984	7.19784	7.26105	7.1305	7.16438	7.2354	7.10846	7.22769	7.10962	7.1721	7.08543	7.19903	7.21984	7.30625	7.11415	7.0714	7.05797	7.25958	7.06322	7.07241	7.08193	7.07902	7.09494	7.35495	7.2041
ARHGEF5	4.53623	4.58966	4.56351	4.87784	4.3548	4.46246	4.50632	4.70449	4.54573	4.52113	4.6609	5.16399	4.54329	4.83194	4.64578	4.92795	4.77605	4.68654	4.93853	4.86485	9.47861	9.78778	9.01355	8.82471	9.46124	9.23062	9.2305	9.29651	9.2963	9.40099	9.22101	9.15158	9.26688	9.54047	9.88521	9.72494	8.97514	9.02838	8.7209	9.70899	9.58291	9.50319	9.97534	9.38377	9.69159	9.55649	9.25945	8.82456	9.64053
ARHGEF7	4.74319	4.64851	4.55918	4.58106	5.00705	4.84161	4.57466	4.68539	4.78095	4.70356	4.70488	4.60239	4.75247	4.64544	4.92678	4.98519	4.77343	4.54465	4.66612	4.51441	7.19194	7.27983	7.4161	7.46809	7.35404	7.46048	7.4884	7.37562	7.50006	7.39144	7.40844	7.48252	7.32438	7.47661	7.4405	7.53338	7.45926	7.58098	7.28178	7.37106	7.34495	7.36803	7.30482	7.29176	7.20311	7.26321	7.52567	7.47784	7.3216
ARHGEF9	3.98446	4.44238	4.17421	4.16541	4.08317	4.33026	3.92225	4.01857	4.10934	3.99121	4.33892	4.15362	4.39028	3.93408	4.30148	4.54898	4.23772	4.14335	3.88189	3.93649	7.10777	7.10633	7.15727	7.19277	7.05842	7.13972	7.15456	7.09609	7.22896	7.10457	7.1947	7.25399	7.15769	7.14077	7.17679	7.14174	7.15785	7.20093	7.0985	7.16703	7.31169	7.17822	7.14688	7.16037	7.11015	7.10731	7.17463	7.23071	7.19357
ARID1A	8.22873	8.38836	8.11869	7.92495	8.04708	7.89418	8.3664	8.30202	8.9219	8.32599	7.46229	6.792	8.08905	7.3807	8.19097	7.61012	7.29759	7.619	7.6958	7.77138	7.2105	7.0814	7.16657	7.26288	7.15861	7.09162	7.14246	7.21337	7.19292	7.2262	7.20073	7.1861	7.21754	7.22699	7.19351	7.16404	7.28717	7.26347	7.23113	7.19311	7.21589	7.28675	7.12336	7.178	7.2548	7.26123	7.18294	7.25105	7.23675
ARID1B	5.99318	5.96372	5.75601	5.84626	5.97119	5.78847	6.0996	5.74011	5.93497	6.11735	5.84888	6.03591	5.67316	5.91967	6.20355	5.9569	5.93411	5.77501	5.77354	6.43396	7.4609	7.53538	7.52749	7.43179	7.4245	7.38932	7.54678	7.7217	7.56781	7.7103	7.58072	7.61287	7.19761	7.76631	7.67567	7.77978	7.39144	7.45522	7.23994	7.32617	7.33972	7.54031	7.40876	7.48671	7.48534	7.42583	7.27636	7.43413	7.61782
ARID2	7.27918	7.337	7.22672	6.97792	7.28077	7.19175	7.12966	6.97194	7.04346	7.39725	6.78936	6.66365	7.18271	7.49379	6.83272	6.90873	6.8631	7.11293	6.79008	6.43843	7.37517	7.75674	7.37384	7.50871	7.39072	7.28448	7.35274	7.45333	7.45533	7.66814	7.54238	7.58694	7.18036	7.4712	7.42049	7.74021	7.48158	7.60794	7.32327	7.64844	7.5994	7.39244	7.50468	7.39598	7.44942	7.40092	7.26695	7.48726	7.49144
ARID3A	7.6907	8.21519	7.35785	7.49527	8.19803	7.70011	8.38833	7.84597	8.61492	8.08368	6.9558	6.57164	7.52672	7.55736	7.62918	6.62319	6.90489	6.83568	7.39001	7.64688	7.77113	7.72966	7.86724	8.0938	7.56738	8.00853	8.15968	7.97915	8.14211	7.78489	7.84861	8.2034	7.92165	7.6996	7.70432	7.76705	8.07857	7.92369	8.40601	8.46783	8.6035	8.51892	8.08469	7.88127	7.7889	8.04977	8.60098	7.84144	7.7931
ARID4A	6.85749	7.55352	7.44492	7.5528	5.92615	7.05784	7.32055	7.67314	6.35536	7.1675	7.43589	5.65586	7.63607	6.88683	7.20175	7.36168	6.36794	7.42376	6.81558	5.99194	8.15944	8.05493	8.3897	8.48343	8.39447	8.2873	8.34338	8.50038	8.57995	8.51884	8.58262	8.56848	8.17923	8.28921	8.22606	8.61817	8.20445	8.36628	7.99837	8.01696	8.18049	8.22561	8.05884	8.34345	8.46469	8.44201	7.90688	8.42112	8.41984
ARID4B	5.53634	5.85382	5.78228	5.88152	5.74667	5.54523	5.82073	6.13044	5.61453	5.83853	5.71364	5.07231	5.95756	5.72698	5.87022	5.63585	5.1015	5.82176	5.33896	5.54117	8.60077	8.80533	8.47622	8.40477	8.63059	8.60729	8.5483	8.62859	8.78918	9.06096	9.03714	8.85556	8.92959	8.6874	8.75315	8.66913	8.72797	8.37588	9.62513	8.24853	8.27348	8.10392	8.35914	8.35199	8.85688	8.49596	7.96816	8.45347	8.63553
ARID5B	4.22195	3.95551	3.99122	4.08944	3.90046	4.10461	4.09919	4.12316	3.94235	3.91346	4.23527	4.22155	4.13141	4.13415	4.25869	4.36221	4.18651	4.31965	4.20947	3.81786	7.38456	7.23382	8.16405	7.28442	7.36163	7.8369	7.24603	7.28494	7.78359	7.42966	7.49189	7.46136	7.47076	7.8047	7.88046	7.39107	7.53087	7.65038	7.15755	7.43011	7.22464	7.67871	7.45965	8.29718	7.24528	7.95863	7.27353	7.48195	7.751
ARIH1	6.38829	6.48426	6.38774	6.29003	6.29821	6.32777	6.50548	6.33599	6.23587	6.51283	6.33786	6.47987	6.51975	6.17514	6.44597	6.04575	5.83021	6.69333	6.26883	5.74407	7.30819	8.0074	7.88655	7.70022	7.49848	7.62176	7.67521	7.80685	7.89587	7.98096	7.82095	7.62596	7.94131	7.49001	8.80544	7.59532	7.50802	7.69783	7.40697	7.80877	7.60947	7.42361	8.59676	7.96009	7.70566	7.68857	7.36755	7.77231	7.70204
ARIH2	6.32166	6.41696	6.37266	6.23516	6.15309	6.42328	6.3595	5.9527	5.938	6.24938	6.38053	6.97239	6.14367	6.20175	6.35431	6.20603	6.50672	6.78199	6.22878	5.87011	7.50383	7.84458	7.63333	7.55126	7.48725	7.64391	7.61738	7.61536	7.56187	7.9061	7.94864	7.70768	7.91322	7.38581	7.21159	7.18209	8.20982	7.72395	8.49092	7.37962	7.34374	7.31998	7.29395	7.41377	7.41956	7.36613	7.3801	7.33133	7.49945
ARL1	5.27964	5.24439	5.60799	5.06289	5.30609	6.22008	5.08567	5.23189	4.85433	5.43491	5.82728	5.11175	5.88635	5.66307	5.33938	5.70697	5.73203	5.34715	5.09925	4.95753	7.12659	7.4778	7.15375	7.18532	7.37291	7.31679	7.19583	7.26487	7.24085	7.19656	7.25665	7.27776	7.10338	7.43795	7.57316	7.55343	7.22444	7.22309	7.09099	7.21017	7.2041	7.20112	7.22632	7.1672	7.29459	7.20364	7.30265	7.25033	7.28425
ARL10	4.1375	4.00419	4.01172	4.16962	4.18014	4.12347	4.07913	4.26045	4.01866	4.03554	4.26077	4.40579	4.16395	4.10239	4.35276	4.26133	4.33024	4.13745	4.20439	4.423	8.10709	9.1774	8.49756	7.94689	8.78091	8.66856	8.37729	8.68117	8.73489	9.10605	9.07285	8.74643	9.18485	8.81151	10.0793	9.10463	8.25818	8.63347	8.82321	9.19004	8.84008	8.74212	9.92649	9.0868	9.07983	9.03906	8.79735	8.55801	8.86163
ARL11	6.29658	6.86086	6.33493	6.49287	6.64465	6.23392	6.63201	6.67754	6.64909	6.43395	6.2156	5.49368	6.21075	6.13423	6.37885	5.68396	5.7014	5.74756	6.36135	6.17827	7.25608	7.137	7.11207	7.16963	7.35159	7.15925	7.13192	7.15447	7.21221	7.17406	7.18582	7.23107	7.14146	7.1747	7.18885	7.22056	7.17312	7.16203	7.24788	7.187	7.4517	7.21271	7.16573	7.24257	7.19037	7.22994	7.95734	7.19464	7.14737
ARL15	5.39842	5.36851	5.72184	5.03827	5.67774	5.57074	5.90537	4.95317	5.3931	5.45465	5.3817	5.80321	4.9269	5.35757	5.25408	4.91481	5.46745	5.6718	5.43216	5.28388	9.35604	9.06527	9.30933	9.24664	8.99769	9.31254	9.48566	9.36725	9.07303	9.13479	9.04819	9.28906	9.61061	9.55395	9.52694	9.20714	9.42018	9.41198	10.0508	9.20553	9.46651	9.65003	9.01765	8.93583	8.89589	9.04815	9.85025	9.36962	8.92364
ARL2BP	5.28158	4.96347	5.10338	4.96458	4.92645	5.26419	4.9742	4.58761	4.84875	5.0509	5.24203	4.9879	4.92759	4.87032	4.94789	5.01849	5.26626	5.56686	4.98713	4.5201	10.6564	10.633	10.7575	11.1688	10.5964	10.3751	11.2973	10.8944	10.5543	10.4894	10.4826	10.7233	10.2875	10.4621	10.1789	10.2273	10.7549	10.5619	11.0307	10.3327	10.7596	10.9272	10.558	10.2836	10.7104	10.5358	10.5064	11.073	10.8692
ARL3	5.43134	5.72211	5.49562	5.46447	5.54247	5.15162	5.23037	5.56006	5.73503	5.48403	5.44013	5.1377	5.50637	5.44314	5.33132	5.25331	5.25678	5.24713	5.28691	5.20848	7.33659	7.38256	7.59522	7.84394	7.40002	8.05897	7.86773	7.66585	7.43098	7.37384	7.35687	7.42509	7.57085	7.46284	7.39187	7.64904	7.41133	7.49664	7.43996	7.70632	7.86401	7.48464	7.45471	7.45202	7.33721	7.34475	8.49609	7.56332	7.39225
ARL4C	6.63982	5.75615	5.02146	5.03415	5.72469	6.7359	5.44261	5.40952	6.18675	6.40924	6.66655	6.05743	6.10951	5.87012	6.93536	7.01514	6.86027	6.3116	5.52935	6.58209	7.15738	7.51677	7.36115	7.40405	7.40767	7.32655	7.33528	7.44742	7.09337	7.09552	7.14942	7.20947	7.35726	7.20388	6.99593	7.16694	7.05593	7.22438	7.16789	7.53725	7.62991	7.31857	7.3681	7.3023	7.2023	7.31907	7.53703	7.09484	7.16876
ARL4D	4.05825	3.85152	3.84921	4.13292	3.97004	4.09896	3.89688	3.97451	4.24963	4.02621	4.03999	4.72022	3.48034	4.06844	4.07344	4.13545	4.23021	4.10876	4.04018	4.29809	8.73563	8.56103	8.6266	7.86614	8.90984	8.72445	8.06475	8.23376	8.45996	8.54192	8.68193	8.20885	8.43143	8.42879	8.45436	8.43789	7.99547	8.11958	8.52168	8.05851	8.20963	8.14797	8.1892	8.93492	8.73442	8.80556	8.40282	8.30564	8.61893
ARL5B	5.15827	4.9169	5.1623	4.95563	4.66635	5.68833	5.22773	5.32939	4.28802	4.97546	5.77943	4.8048	5.76192	5.22619	5.21809	5.57293	5.35532	5.7808	4.90405	3.94147	7.27646	7.08105	7.13066	7.18185	7.20322	7.179	7.1827	7.16359	7.22205	7.19626	7.216	7.21652	7.1168	7.11612	7.14116	7.29019	7.23931	7.24586	7.32405	7.15439	7.23091	7.31518	7.08249	7.10979	7.16891	7.1428	7.1817	7.25302	7.20505
ARL6	2.71057	2.56112	2.50388	2.46443	2.71821	2.81769	2.57878	2.76183	2.5304	2.62227	2.60341	2.66262	2.6915	2.49265	2.66825	2.78233	2.69283	2.63736	2.51513	2.61341	7.21897	7.12075	7.10329	7.21947	7.21917	7.18878	7.13955	7.15052	7.21183	7.16582	7.16136	7.11891	7.11048	7.1581	7.08438	7.10008	7.18597	7.14512	7.24626	7.00074	7.16986	7.14438	7.114	7.14257	7.17312	7.18457	7.2107	7.24702	7.16649
ARL6IP4	7.39419	7.45595	7.31957	6.96493	8.12846	7.40678	7.26991	6.75365	7.29687	7.52306	7.046	7.12605	7.01904	7.40564	7.03515	7.34885	7.39973	6.54533	7.21188	7.45757	7.05267	7.35583	7.31596	7.48176	7.11981	7.80012	7.46241	7.37771	7.23938	7.22761	7.28097	7.34827	7.36674	7.2158	7.18494	7.27258	7.24301	7.26388	7.06656	7.87828	7.82446	7.23123	7.1858	7.20699	7.12902	7.17575	7.32332	7.51587	7.38886
ARL6IP5	10.8631	10.6557	11.0563	10.3704	10.151	11.0427	10.9911	10.5955	10.0861	11.25	11.2769	9.90204	11.3181	10.7569	11.7414	11.0409	10.4857	11.3809	10.9853	9.4594	8.46917	8.6946	8.98502	8.59927	8.6657	8.9517	8.52098	8.62512	8.56879	8.42732	8.33191	8.23224	8.68635	8.55131	8.411	8.4803	8.25077	8.2276	7.70374	8.24962	8.21335	7.84034	8.21629	8.0779	8.43097	8.01835	7.81051	8.19307	8.50024
ARL6IP6	6.93686	6.93275	7.42224	7.11023	5.93918	7.12847	7.39563	7.68027	6.25835	6.71383	7.37937	6.38941	7.57063	7.45446	6.79814	7.22761	6.74727	7.44249	7.11528	5.46825	8.10847	8.37344	8.33108	8.43901	7.49952	7.58567	8.52825	8.27497	8.07508	7.59536	7.60654	7.78233	7.68171	8.8709	8.46231	8.33236	7.99791	7.70242	7.95338	8.01865	8.36404	8.66666	7.88572	7.45696	7.61232	7.66929	8.36526	7.61486	7.69682
ARL8B	8.82812	8.55394	9.13319	8.82388	8.73668	9.50973	9.21032	9.25719	7.82057	9.34043	9.15961	8.16736	9.43197	9.1121	9.03793	9.44225	9.01924	9.21458	8.97942	7.38993	7.81828	7.71489	7.76237	7.85875	7.64297	7.60294	7.64782	7.77183	7.42943	7.61052	7.42665	7.49644	7.82116	7.33998	7.14311	7.34516	7.40365	7.40067	7.30559	7.57123	7.56153	7.18237	7.61366	7.75	7.55076	7.51838	7.51995	7.44617	7.53343
ARMC1	7.34527	6.82339	6.91552	6.6975	7.18339	7.61713	6.21999	5.90155	6.11421	7.27217	7.19731	7.09141	7.11939	7.5167	6.81652	7.21028	7.74665	7.44129	6.1653	6.73396	7.07826	7.0975	7.20073	7.2859	7.1788	7.26551	7.20908	7.17133	7.52461	7.39629	7.3156	7.45835	7.06042	7.10063	7.08686	7.19648	7.52059	7.49707	7.10921	7.0902	7.24609	7.21262	7.17882	7.18278	7.19875	7.29257	7.09126	7.22797	7.1968
ARMC10	6.30833	6.42243	6.36592	6.03446	6.49338	6.51353	7.03343	6.19648	6.31808	6.95186	6.77633	5.52843	6.55585	6.26631	7.02829	6.32099	6.10026	6.40989	6.04643	6.01773	11.0139	9.67991	10.3136	9.45488	9.55574	9.71253	9.7778	9.83229	9.58672	10.7935	10.9432	10.725	11.2826	11.1983	11.4617	9.97958	11.4858	11.1876	11.366	9.99137	9.81882	10.8886	9.759	10.6492	10.6356	11.4255	10.608	10.642	9.61051
ARMC4	3.53035	3.54498	3.61763	3.62362	3.46797	3.14624	3.58502	3.81327	3.71876	3.64227	3.50023	3.92041	3.66345	3.39223	3.68419	3.52123	3.68479	3.62317	3.72027	3.97253	8.0227	8.74745	8.16501	7.80746	8.42213	8.20726	7.91392	8.1043	8.28449	8.48836	8.53514	8.18369	8.65055	8.14391	9.59258	8.38839	7.96472	8.08935	8.35564	8.9895	8.70709	8.80512	9.94337	9.09207	8.88354	9.06037	8.8018	8.20302	8.74848
ARMC7	6.77743	6.6465	6.90154	6.41278	6.94723	6.61237	6.75691	6.60826	6.99272	6.57561	6.44203	6.29367	6.7611	6.49889	6.35596	6.27092	6.51601	6.3537	6.60919	6.50382	7.31127	7.24022	7.23918	7.33071	7.27422	7.4559	7.27385	7.13543	7.24306	7.2358	7.14583	7.22269	7.19735	7.2735	7.18463	7.36669	7.27869	7.25548	7.11372	7.13354	7.13236	7.1244	7.10913	7.23699	7.14759	7.17411	7.20016	7.25668	7.2255
ARMC8	6.00534	5.77601	5.9565	5.57297	5.3776	6.36419	5.64482	5.70786	5.14563	5.59796	5.90015	5.85229	5.72153	6.05323	5.3649	5.84353	5.9627	6.31739	5.58187	4.65657	7.78937	8.37472	8.30508	8.39065	8.06395	8.21184	8.42114	8.43221	8.64407	8.38643	8.41745	8.49936	8.04078	8.42573	8.77887	8.64276	8.27605	8.36336	8.14939	8.48409	8.54584	8.21939	8.7607	8.49362	8.17755	8.36136	8.1786	8.327	8.49845
ARMC9	3.74951	3.74648	3.70628	3.77597	3.72068	3.59058	3.60249	3.76284	3.68723	3.62364	3.70319	4.07968	3.63139	3.70735	3.7969	3.77715	3.78781	3.7507	3.89158	4.10747	7.0387	7.1976	7.0854	7.07283	7.17284	7.07287	7.02571	7.02562	7.05395	7.01791	7.00385	7.05261	7.08335	7.03482	7.10621	7.08071	7.00972	7.03853	7.14539	7.06035	7.05567	7.03961	7.25713	7.05776	7.12045	7.06808	7.08808	7.05048	7.02813
ARMCX3	7.16751	6.69724	7.124	6.52043	6.50791	8.04194	7.34573	7.40258	6.43045	7.34858	7.48258	6.80956	7.74524	7.33391	7.29449	7.68243	7.36577	6.85809	7.1099	5.62666	7.07016	7.25797	7.09328	7.15499	7.19944	7.17125	7.14696	7.14957	7.09701	7.12433	7.1301	7.12154	7.11063	7.12618	7.18383	7.12563	7.1451	7.10096	7.18681	7.10626	7.03419	7.16971	7.16729	7.10094	7.10548	7.19708	7.31877	7.09395	7.1315
ARMCX4	3.31425	3.21496	3.22718	3.19743	3.19376	3.16936	3.14513	3.21579	3.219	3.15547	3.2838	3.57553	3.31484	3.43604	3.2448	3.3256	3.40612	3.23808	3.3803	3.34884	7.86002	7.80003	7.99886	7.68774	8.09542	7.78147	7.7263	7.71692	7.64252	7.7523	7.57938	7.68106	8.34507	7.78834	7.71374	7.63408	7.90934	7.75832	7.55853	7.48648	7.41521	7.28609	7.41785	7.49652	7.67845	7.47723	7.60701	7.61888	7.59917
ARMCX5	3.46812	3.66376	3.82778	3.57454	3.41456	4.08819	3.60341	3.74369	3.28345	3.50021	3.82751	3.91513	3.75352	3.46133	3.24756	3.81387	4.2328	3.85029	3.79798	3.52996	7.21534	7.68613	7.45213	7.494	7.25655	7.385	7.52496	7.45943	7.55109	7.42743	7.45521	7.50157	7.19851	7.39317	7.24471	7.72491	7.52489	7.51791	7.26035	7.36768	7.27371	7.64471	7.51252	7.33609	7.45639	7.25833	7.24882	7.54829	7.61759
ARMCX6	6.24331	5.81654	5.95805	5.91544	6.42343	6.37475	5.91975	5.78683	5.90283	6.29388	6.01564	6.74672	5.95223	6.06205	5.98023	6.24424	6.66972	5.78648	6.03844	6.36514	8.87541	8.49932	8.96836	9.19064	8.72752	7.80106	8.80051	8.95691	8.84543	8.75463	8.80779	8.83238	8.69302	8.04271	7.91337	7.91691	8.87575	8.73975	8.89755	8.75921	8.8209	9.25732	8.78836	8.69735	8.11784	8.9185	8.50751	8.9897	8.90864
ARMH1	5.52079	5.48041	5.65493	5.59953	6.11152	5.64438	5.76302	5.33279	5.27315	5.53306	5.38608	5.37132	5.57146	5.63524	4.83861	5.52988	5.46013	5.17995	5.3578	5.13763	7.3796	7.34171	7.22758	7.36637	7.24362	7.22094	7.4978	7.44582	7.42752	7.28906	7.46083	7.54567	7.26979	7.21492	7.26053	7.31454	7.48708	7.48776	7.48442	7.41359	7.61493	7.90566	7.41049	7.241	7.3431	7.47231	7.47919	7.56632	7.44238
ARMH3	5.71702	5.4006	5.62369	5.12405	5.79863	5.66997	5.45209	5.36789	5.60076	5.60995	5.48867	5.2948	5.52528	5.61332	5.51626	5.33303	5.59998	5.67212	5.46373	5.39568	7.87531	8.09232	7.75347	7.87496	8.00929	7.84344	7.78991	7.78099	7.60411	7.57933	7.81126	7.69878	8.02145	7.7197	7.61332	7.57384	7.9086	7.70113	8.43725	7.77332	8.21864	8.41283	7.89788	7.86007	7.8108	7.84262	8.07309	8.01661	7.78941
ARNT	6.1215	6.15758	6.20787	5.92722	6.35003	6.28807	6.36027	5.9702	6.18516	6.13762	5.82348	5.66204	6.17432	6.10402	6.16865	6.01954	5.95741	6.12608	5.78111	5.66832	7.67081	7.90928	7.50371	7.91227	7.46601	7.60032	7.84761	7.612	7.41044	7.58798	7.53707	7.81953	7.73248	7.49926	7.49332	7.457	8.22598	7.92082	9.65796	8.04885	8.8089	9.43134	8.0974	7.85156	7.81141	8.19983	8.94463	8.24189	8.22488
ARNTL	7.3923	7.41696	7.98771	7.40125	6.86088	7.95016	7.89447	8.703	7.98819	7.84989	7.96561	5.01396	8.56851	6.91001	8.45178	7.73608	6.42583	8.07054	7.56186	5.94021	7.19013	7.24478	7.30083	7.20593	7.19863	7.2195	7.11404	7.15868	7.30045	7.22824	7.26303	7.31724	7.08402	7.14922	7.13714	7.18004	7.2503	7.27996	7.28787	7.1143	7.09894	7.17332	7.18101	7.16802	7.29727	7.14524	7.14539	7.20961	7.21506
ARNTL2	3.52369	3.41815	3.59914	3.83987	3.6565	3.61433	3.7353	3.61637	3.79947	3.95974	3.74797	4.0694	3.56493	4.12293	3.67065	3.79067	3.66224	3.67554	3.8807	3.85619	7.14458	7.09206	7.13624	7.00546	7.08346	7.11986	7.13003	7.10632	7.06705	7.05391	7.09684	7.09923	7.1077	7.11676	7.06066	7.13222	7.09729	7.0568	7.13285	7.06062	7.05988	7.12138	7.11677	7.22332	7.02763	7.09494	7.11958	7.14887	7.16708
ARPC2	12.2151	12.2168	12.209	12.0699	12.4493	12.3135	11.8147	12.072	11.9454	12.3201	12.1726	11.6289	12.2946	12.4896	12.0858	11.5021	12.2263	11.4733	12.0221	11.6813	8.43355	8.1743	8.02536	7.85952	8.36491	7.9789	7.88463	7.99488	8.00631	8.17035	8.19899	8.07945	8.29413	8.23459	8.78841	8.12932	8.02023	7.92642	8.30727	8.24683	8.14469	7.93908	8.32206	8.26551	8.29753	8.44789	8.14199	7.85131	7.96422
ARPC4	9.75162	8.99874	9.52114	9.19433	9.75637	9.69478	9.16452	9.4762	9.09284	9.2055	8.58115	9.44609	9.03659	8.81822	8.92561	8.59225	9.50674	8.36635	9.05519	9.21397	7.26611	7.36522	7.5099	7.30024	7.2877	7.54155	7.27759	7.26959	7.43753	7.45224	7.38724	7.48294	7.67267	7.6284	7.75368	7.5132	7.65773	7.52811	7.60806	7.23021	7.43473	7.39724	7.24295	7.37176	7.39491	7.35186	7.34337	7.57326	7.53376
ARPC5	8.86625	8.8407	9.10462	8.90338	8.71019	9.22244	9.08827	9.37454	8.66371	8.86617	9.09191	8.01265	9.59892	8.80763	9.10564	9.18253	9.00685	9.07104	9.32902	7.75976	7.54518	7.40996	7.2039	7.12943	7.50316	7.32162	7.28537	7.27487	7.29509	7.35446	7.39599	7.27676	7.19678	7.29837	7.22439	7.33496	7.21275	7.27992	7.28734	7.37492	7.39934	7.23311	7.27082	7.52493	7.41919	7.39338	7.3284	7.3028	7.41509
ARPC5L	7.38548	6.41992	7.22273	6.6085	7.84132	7.55371	6.37886	6.93139	6.32959	6.82693	7.72339	6.70794	8.0173	7.37032	6.72252	7.25852	7.6461	6.62573	7.50938	5.92487	8.27824	8.27412	8.26443	8.93815	8.02695	8.23921	8.6948	8.40039	8.61625	8.24394	8.33413	8.68828	8.34487	8.58533	8.52242	8.69721	8.66253	8.62334	9.30636	8.91189	9.28215	9.56809	8.75815	8.50137	8.53386	8.97754	9.31169	8.69168	8.37641
ARPIN	4.16142	4.17895	4.16647	4.37699	4.21194	3.93749	4.42533	4.34212	4.4653	4.24813	4.37096	4.70117	4.38695	3.92174	4.40359	4.27118	4.11099	4.40456	4.41784	4.90412	7.33796	7.05721	7.21721	7.25586	7.30385	7.26573	7.16899	7.19451	7.27687	7.13218	7.1973	7.29578	7.14967	7.07605	6.98061	7.06734	7.19431	7.1878	7.18479	7.15325	7.17412	7.14021	7.15728	7.13525	7.13149	7.14273	7.13809	7.06446	7.15411
ARPP19	7.60229	7.73063	7.91845	7.35642	7.10609	8.42286	7.44235	7.88498	6.52704	7.47791	8.02645	7.60702	8.21863	7.5232	7.23011	7.56808	7.86853	7.7546	7.82978	6.58079	7.79915	10.2733	9.54139	9.57188	8.4959	9.53251	7.80234	7.86655	10.3165	9.7098	9.53479	10.162	7.82346	7.90171	7.73509	8.03598	8.36056	7.95092	7.59749	9.6715	9.86351	9.81709	9.48624	9.31841	9.52893	9.47408	9.60613	9.55269	9.53081
ARPP21	2.5535	2.7587	2.66278	2.70686	2.76712	2.63918	2.72978	2.73246	2.75837	2.61302	2.64328	2.83546	2.72808	2.7077	2.64746	2.63388	2.66699	2.6934	2.68684	2.74681	7.17917	7.1255	7.08046	7.08759	7.18245	7.1764	7.12822	7.16364	7.23536	7.10688	7.11649	7.15359	7.13579	7.1489	7.23575	7.2678	7.17626	7.22734	7.13522	7.07834	7.10374	7.16272	7.05094	7.13794	7.12159	7.11303	7.16186	7.28679	7.1801
ARRB1	6.64397	6.32644	5.78023	5.70803	6.17646	6.249	6.58226	5.80086	6.88813	6.56815	6.02824	6.0856	5.65582	5.29115	6.7212	6.00062	6.13187	6.12422	5.94233	6.79626	9.44878	9.88518	9.13039	9.8092	9.64539	8.36125	9.98564	10.347	9.73914	9.59633	9.36525	9.106	8.56076	9.47116	9.49298	9.36405	9.06098	9.15398	8.80308	9.17263	8.74814	9.20508	9.7402	9.06859	9.61615	9.43098	8.13291	8.64277	9.16003
ARRDC1	6.13643	5.7417	5.83326	5.7487	6.34799	5.76081	5.8942	5.68656	6.36088	5.74196	5.13317	5.48644	5.82154	5.4515	5.45021	5.2045	5.43598	5.4015	5.36177	5.60219	7.11622	7.12644	7.10371	7.23899	7.23864	7.08361	7.13606	7.18089	7.2615	7.32732	7.19981	7.22205	7.12849	7.04424	7.15074	7.098	7.11105	7.10362	7.04063	7.09006	7.22798	7.18094	7.14962	7.08602	7.22211	7.13644	7.08782	7.31204	7.09427
ARSA	5.44708	5.1919	5.42759	5.44262	5.75031	5.01874	5.6947	5.3912	6.00282	5.36478	5.01165	5.18326	5.08251	4.96697	5.81299	5.04818	4.96294	5.02297	4.87345	5.7873	7.3904	7.61858	7.301	7.36593	7.44826	7.21944	7.58334	7.78991	7.59495	7.56871	7.53349	7.47272	7.17023	8.14877	7.84037	8.0882	7.35815	7.44527	7.17387	7.25953	7.41567	7.43012	7.46142	7.15624	7.37101	7.31441	7.18735	7.42979	7.33399
ARSB	3.75177	3.64732	4.02442	3.69122	3.80038	3.86116	3.71295	3.92175	3.89228	3.64731	3.65277	3.82977	4.04828	3.82955	4.4104	3.4178	3.88199	3.85317	4.15587	3.70899	9.55072	9.95128	9.96479	10.0712	9.88092	9.97186	10.3216	10.3052	9.843	9.68332	9.56072	9.72793	9.79444	9.60606	9.58045	9.76396	9.86291	9.42164	9.3796	10.7883	10.6505	10.0596	10.4694	9.83776	10.1345	10.0784	10.1884	9.60931	9.84109
ARSD	6.24728	6.15353	6.82194	6.09891	6.28268	5.78517	6.36006	5.63779	6.42679	6.17137	5.5831	5.97694	5.68688	5.98131	6.37561	5.46709	6.31735	6.32004	5.75308	6.16346	7.72406	7.54674	7.53973	7.7744	7.30343	7.51915	7.73552	7.73372	7.75285	7.6989	7.52601	7.86768	8.02329	7.69905	7.83089	7.65768	8.07675	7.81334	8.53418	7.69643	7.53605	7.87012	7.57579	7.37971	7.73814	7.50222	7.82816	7.76167	7.57384
ARSG	5.96598	7.60386	6.91277	6.27832	6.2696	6.15893	7.27474	6.41711	6.75277	6.81593	5.85609	4.91494	7.11046	6.36762	7.01715	5.79968	5.07621	6.39415	6.91417	6.55379	7.93044	8.05884	8.08778	8.08142	7.82972	8.04146	8.2484	8.15144	7.98959	7.94728	7.85179	7.96242	7.93794	7.91481	7.85556	8.08508	8.00872	7.98646	7.99668	8.14886	8.0695	7.91737	8.07121	7.5476	7.98652	7.73338	7.83165	7.77569	8.04873
ARSK	4.02353	4.16567	4.20669	4.2833	4.10803	4.21894	4.11416	4.17068	4.19709	4.20575	4.10308	4.52065	4.1058	4.08146	4.14197	4.29698	4.16418	4.16893	4.261	4.36339	7.84471	7.34035	7.33088	7.37564	7.47679	7.4519	7.18524	7.20979	7.27797	7.45518	7.41535	7.44119	7.95076	7.40408	7.24938	7.18227	7.43257	7.34843	7.74935	7.09725	7.16582	7.13899	7.28604	7.40347	7.24439	7.47345	7.15947	7.30885	7.30153
ART1	4.05003	4.07554	4.1282	4.09203	4.0089	3.77768	3.85364	4.02628	3.63035	3.9248	4.08154	4.3475	4.28004	3.94487	3.82443	3.74558	4.10924	3.94272	3.96879	4.26253	7.86052	7.76708	7.88293	7.95844	7.80562	7.89562	8.11351	8.08191	8.51584	8.20474	8.08584	8.37767	7.82154	8.77349	8.54151	9.10006	8.5416	8.58894	8.61708	7.79469	8.01375	8.63124	7.76372	7.59781	8.05613	7.62782	8.17813	8.48029	8.25557
ART4	3.16876	4.07676	3.16916	3.60206	3.31856	2.85729	3.49853	3.35843	3.39898	3.26676	3.32716	3.58693	3.08966	5.07212	3.25609	3.32803	3.18474	4.18457	3.24596	3.39744	7.53943	7.65005	7.63941	7.66398	7.23708	7.82942	7.69842	7.58668	7.73287	7.52203	7.60096	7.5989	7.4849	7.57299	7.25355	7.66624	7.63288	7.66446	7.74097	7.62589	7.72045	7.54943	7.57214	7.49353	7.55758	7.31298	7.48768	7.68462	7.72945
ARTN	4.37706	3.91949	3.99973	4.0463	4.11905	3.88255	4.02861	3.97724	4.16987	4.02897	4.17715	4.44948	4.02564	3.92811	4.02035	4.02415	4.28242	4.22461	4.32373	4.47642	8.20022	8.29759	7.96173	7.97637	8.36577	8.50188	8.02608	7.9827	7.90001	7.95651	7.96542	8.14893	8.31402	8.35495	8.20451	8.06772	8.05592	7.98538	7.71992	7.98739	7.831	7.8689	7.96631	8.39342	8.02548	8.06222	7.92746	7.89566	8.07896
ARV1	4.9167	4.77418	4.74183	4.72028	5.27494	4.87504	4.56479	4.31093	4.56859	4.89251	4.66177	4.83796	4.87975	5.34276	4.69869	4.68224	4.91738	4.69915	4.33313	4.55616	7.42719	8.29198	7.83538	7.97385	7.96139	7.82608	7.786	8.0791	8.02508	7.92325	8.16166	7.99396	7.88312	7.85546	7.63437	7.81705	7.77256	7.73122	7.34409	8.37963	8.21515	8.12574	8.46396	8.4552	8.14264	8.17747	7.81847	7.94785	8.14813
ARX	4.12289	4.1004	3.90451	3.98747	3.95301	3.91454	3.85857	4.10447	3.88928	3.96611	4.06401	4.61468	3.98933	3.89772	3.98734	4.16652	4.08308	4.04302	3.94195	4.54503	7.39032	7.28894	7.60961	7.50449	7.59225	7.46131	7.39726	7.32421	7.70071	7.62143	7.69004	7.50941	7.3153	7.40437	7.43455	7.49944	7.76851	7.87604	7.80265	7.40744	7.45184	7.39827	7.45722	7.77551	7.56865	7.71402	7.36033	7.6785	7.75779
ASAH1	8.51323	8.9305	8.97802	8.65716	8.57875	8.91579	9.22281	9.09397	8.65498	9.06826	8.92978	8.03697	9.32574	8.99566	9.26183	9.04773	8.33685	9.10009	8.91458	8.24081	8.3279	8.42721	8.59724	8.63307	8.52869	8.46256	8.50977	8.5038	8.66479	8.65941	8.67209	8.54091	8.52117	8.33659	8.2403	8.3573	8.46049	8.46074	7.86993	8.2265	7.94915	7.86542	8.24576	8.22514	8.07679	8.17098	7.64232	8.46798	8.63391
ASAH2B	2.80403	2.80895	2.96182	2.95239	2.76195	2.74562	2.82513	2.80512	2.80387	3.19834	3.15374	3.03988	2.85049	2.79547	3.1087	2.79555	3.1711	2.80049	3.16776	3.41162	8.49219	8.52979	8.58369	8.84936	8.54792	8.48069	8.6346	8.72028	8.38042	8.45917	8.50863	8.44415	8.49159	8.59414	8.44237	8.57674	8.23482	8.12003	8.27784	8.4216	8.51417	7.98866	8.73324	8.59539	8.38765	8.46631	8.76206	8.20337	8.27471
ASAP1	9.46736	9.79927	9.46288	9.63257	9.72873	9.35898	9.43601	9.80865	9.78541	9.40752	9.18447	9.13134	9.32804	9.61924	9.12132	8.85107	8.9437	9.06288	9.03392	9.2289	7.02844	7.30209	7.18792	7.07517	7.24953	7.25121	7.1402	7.21481	7.23458	7.18338	7.0657	7.23578	7.09882	7.06276	7.16113	7.03333	7.14325	7.11238	7.21319	7.11759	7.17749	7.17838	7.10712	7.19608	7.12253	7.11604	7.21509	7.36862	7.11499
ASAP3	4.53837	4.48891	4.40206	4.78708	4.40773	4.51767	4.45457	4.63585	4.88097	4.35337	4.56831	5.31119	4.45233	4.49985	4.65548	4.66991	4.73308	4.67327	4.84386	5.0532	8.66991	8.54864	8.67231	8.64704	8.59952	8.68384	8.62661	8.57824	8.63172	8.6532	8.62629	8.66189	8.62574	8.56007	8.6676	8.61023	8.68876	8.66276	8.67367	8.55259	8.52322	8.60169	8.60417	8.58868	8.58036	8.63228	8.62654	8.68357	8.56511
ASB1	4.73521	4.6225	4.80462	4.40504	4.73197	4.69027	4.63815	4.7777	4.60507	4.48591	4.4566	4.27494	4.38286	4.51823	4.47383	4.40033	4.53918	4.12953	4.47233	4.41383	7.37806	7.22471	7.20351	7.24939	7.27655	7.12472	7.10673	7.20286	7.52305	7.55563	7.50373	7.41428	7.11164	7.22571	7.36061	7.30364	7.19627	7.39526	7.16066	7.11318	7.22396	7.18009	7.15535	7.30722	7.19332	7.34266	7.27645	7.32934	7.34662
ASB10	4.04906	3.92673	4.04674	4.21421	4.00411	3.8839	4.07369	4.20833	4.09501	4.00056	4.02925	4.55905	4.08375	4.07546	3.95379	4.12109	4.35439	4.16173	4.35585	4.52024	7.1994	7.1893	7.24882	7.50576	7.09368	7.46074	7.5341	7.39242	7.28686	7.15439	7.21201	7.23748	7.30951	7.31966	7.3003	7.24954	7.36563	7.37415	7.79447	7.18594	7.51037	7.12907	7.09327	7.11175	7.29689	7.11342	7.3071	7.29055	7.16628
ASB14	3.53566	3.74113	3.51797	3.75271	3.6616	3.33155	3.72547	3.79882	3.64036	3.65144	3.41868	3.75425	3.58707	3.78672	3.58248	3.64102	3.78154	3.6829	3.8125	3.86396	8.12559	7.54748	7.97496	8.00642	7.96217	8.27713	7.8945	7.85925	7.99413	7.69357	7.64183	8.08475	8.09464	8.14352	7.99703	7.5679	8.19402	8.08781	8.0281	7.47617	7.52854	8.57572	7.45659	8.06261	7.68261	7.79157	7.62937	8.24156	7.60057
ASB2	4.30784	3.60698	3.94936	3.74538	4.06631	4.37074	3.7201	3.79458	3.84363	4.00792	3.91262	4.40679	3.64754	3.71689	3.90095	3.76366	4.05295	3.82268	3.81495	4.27771	8.56944	9.01595	8.82424	8.56438	8.62471	8.97077	8.47742	8.64029	8.89036	8.83053	8.666	8.71161	9.21479	8.90712	8.70513	8.877	9.04122	9.00018	8.98744	9.1147	9.01171	8.64313	8.70242	9.08357	8.69268	8.93759	8.72775	8.61954	9.03147
ASB3	4.45732	4.44482	4.8483	4.39482	4.62198	4.71477	4.57406	4.68797	4.53819	4.64922	4.86913	4.81866	4.87996	4.89486	4.54188	4.59402	4.71295	4.84186	4.62724	3.97044	7.16701	7.09942	7.20312	7.17624	7.15032	7.22875	7.21498	7.25751	7.10096	7.21349	7.16167	7.2114	7.14838	7.1766	7.07841	7.11475	7.16828	7.22851	7.07649	7.10744	7.08985	7.25305	7.19058	7.44975	7.21283	7.27183	7.25517	7.12992	7.19197
ASB4	3.09833	2.94243	2.99638	3.08255	2.93099	2.96429	3.01805	3.02715	3.17223	2.9487	3.01643	3.30527	2.98969	2.97867	2.98602	3.06539	2.99865	2.9793	3.06071	3.17539	8.95337	7.85981	8.20904	8.63768	8.15184	8.02922	8.55223	8.42901	8.73256	8.76825	8.7386	9.07085	9.30166	8.24745	8.55253	8.32023	9.23605	8.91672	9.57031	7.78999	8.00521	9.02779	7.82027	8.33444	8.14877	8.46037	8.37095	8.87977	8.04592
ASB7	6.77017	6.46311	6.83247	6.62467	6.60195	6.78431	6.63386	7.31516	5.95729	6.31129	7.22218	7.18653	6.97411	6.54849	6.605	6.16484	6.10992	7.19378	6.44218	5.73105	7.33463	7.18108	7.34545	7.42035	7.16368	7.20083	7.26513	7.21372	7.41435	7.38529	7.461	7.40303	7.28253	7.35514	7.2573	7.34835	7.37168	7.51906	7.4014	7.28349	7.22069	7.54869	7.31067	7.25897	7.31463	7.31695	7.23262	7.49493	7.51849
ASB8	8.08775	8.22205	8.08754	7.98879	8.27972	7.96789	8.33676	8.01296	7.9693	7.88753	7.87019	7.62993	7.87473	8.05074	7.96431	6.77976	7.79167	7.77605	8.12316	7.52997	8.41253	8.5904	8.4497	8.34893	8.59686	8.25733	8.29379	8.44846	8.22835	8.16635	8.27328	8.10356	8.29801	8.46214	8.34294	8.43997	8.16287	8.12655	8.11457	8.6842	8.16437	8.34903	8.73317	8.49972	8.43157	8.53798	8.26035	8.04471	8.42937
ASCC1	6.76655	6.38709	7.10825	6.23898	7.15573	6.85007	6.94342	6.08986	6.41196	6.8773	6.20361	5.55937	7.05176	6.82236	6.5636	6.90132	6.70541	6.54439	6.54972	4.83811	7.08402	7.24407	7.46823	7.39484	7.11789	7.46363	7.3737	7.26832	7.24049	7.12567	7.13051	7.28514	7.33528	7.1117	7.14863	7.12243	7.19379	7.2618	7.1894	7.39444	7.31615	7.06215	7.10975	7.09383	7.09424	7.10725	7.17997	7.17783	7.18003
ASCC3	4.56857	4.2508	4.69239	4.26295	3.98505	4.85549	4.03451	4.12431	4.0366	4.69773	4.62026	3.94258	4.24627	4.37845	4.2696	4.49667	4.52157	5.11176	3.76667	3.67501	9.00286	9.41895	9.66657	9.30437	9.36932	9.16204	9.21709	9.44315	9.29044	9.08714	9.02975	9.01174	9.19478	9.18082	9.00986	9.40049	9.1191	9.0957	8.18978	8.858	8.80405	7.91555	8.74972	8.46835	8.79591	8.30373	8.60175	9.19473	9.1545
ASCL1	3.46598	3.32453	3.31722	3.53903	3.58542	3.24147	3.23733	3.44681	3.53649	3.18032	3.52363	4.07165	3.31602	3.26908	3.41837	3.48186	3.52398	3.3079	3.44921	3.90542	9.64432	9.85743	9.85595	10.0476	9.60928	9.56661	10.352	10.343	10.4	9.79195	9.54477	9.8882	8.98974	10.0348	9.93772	10.3618	9.92485	10.043	8.49016	8.64213	8.79038	9.38355	8.86103	8.18446	9.29393	8.49506	8.41377	9.65191	9.83795
ASCL2	4.09523	4.10419	3.64128	3.55856	3.94507	3.81729	4.27975	3.80062	4.25149	4.16579	3.57367	3.92387	3.82816	3.75745	4.01244	3.8081	3.98872	4.28434	3.87888	4.2448	8.2498	8.53786	8.27856	8.5262	8.30805	8.57316	8.83936	8.75982	8.2958	8.14613	7.9829	8.2938	7.92385	8.73016	8.47569	8.82685	8.28302	8.23493	7.73272	8.33149	8.18741	8.15487	8.08865	7.63329	8.42959	7.90876	8.2181	8.12957	8.30959
ASF1A	6.05195	6.16738	6.88496	6.07374	5.29094	7.13075	5.08058	5.57729	4.79914	6.07869	6.70526	7.27671	6.39927	6.91934	5.09735	6.99078	6.6277	6.68191	5.53693	5.25847	8.00495	8.33822	8.41033	8.60534	8.03539	7.99104	8.23558	8.18412	8.43512	8.26532	8.23365	8.40868	8.01224	7.72528	7.715	7.92053	8.53713	8.14428	7.86161	7.47633	7.61223	7.82455	7.41327	7.40167	8.0444	7.83608	7.34552	8.24399	8.07403
ASH1L	6.66305	6.35751	6.41935	6.63203	6.45314	6.57395	6.72108	6.87391	6.71976	6.68043	6.13983	6.21371	6.76184	6.66856	6.52657	6.49832	6.29865	6.89189	6.66697	6.46391	9.6699	9.95362	10.0476	9.53515	9.91008	10.5495	9.87065	9.87837	9.46752	9.21786	9.13193	8.97515	9.72814	9.67344	9.55027	9.89855	8.98363	8.89365	8.14368	9.65951	9.4469	8.42991	9.28407	9.22463	9.38747	8.96423	9.28462	9.0267	9.53215
ASIC1	3.99324	3.93909	4.0133	4.47312	4.21877	3.83161	4.12749	4.10062	4.0498	4.02818	4.09307	4.63201	4.20206	4.03384	4.08757	4.06589	4.31888	4.07286	4.38811	4.4501	8.02919	8.09608	8.07244	8.20791	8.11025	8.31397	8.26944	8.27759	8.31832	8.36989	8.37947	8.33725	8.17263	8.24968	8.20844	8.43629	8.3199	8.58986	8.3189	8.64226	8.61046	8.49735	8.64221	8.25914	8.25305	8.40605	8.53455	8.60134	8.36569
ASMT	3.66246	3.49762	3.57395	3.69356	3.27792	3.2967	3.6161	3.36475	3.15119	3.22383	3.59631	3.59685	3.37401	3.43341	3.61622	3.51057	3.60545	3.52539	3.6713	3.92715	7.53745	7.68696	7.74886	7.80848	7.51735	7.6836	7.88507	7.71611	7.49638	7.53476	7.4964	7.52413	7.71052	7.72643	7.67348	7.58034	7.519	7.50517	7.84957	7.76008	7.85476	7.80039	7.56508	7.60519	7.4001	7.42344	7.66045	7.52258	7.55337
ASMTL	7.98391	7.86379	7.96161	7.26607	8.27311	8.20075	8.33096	7.461	7.91734	7.74988	7.18825	7.10694	7.74477	7.44368	7.26158	7.15541	7.9291	6.94585	7.20052	7.57648	7.57911	7.42331	7.70743	7.83716	7.57005	7.80989	7.99913	7.91187	7.86488	7.76454	7.69352	7.83292	7.7074	7.66282	7.71812	8.00653	7.88085	7.93744	8.36135	8.00321	8.23398	8.18579	7.78572	7.52685	7.65588	7.71933	8.07	7.87715	7.71636
ASMTL-AS1	4.845	4.69158	4.81894	4.82194	4.77209	4.61518	4.66445	4.63233	4.86321	4.66434	4.91291	5.6354	4.58729	4.83409	4.7125	4.83545	5.04679	4.96705	5.2621	5.3944	8.13298	8.21517	8.09844	8.35155	7.9602	7.86157	8.39855	8.35006	8.40617	8.41912	8.27167	8.34341	7.90908	8.13901	8.15469	8.32449	8.18659	8.37757	8.31779	7.96968	8.10928	8.25844	8.15165	7.79991	7.92719	8.05366	7.87453	8.34043	8.0971
ASNS	4.96678	4.83386	4.84461	4.84764	4.84298	5.22578	4.24941	4.95372	4.44186	4.61548	4.96514	4.41736	4.82832	5.30378	4.62208	4.89227	5.02076	4.51709	4.95491	4.31004	8.26844	8.36952	8.29317	8.46566	8.05799	8.42325	8.82128	8.76007	8.57604	8.1264	8.21018	8.55603	8.16508	8.79126	8.59892	8.98738	8.52735	8.42307	7.95122	8.25522	8.26859	8.34905	8.07327	7.68877	7.93544	7.76771	8.30638	8.1676	8.19177
ASPA	3.22239	3.42836	3.47324	3.53587	3.72183	3.47054	3.498	3.39631	3.41452	3.41006	3.43691	3.64529	3.5554	3.63915	3.1999	3.40001	3.60409	3.41357	3.62045	3.65954	8.40636	9.00217	8.54945	8.4638	8.58674	8.43018	8.75532	8.74551	8.37431	8.74587	8.33468	8.30863	8.45534	8.525	8.60316	8.61444	8.2401	8.10578	7.76561	8.55308	8.27144	8.0256	8.5939	8.84579	8.85611	8.51687	8.11798	8.31427	8.71508
ASPG	3.87601	3.67978	4.16826	3.82069	3.75658	3.77868	3.69299	3.79697	3.67044	3.67976	3.89114	4.27326	3.89247	3.86265	3.86175	3.84578	4.03223	3.80139	4.15839	4.2842	7.81543	8.29106	8.27769	8.06782	8.19717	8.41561	8.10972	8.20079	8.14044	7.88108	7.97747	7.95816	8.25325	7.86036	7.87409	8.04573	7.89547	7.9676	7.76316	8.14938	8.02919	7.76621	8.07396	8.1934	7.94376	7.91799	7.86925	7.83532	8.07618
ASPH	6.00051	6.94173	6.90453	6.95128	4.88419	5.45765	6.12953	7.30081	6.17581	6.0408	6.06714	5.31087	7.32379	6.33009	5.36142	7.07925	5.73882	6.73318	7.05564	4.59673	7.21418	7.28714	7.30964	7.364	7.1702	7.35715	7.46698	7.4207	7.48308	7.44485	7.3188	7.37424	7.17077	7.43129	7.33015	7.5175	7.35625	7.47236	7.13598	7.22482	7.27779	7.25612	7.0927	7.18304	7.16996	7.19773	7.12627	7.48195	7.32978
ASPHD1	4.44841	3.95254	4.3185	4.04627	4.26237	4.01816	4.05932	4.0421	4.08093	4.16395	4.18748	4.84186	4.3363	4.17313	4.23074	4.14645	4.40654	4.32861	4.28353	4.92796	7.33788	7.34398	7.33201	7.41293	7.31954	7.34342	7.38481	7.37443	7.4133	7.29228	7.42301	7.4408	7.28208	7.33839	7.22449	7.2535	7.43283	7.37719	7.39718	7.38627	7.50303	7.27641	7.32978	7.23741	7.2028	7.26231	7.37938	7.25549	7.21787
ASPHD2	6.1686	5.21379	5.55391	5.57761	5.95554	6.15201	5.93115	5.47153	5.66805	6.24147	6.07268	5.02325	5.78908	6.01949	7.31931	5.67312	6.09136	6.77168	5.6632	5.41984	7.24564	7.08889	7.16549	7.15716	7.16128	7.11811	7.10489	7.0495	7.07212	7.25149	7.06378	7.1127	7.16157	7.12424	7.08581	7.12456	7.01081	7.10896	7.125	7.23856	7.19292	7.0532	7.19418	7.20254	7.1986	7.18945	7.19429	7.10319	7.12516
ASPM	3.83786	3.70856	3.56352	3.33025	3.85352	3.5371	3.03993	3.31227	2.74516	3.71807	3.31346	3.50454	3.71864	5.17772	3.18272	4.15182	4.09702	4.18011	3.48271	2.95638	7.09135	8.13657	7.9253	8.50954	7.41089	7.96249	7.71399	7.48647	7.2254	7.18216	7.20076	7.78241	8.50506	7.04761	7.06822	7.4262	7.14384	7.23969	7.3715	7.45887	7.8046	7.50539	7.52075	7.23843	7.13259	7.23491	8.03669	8.41513	7.3355
ASPN	2.90591	3.12132	2.94789	2.93261	3.08472	2.80012	2.7996	2.99216	3.13149	2.91211	3.18346	3.6396	2.87743	2.99913	3.04661	2.93926	2.93172	3.04235	3.05947	3.09407	7.2452	7.59028	7.14859	7.1785	7.23739	7.13399	7.09708	7.17075	7.2449	7.43591	7.25886	7.28145	7.09279	7.2948	7.10171	7.27033	7.17016	7.08397	7.24454	7.44572	7.38242	7.10978	7.51771	7.1963	7.08043	7.0019	7.1621	7.21475	7.38473
ASRGL1	6.03053	5.95244	6.17148	6.19354	7.31014	6.31936	5.95056	5.26358	6.11372	6.30208	6.23721	6.05093	6.73755	7.20849	5.76734	6.56797	6.48759	6.26173	6.00108	6.18675	7.09596	7.10165	7.07139	7.05466	7.16735	7.07213	7.01012	7.12474	7.13166	7.09295	7.02328	7.12351	7.11338	7.1804	7.08002	7.09446	7.17788	7.12046	7.13048	7.13291	7.08483	7.09325	7.14676	7.15123	7.07212	7.19117	7.0964	7.12342	7.08865
ASTN2	2.97565	3.11534	2.85685	3.11587	2.84701	3.08538	2.82564	2.88484	3.09103	3.16727	3.11822	3.29373	3.02081	3.01003	3.29479	3.04328	3.05466	3.19627	3.02656	3.21423	7.49138	8.47283	8.10178	8.04497	7.59658	8.12399	8.14174	8.05426	7.92369	7.62154	7.50909	7.78767	8.00183	7.68847	7.71222	7.9684	7.73391	7.68811	7.50291	8.58307	8.39678	8.15969	8.41396	7.81699	7.55526	8.04108	7.79592	7.94134	8.35279
ASXL1	6.32837	6.33426	6.09936	5.80556	6.33179	6.4281	6.11356	5.63516	6.16719	6.1583	6.40276	6.48417	6.02783	6.25564	5.88483	6.39791	6.48512	6.44928	6.25472	6.60759	7.13479	7.41797	7.10488	7.17492	7.062	7.28083	7.19251	7.19075	7.08318	7.17448	7.1141	7.35743	7.94548	7.19009	7.16349	7.08509	7.56808	7.37821	7.71152	7.07531	7.06187	7.18735	7.11771	7.07091	7.12664	7.17086	7.08784	7.34699	7.36202
ASXL2	6.65541	7.01448	6.68398	6.79692	6.71385	6.76804	6.58511	6.9143	6.69567	6.72045	6.58775	6.05487	6.9035	6.61751	6.59215	6.17409	6.23066	6.53314	6.81147	6.28512	7.05298	7.08372	7.08693	7.21377	7.08191	7.08797	7.2004	7.04563	7.09294	7.04425	7.14126	7.04195	7.10313	7.114	7.21487	7.12884	7.13695	7.07704	7.16397	7.10981	7.13151	7.21462	7.45608	7.14177	7.02329	7.14643	7.22805	7.13383	7.18121
ASXL3	3.67123	3.92358	3.88061	3.98993	3.86903	3.64374	4.0915	4.01745	4.09352	3.80766	3.83127	4.48948	3.89776	3.97058	3.98204	4.16575	4.2101	3.99105	3.97666	4.21469	8.29129	7.51616	7.55566	7.42507	8.19433	7.67008	7.61014	7.51942	7.46696	7.69559	7.76251	7.58988	7.75179	7.57963	7.49521	7.28121	7.48699	7.43964	8.11021	7.82717	7.90134	8.10867	7.78647	8.15753	8.08557	8.13431	8.26309	7.44165	7.36351
ATAD1	6.18351	6.13266	6.18796	6.54771	5.53512	7.15428	5.95288	6.62317	5.10054	6.50251	6.67117	5.41256	6.59348	6.53281	6.47311	6.50071	6.38822	6.38797	6.25671	4.85356	7.02437	7.33347	7.03772	7.19718	7.12732	7.06167	7.10396	7.09816	7.0436	7.07843	7.04669	7.05698	7.13998	7.04856	7.0173	7.07156	7.1125	7.03644	7.1394	7.3214	7.1228	7.16931	7.08614	7.10197	7.12851	7.07109	7.09251	7.00565	7.03989
ATAD2	3.93946	3.51838	3.45149	3.89273	3.74989	4.44236	3.46779	3.58515	2.97179	4.80546	3.8229	3.4668	4.41754	5.91908	3.85269	4.83163	3.77977	4.29708	3.73711	3.23733	7.35598	7.16432	7.17918	7.16387	7.2444	7.2351	7.20679	7.19611	7.29849	7.34265	7.37492	7.33649	7.33683	7.15076	7.12365	7.15551	7.20022	7.20234	7.34421	7.18621	7.13398	7.25348	7.19276	7.25479	7.29989	7.24388	7.21344	7.19572	7.14635
ATAD2B	5.52375	5.63505	5.84712	5.85487	4.94073	5.95518	5.41452	5.89854	5.02615	5.42334	5.87662	4.94471	6.19284	5.30237	5.49987	5.45508	5.23123	6.30351	5.22171	3.91358	7.71575	7.44005	7.49957	7.65258	7.24874	7.22173	7.63705	7.55208	7.76173	7.49165	7.49163	7.68834	7.29233	7.35138	7.46214	7.59192	7.68426	7.71164	7.53622	7.32386	7.42639	7.59023	7.41096	7.18181	7.43572	7.44699	7.35832	7.72587	7.51285
ATAD3B	5.49504	5.38998	5.26022	5.54665	5.67152	5.30528	5.40251	5.47337	5.59082	5.24466	5.35449	5.83947	5.62275	5.29522	5.42514	5.51956	5.67348	5.33308	5.52151	5.8477	7.78912	7.79109	7.87004	8.05589	8.06761	7.79448	7.99074	8.08252	7.82295	7.80248	7.70364	7.83292	7.79392	7.76548	7.83467	7.75643	7.85915	7.71105	7.92723	7.76622	7.78573	7.73545	7.8949	7.42958	7.77909	7.66638	7.55908	7.69451	7.71185
ATAT1	3.77969	3.60012	3.83911	3.72871	3.77098	3.50332	3.87018	3.88025	3.88744	3.77994	3.77182	4.20913	3.90374	3.88742	3.84367	3.80422	4.00425	3.7486	4.12538	4.16197	7.71757	7.48788	7.76227	8.04974	7.32405	7.30753	8.28881	8.03863	7.76643	7.41745	7.47738	7.61832	7.46017	7.60907	7.69188	7.7251	7.76685	7.61377	7.37751	7.39858	7.58321	7.59293	7.45982	7.11548	7.34334	7.35297	7.25251	7.63324	7.44786
ATE1	4.79181	4.83883	5.05717	4.79252	4.5538	4.78777	4.71338	4.95874	4.01516	4.56427	5.12098	4.94291	4.94919	4.86054	4.69521	4.93648	4.89129	5.07811	5.20152	4.33279	7.9692	7.74107	8.19212	8.00384	8.02338	7.85162	7.97939	7.92682	8.37812	7.99266	8.13311	8.1668	8.00841	7.91459	7.99114	7.8172	8.26276	8.26651	8.0173	7.62953	7.55176	7.39234	7.72383	7.99294	7.61403	7.72262	7.45927	8.09459	7.84512
ATF1	5.99335	5.76443	6.82099	5.66657	5.18443	7.50942	6.48825	6.12204	5.373	5.85386	7.13617	4.40471	6.98812	5.96413	6.2314	6.7662	6.27456	7.07275	6.48149	3.95964	10.3332	10.2304	10.1806	10.3962	9.97562	10.1794	10.8111	10.7476	10.3605	10.1927	10.2077	10.4861	10.0737	10.2396	9.99774	10.5257	10.3412	10.217	9.19192	11.0498	10.7766	10.4051	10.6717	9.75338	10.1823	10.0394	10.1876	9.97504	10.2786
ATF2	5.03111	4.71705	5.02503	4.82363	4.43439	5.30173	5.02414	5.35097	4.40498	4.84747	5.1926	4.59715	5.48711	4.93587	4.64392	5.28663	4.68663	5.03833	4.89196	4.15047	9.35849	9.80393	9.86306	9.49104	10.0577	9.63561	9.53778	9.6233	9.28375	9.46858	9.45356	9.11308	9.62185	9.17875	9.03767	9.17101	9.18469	9.16342	8.43881	9.06125	9.03158	8.00786	9.36342	9.20478	9.14773	8.84769	9.09842	9.57682	9.6428
ATF3	4.21083	3.97403	4.0872	4.26894	4.01992	3.79482	4.12846	4.11561	3.84555	4.0309	4.14103	4.55899	4.16208	4.09636	4.12301	4.2261	4.23719	4.16935	4.38147	4.23846	7.53804	7.54274	7.69987	7.96617	7.31385	7.47041	7.7695	7.69829	7.71825	7.54374	7.56859	7.62089	7.63718	7.30314	7.39352	7.5393	7.76506	7.59663	8.08629	7.85796	7.90999	7.98536	7.7509	7.31721	7.58961	7.66142	7.56277	7.6277	7.64231
ATF5	5.0698	5.29688	4.90463	4.85125	5.06881	4.89232	4.91268	4.93287	5.27163	5.19156	5.26031	5.48802	4.79958	4.97592	4.95199	4.81286	4.99397	4.98716	4.98612	5.49124	7.31283	7.44599	7.26284	7.24958	7.23595	7.22846	7.17675	7.29204	7.2352	7.24793	7.34092	7.25533	7.10052	7.23403	7.13647	7.21898	7.21615	7.23557	7.46049	7.16567	7.17464	7.18139	7.2544	7.28124	7.32712	7.25592	7.2007	7.27074	7.27466
ATF6	7.90534	8.82689	8.28636	8.94591	8.31635	7.79318	8.41029	8.82631	8.36311	8.50982	8.2723	7.25455	8.5965	7.99734	8.03153	7.86446	7.32935	8.25773	8.17663	7.87396	7.66627	7.99185	7.75746	7.57192	7.69827	7.45327	7.65637	7.86108	8.07743	7.94044	8.1278	8.02844	7.43248	7.69501	7.70625	7.64325	7.91993	7.85366	7.6009	7.56489	7.16928	7.36542	7.97805	8.24891	7.6992	8.12523	7.30887	7.77855	7.84267
ATF6B	4.58238	4.63452	4.5216	4.5119	4.71802	4.25834	4.4983	4.44903	4.81979	4.41142	4.67023	4.81282	4.47726	4.51727	4.57447	4.36413	4.75912	4.33859	4.47791	4.70199	7.21234	7.57908	7.75431	7.50919	7.49064	7.48964	7.55545	7.4222	7.51209	7.42714	7.3158	7.46421	7.61299	7.35117	7.33459	7.43223	7.34353	7.30149	7.12095	7.44419	7.45499	7.31722	7.18231	7.17342	7.31209	7.21734	7.29534	7.77262	7.36185
ATF7	5.22912	5.30335	5.50537	5.31376	5.22055	5.1306	5.19845	5.10128	4.84976	5.18551	5.11644	5.23104	5.29411	4.98329	4.7628	5.00496	5.23194	4.96471	5.21597	4.78426	7.69856	7.51235	7.73057	7.75464	7.81246	7.64639	7.69365	7.76408	7.59421	7.55971	7.63945	7.50638	7.71445	7.54013	7.52434	7.49933	7.48731	7.615	8.09298	7.54787	7.6867	8.00312	7.63008	7.65687	7.5324	7.89575	7.94409	7.48984	7.42773
ATF7IP	7.52109	8.36133	7.65449	7.55359	8.15437	7.62554	7.67456	7.59571	7.81787	8.19147	7.19046	6.8271	7.37686	7.89935	7.71692	7.18167	7.41729	7.64755	7.28718	7.74452	7.25026	7.3947	7.183	7.1628	7.51693	7.08322	7.35412	7.33478	7.2116	7.22074	7.27089	7.28973	7.22419	7.34995	7.43533	7.58219	7.29766	7.3616	7.43474	7.32055	7.34827	7.50067	7.23006	7.1657	7.45678	7.17831	7.17438	7.3664	7.30855
ATF7IP2	4.83658	4.70919	4.84813	4.66418	4.89746	5.33932	4.35856	4.31385	4.64954	4.59189	4.71014	5.7248	4.80192	4.77629	4.8553	5.30333	5.25011	5.47726	4.24705	4.79141	7.44194	8.03105	7.6	7.50568	7.50482	7.66083	7.75583	7.72182	7.69641	7.62688	7.73451	7.8113	7.59179	7.94353	7.77792	7.84028	7.73197	7.68187	7.86833	8.41775	8.26684	7.98724	8.11349	7.51991	7.74188	7.99845	7.81466	7.77311	7.98348
ATG10	3.76467	4.54859	4.99168	4.26391	4.81788	4.89656	4.35219	4.14868	3.81786	4.28839	4.61088	4.03872	4.23699	4.96406	4.45833	4.06739	4.56634	4.54086	4.34646	4.27379	7.81199	7.27164	7.28381	7.2267	7.62214	7.44781	7.30291	7.31966	7.21464	7.35977	7.37448	7.32158	7.52456	7.377	7.43322	7.2429	7.27306	7.25258	7.72185	7.39533	7.42756	7.41064	7.44361	7.48026	7.77959	7.59191	7.66895	7.28191	7.21678
ATG12	6.99503	6.94669	6.73443	6.74325	6.70479	6.96851	6.7463	6.76556	6.65515	7.0166	7.08511	6.32556	6.99465	7.19722	6.85051	6.29969	6.36851	6.57162	6.38745	6.21605	8.17344	8.94993	8.81936	8.60827	8.62799	8.88615	8.26182	8.31727	8.51445	8.6083	8.48275	8.32784	8.96524	8.27845	8.23212	8.22024	7.91822	8.03526	7.89324	8.59858	8.33017	7.71943	8.47344	8.80394	8.53556	8.23376	8.22267	8.34456	8.24873
ATG13	7.88652	7.83805	7.75302	7.66242	7.95313	7.67607	7.85574	7.6741	8.16942	7.52306	7.57511	7.76224	7.44398	7.37181	7.83038	7.20521	7.57913	8.09446	7.56421	7.57263	7.50695	7.21635	7.3899	7.59533	7.10218	7.37846	7.62453	7.3487	7.91269	7.53932	7.47223	7.84342	7.27533	7.5103	7.46295	7.74133	7.94363	7.81724	7.28456	7.53773	7.24351	7.57358	7.32634	7.27294	7.37066	7.37587	7.25536	7.66221	7.52968
ATG16L1	5.43022	5.70664	5.3049	5.0303	5.73473	5.4929	5.37378	5.02807	5.49486	5.55862	5.24065	4.79236	5.22146	5.31825	5.58654	5.02774	5.34405	4.94038	5.04137	5.02649	8.32756	9.14568	8.54026	8.59799	8.5467	8.36315	9.1282	9.11324	9.08553	8.84929	8.77451	8.68507	8.31666	8.91295	8.96017	9.34595	8.72676	8.94851	7.85963	9.05834	8.52271	7.79159	8.78192	7.90447	8.76856	8.02123	7.77046	8.38183	9.52148
ATG16L2	8.7266	9.70526	8.69133	9.26023	8.92608	8.06355	9.73516	9.10455	10.6853	9.06801	8.31793	6.93794	8.67211	8.35224	9.87542	8.42502	7.44904	8.64561	8.44393	9.76304	7.65337	8.21567	7.86451	7.92685	7.88521	7.62966	8.00404	8.14399	7.89141	7.87052	7.82462	7.80875	7.85929	7.73266	7.77466	7.6925	7.803	7.84826	7.37464	8.05333	7.73144	7.57864	8.02933	7.94654	7.7472	7.93462	7.54121	7.69234	7.89533
ATG2B	4.97788	5.43617	5.68528	5.49872	4.63779	5.09842	5.56698	5.40676	5.05989	5.1579	5.48135	5.14513	5.42464	5.79933	5.51469	5.43929	5.04817	6.25302	5.25461	4.53276	7.22008	7.25338	7.31878	7.24024	7.20822	7.27644	7.38119	7.38713	7.27552	7.40918	7.2818	7.38511	7.44287	7.28288	7.13478	7.14981	7.3476	7.27357	7.33809	7.21047	7.19453	7.19821	7.20934	7.15328	7.30119	7.20944	7.20612	7.3179	7.2212
ATG3	7.32328	7.157	7.43211	7.57257	7.00039	7.47964	7.15839	7.56792	6.61907	7.4049	7.62267	6.59971	7.39701	7.26239	7.35606	7.11724	6.77752	6.97084	7.08386	6.64035	7.49441	7.5223	7.38163	7.36217	7.33132	7.48668	7.46596	7.44687	7.34734	7.46003	7.41967	7.22379	7.46124	7.46	7.1586	7.36345	7.29333	7.32316	7.23063	7.56431	7.46963	7.33375	7.61093	7.67315	7.4184	7.49156	7.50696	7.27554	7.40378
ATG4B	7.41622	7.4415	7.27416	7.08761	7.72268	7.3057	7.34306	6.98088	7.73828	7.19551	7.11671	7.27897	7.35835	7.29475	7.4049	7.37095	7.59736	7.25185	7.19494	7.70155	9.4187	8.08023	9.79637	9.17457	9.31657	8.46485	8.55822	8.73018	11.3903	10.6171	10.6795	11.3357	8.40489	9.02676	9.46222	8.93319	10.1056	10.4394	7.60303	8.20328	7.54609	8.84314	8.91363	9.58747	8.77239	9.62039	8.02019	9.95607	9.66954
ATG5	5.8585	5.92585	6.15231	6.00305	5.24242	6.69977	6.01106	6.32994	4.55625	6.23813	6.88156	5.27145	6.80593	6.16159	6.42209	6.21331	6.16577	6.65598	5.87598	4.51158	7.50391	7.67535	8.05193	7.80426	7.60579	8.29039	8.03741	8.01481	7.60189	7.46366	7.29931	7.4382	7.68582	7.44054	7.46417	7.7949	7.79436	7.74405	7.43695	7.77204	7.62533	7.32369	7.4033	7.29345	7.65701	7.33357	7.48466	7.53659	7.90237
ATG7	6.33744	6.45789	6.36394	6.16181	6.73041	6.48884	6.49114	6.21132	6.72225	6.50198	6.16871	5.52951	6.36452	6.33378	6.59811	5.88942	6.19728	6.31426	6.43123	5.97216	7.23196	7.13637	7.27434	7.14695	7.22985	7.28989	7.13589	7.13387	7.17138	7.19006	7.18487	7.20204	7.14757	7.07739	7.18576	7.16597	7.11304	7.24155	7.29654	7.14381	7.12413	7.19062	7.1389	7.18068	7.13017	7.28226	7.11678	7.1675	7.21828
ATG9B	3.90335	3.92036	4.13384	3.99026	4.24791	3.96033	4.1488	4.18913	3.66226	3.85308	4.10483	4.24093	3.71832	3.92127	4.03578	3.88622	4.00986	3.86825	4.02739	4.54602	8.57182	8.30207	9.00612	9.47068	8.37893	8.73288	9.3305	9.0951	8.91098	8.69504	8.67511	8.9595	8.99135	8.67107	8.40861	8.82794	9.0649	8.7457	9.77307	9.40968	9.68432	9.32665	8.63002	8.35426	8.32911	8.56012	9.38925	8.64587	8.53935
ATL2	4.12219	4.91525	4.87351	4.70431	4.10492	4.68959	4.23663	4.73907	4.32095	4.67357	5.41213	3.97954	5.02949	4.45379	4.8603	5.26395	4.06047	4.89968	4.6953	3.57692	9.84853	10.5166	9.96695	9.5231	10.1813	10.3015	9.7313	10.0178	10.2724	10.5154	10.5542	10.2603	10.2956	10.3711	10.9355	10.6001	9.86045	10.1842	10.1467	10.8052	10.5148	10.4176	11.0712	10.9198	10.5591	10.8475	10.5201	10.0914	10.5253
ATL3	6.34379	6.0373	6.57924	6.15965	6.23203	6.29469	6.08303	6.4568	5.50651	6.0942	6.34184	5.90741	6.55179	6.54111	5.64654	5.95309	6.19062	6.15223	5.94587	5.16	9.14814	10.0181	9.69135	9.23472	9.09108	9.03051	9.84261	9.69937	9.95881	9.59475	9.4456	9.91577	8.83435	10.0855	9.69598	10.5273	9.4901	9.67718	8.30585	10.2447	10.3568	9.81562	9.99016	9.29855	10.3383	9.62555	9.23379	10.0409	10.5902
ATM	6.01678	6.79263	6.20885	6.26715	5.92862	6.56976	6.502	6.223	5.62132	6.18681	6.22583	5.63903	6.10255	6.00488	6.52484	6.3264	6.21233	6.40799	6.10816	6.20541	8.09258	8.22353	8.05755	7.75526	7.85067	8.23027	7.87142	7.86848	8.12998	7.96199	7.99754	8.18063	7.97116	8.74805	8.35248	8.7837	8.35218	8.3354	7.96357	8.32513	8.07788	8.29867	8.13504	7.92216	8.16038	8.08948	7.75405	8.3121	8.61773
ATMIN	6.12461	5.52796	6.03331	5.37542	5.77201	6.09722	5.81759	5.48776	5.63107	5.57876	6.2015	6.02062	6.03465	5.85409	6.10975	5.95829	6.25313	6.30075	5.71227	5.42954	9.85392	10.5546	8.64121	8.6757	8.99787	9.61455	10.1252	9.73223	9.57396	10.1587	9.92637	10.1719	8.54656	10.2761	10.2132	10.6317	9.34531	9.87427	10.6865	11.4105	10.9481	10.9427	11.4113	9.07988	10.6494	10.4209	10.1171	10.5695	11.9323
ATN1	5.6726	5.56614	5.46229	5.65525	5.75452	5.33802	5.50503	5.45948	5.67371	5.36205	5.59292	5.92985	5.66621	5.75521	5.66235	5.75529	5.77924	5.64154	5.91452	6.18082	7.32442	7.16367	7.08133	7.09944	7.15377	7.12597	7.1018	7.08429	7.17051	7.13463	7.12422	7.15481	7.15508	7.21955	7.20448	7.11621	7.183	7.20865	7.15339	7.15062	7.23422	7.29757	7.20861	7.2962	7.19887	7.18748	7.24753	7.12453	7.15563
ATOH7	2.89331	3.10298	2.83765	3.04073	2.9645	2.74023	2.76523	3.19949	2.95977	2.89625	2.95409	2.90767	2.9508	2.95656	3.24862	3.07752	2.89748	2.85915	2.84226	3.03234	7.97935	7.93349	7.98422	7.82515	7.95576	8.17091	8.03913	7.9144	8.06299	7.96246	7.9299	7.77867	7.822	7.98879	7.92206	8.16081	7.82049	7.76751	7.45958	8.09428	8.12053	7.94128	8.02297	7.84138	8.12163	8.14276	8.02108	7.96861	8.17065
ATOH8	4.10927	4.01138	4.15942	4.21698	4.02463	4.01306	4.01633	3.98677	4.2453	4.11236	4.11212	4.59285	4.17747	4.141	4.22684	4.19227	4.28697	4.14121	4.39163	4.64358	8.97137	8.79468	8.87111	8.75469	8.79126	9.1961	8.75966	8.72673	8.93687	8.72081	8.66117	8.77243	8.97764	9.16862	9.05613	9.17867	9.12191	9.03732	8.84531	9.11744	8.98797	8.8245	8.88759	9.14657	9.03954	9.06615	8.85699	8.84325	8.83449
ATP10A	5.17647	5.02382	4.94494	5.02665	4.84848	5.08276	4.88379	5.25802	5.18029	4.96703	5.31636	5.54285	5.20236	5.21817	5.35127	5.50232	5.48865	5.09309	5.41551	5.72002	8.3221	8.73415	8.40364	8.52597	8.3293	8.45033	8.52399	8.53061	8.7846	8.20603	8.30841	8.4803	8.13709	8.63084	8.57311	9.09268	8.52665	8.6148	7.76108	8.20677	8.30346	8.42555	8.37299	7.80149	8.53492	8.1403	7.87456	8.68163	8.60954
ATP10B	3.84075	3.74561	4.03192	4.1245	3.71716	3.79485	3.85145	4.03855	3.85926	3.97295	3.98675	4.35852	4.0525	4.08777	3.8754	4.18109	4.00829	3.99655	4.27804	3.98255	7.3383	7.19386	7.08827	7.01613	7.27274	7.10619	7.12399	7.08923	7.15218	7.10827	7.1161	7.16541	7.17655	7.18996	7.12331	7.04491	7.11832	7.18071	7.25445	7.12271	7.20125	7.18099	7.24529	7.21031	7.44566	7.09886	7.34169	7.14673	7.15352
ATP11A	5.89725	5.53382	5.77615	5.76271	5.46816	5.99035	5.56271	6.29645	5.57849	5.47547	5.95582	5.0666	6.22143	5.47364	5.89883	5.51422	5.63447	5.72204	5.7577	4.53649	7.27771	7.27557	7.32097	7.29665	7.20998	7.26251	7.28586	7.26095	7.45725	7.36738	7.52839	7.3878	7.19411	7.43185	7.39745	7.37675	7.38366	7.46563	7.85445	7.24651	7.45021	7.6451	7.15766	7.14629	7.43839	7.26678	7.24617	7.39579	7.37818
ATP11A-AS1	3.55352	3.56381	3.73382	3.88394	3.81646	3.38134	3.75497	3.65387	3.71543	3.64238	3.65174	4.06888	3.69637	3.58941	3.67034	3.5937	3.69483	3.62431	4.00577	3.84319	7.50741	7.255	7.55778	7.32379	7.31473	7.2889	7.3793	7.38999	7.70121	7.6265	7.49408	7.53079	7.18409	7.49086	7.55628	7.55872	7.48082	7.59257	7.09171	7.12499	7.11436	7.09331	7.13954	7.15685	7.13848	7.28314	7.14867	7.68951	7.619
ATP11B	8.33955	7.66769	8.72293	8.5063	7.7792	8.33499	7.51234	8.75821	6.76627	7.8607	8.6334	7.28046	8.70368	8.02132	7.38085	8.30571	7.781	8.13881	8.42784	6.08712	7.15127	7.27985	7.25087	7.37753	7.18046	7.24854	7.34211	7.34501	7.44593	7.31423	7.40595	7.38884	7.32643	7.38744	7.32674	7.43523	7.44823	7.52122	7.59093	7.20093	7.13585	7.63765	7.10631	7.18044	7.23737	7.1408	7.27032	7.36054	7.26154
ATP11C	4.85158	4.74164	5.16649	5.22531	4.6534	4.90163	4.71879	5.0243	3.70782	5.02411	5.20138	4.44255	5.40067	5.00614	4.7365	4.98825	4.81959	5.36499	4.5681	4.03671	8.49826	8.55271	8.64952	8.65758	8.69866	8.51336	8.54227	8.54748	8.76333	8.79071	8.90071	8.68857	8.43607	8.35706	8.29816	8.28627	8.71221	8.87744	8.49214	8.44504	8.45047	8.13654	8.46087	8.72357	8.34484	8.5717	8.41631	9.21968	8.64772
ATP13A3	6.82851	6.21888	7.61023	7.30073	6.57745	6.65343	6.85648	8.61501	5.5585	7.08981	7.34969	5.49908	7.93426	6.41255	7.17509	8.76324	6.07962	7.56238	8.0161	5.41491	7.25224	8.08859	7.81885	7.50787	7.33058	7.79217	7.58011	7.60339	7.95099	7.77165	7.88185	7.737	7.23977	8.28453	8.04789	8.3069	7.69333	7.78204	7.21701	7.46703	7.4343	7.30167	7.38967	7.38613	7.75159	7.19321	7.32549	7.98799	8.0772
ATP13A4	3.22256	3.19426	3.39171	3.34354	3.2836	3.42629	2.97504	3.27001	3.36139	3.2429	3.40056	3.74804	3.29798	3.41641	3.3291	3.22296	3.46719	3.27947	3.48669	3.59428	7.22475	7.48965	7.38124	7.44833	7.56927	7.54472	7.42279	7.46945	7.41032	7.62754	7.5611	7.50992	7.40795	7.60153	7.30519	7.46371	7.47193	7.47732	7.59411	7.76339	7.62009	7.76412	7.54347	7.88881	7.50293	7.73351	7.5961	7.39415	7.49166
ATP13A5	3.7405	3.88151	3.83721	3.67907	3.75428	3.68247	3.83806	3.82169	4.11583	3.71883	3.72431	4.29886	3.66139	3.80883	3.62058	3.73165	3.70952	3.75246	3.7294	3.79992	7.67955	7.67472	7.75832	7.70063	7.52273	7.54871	7.64378	7.68168	8.04577	7.93282	8.02778	8.09516	7.448	7.51962	7.7181	7.77296	8.09147	8.09748	8.37576	8.07002	8.12226	8.91733	8.4001	8.43852	7.75544	8.63678	8.09352	8.4308	8.24944
ATP1A1	5.48339	5.39618	5.23015	4.99337	5.26814	5.31945	5.09035	5.16859	5.24023	5.41033	5.30896	5.14433	5.74681	5.45105	5.49049	5.54267	5.28131	5.54535	5.63627	5.23762	9.52435	10.4908	9.95393	9.68618	9.85317	10.1835	9.91339	10.0237	9.91994	9.81489	9.55782	9.53319	9.76175	9.41946	10.0266	9.81613	9.43701	9.65492	8.54751	10.2419	9.87866	9.25419	10.293	9.80517	9.9475	9.66626	9.51504	9.45381	9.96851
ATP1A1-AS1	4.56672	4.50085	4.65885	4.66152	4.75161	4.72369	4.39842	4.43056	4.7477	4.78837	4.55846	4.39901	4.62596	4.63909	4.86617	4.58959	4.77456	4.74088	4.59513	4.99095	11.2485	11.901	11.4579	11.8844	11.8797	12.3629	12.373	12.3467	11.8527	11.2978	11.1793	11.2534	11.0352	11.8683	11.4315	12.3639	10.9065	11.1071	9.28216	11.6779	11.6899	10.6951	11.4942	11.4481	11.703	10.8789	11.1348	11.0005	11.9996
ATP1A2	3.06404	2.91806	3.01453	2.97546	2.97889	2.99799	2.77926	3.25067	2.91778	3.02847	3.07169	3.76136	3.04922	3.17439	3.14741	3.09604	3.2325	3.2456	3.21061	3.44993	7.29547	8.03612	7.87199	7.69324	7.39681	8.37491	8.02754	8.05008	7.79019	7.38367	7.30127	7.60029	7.68087	8.00529	7.78802	8.41711	7.75677	7.63088	7.28181	7.96969	8.03831	7.41675	7.40247	7.14142	7.355	7.303	7.90224	7.97632	7.95127
ATP1A4	2.95998	2.70735	3.39543	2.94353	3.33747	2.87896	2.82675	2.82267	3.04369	2.93407	3.20323	3.22624	2.99571	2.93378	3.04407	2.82729	2.99732	2.92641	2.96456	3.10401	7.34282	7.46397	7.43728	7.48109	7.31294	7.51066	7.72756	7.61127	7.52452	7.42522	7.32424	7.3704	7.50979	7.52203	7.61766	7.64309	7.5269	7.48153	7.40781	7.70565	7.71909	7.58893	7.6138	7.33638	7.51414	7.57762	7.65516	7.53779	7.39594
ATP1B1	6.60385	5.62676	6.07567	5.03406	4.99525	4.72117	5.92962	5.62917	5.12126	4.42367	5.333	5.96238	3.60275	4.76154	4.49741	5.02668	4.70339	7.14832	4.70332	4.81432	8.23546	8.75192	8.74835	8.60632	8.84683	9.24675	8.59209	8.74234	8.50103	8.39068	8.32932	8.30593	8.45898	8.53633	8.31854	8.47302	8.1802	8.19657	7.59861	8.31982	8.13499	7.82194	8.21915	8.21197	8.46384	7.87597	7.85022	8.19869	8.6859
ATP1B3	5.69505	5.35128	5.38016	5.41385	5.6051	5.58647	5.36393	5.33825	5.59153	5.69169	5.36167	5.44804	5.51534	5.44247	5.84039	6.2448	5.62155	5.51689	5.77179	5.29475	7.4914	7.72118	7.5488	7.48095	7.52616	7.42477	7.31165	7.41014	7.68355	7.80843	7.66499	7.72088	7.41734	7.46182	7.47827	7.60153	7.57976	7.7669	7.42944	7.29223	7.3575	7.32412	7.46307	7.89325	7.49307	7.67489	7.22439	7.85977	8.12765
ATP1B4	2.73419	2.65149	2.72234	2.813	3.05935	2.55431	2.79181	2.89491	2.78124	2.78696	2.81251	2.86551	2.61591	2.85011	2.73427	2.72395	2.77326	2.75025	2.94398	2.92856	8.42443	8.87089	8.53868	8.51008	8.66157	8.56043	8.70257	8.96287	8.83283	8.92159	8.99101	8.76956	8.38132	8.78593	8.83723	9.1078	8.52993	8.78083	8.39553	8.40517	8.31523	8.30606	8.72256	8.65014	8.85467	8.73443	8.12868	8.44866	8.82396
ATP23	4.02652	4.35951	5.10372	4.70526	5.2727	4.98092	4.55834	4.59621	4.23513	4.89684	4.8081	4.13708	5.03466	5.43294	4.43033	5.49648	4.98961	4.63328	4.35111	4.25723	7.06259	7.31081	7.36496	7.49309	7.08456	7.24013	7.43493	7.38465	7.38738	7.20056	7.2641	7.3521	7.10727	7.36374	7.28801	7.65049	7.39059	7.37509	7.19803	7.32878	7.30308	7.36498	7.23873	7.09566	7.06526	7.22572	7.11171	7.4277	7.37541
ATP2A2	6.28091	6.23065	6.25577	5.99186	6.24789	6.26996	6.07857	6.01539	6.44631	6.18559	6.23025	6.05005	6.14778	5.74356	6.1134	6.31944	6.07441	6.31721	6.13952	5.88007	7.86975	7.42436	7.65025	7.56501	7.96127	7.81238	7.51394	7.41324	7.36517	7.54907	7.57177	7.36896	7.7485	7.56975	7.3888	7.36852	7.49229	7.45372	7.58739	7.38517	7.50907	7.60009	7.41729	7.65986	7.6854	7.69705	7.57362	7.4066	7.46579
ATP2A3	6.88997	6.55013	6.35458	6.2487	6.50443	7.24806	6.6454	6.60461	6.97595	6.74997	6.01092	6.44049	6.18561	5.91713	6.44279	6.16001	6.45297	6.13929	6.27387	6.5119	7.25171	7.2505	7.37322	7.29975	7.38555	7.34316	7.31879	7.32075	7.30375	7.16973	7.2555	7.21084	7.34179	7.32287	7.25514	7.18463	7.23532	7.29153	7.26354	7.29992	7.33604	7.17113	7.27479	7.37199	7.16774	7.30533	7.35387	7.26053	7.2431
ATP2B1	5.43824	7.71765	6.61643	6.83402	5.32257	6.22483	6.48842	6.69629	6.40699	7.05262	6.52927	4.17013	5.83961	5.81051	6.61661	7.28174	6.04881	7.8549	5.77307	6.84177	7.11453	7.22139	7.12223	7.15543	7.16945	7.07722	7.19322	7.16916	7.16654	7.12707	7.13941	7.10403	7.18278	7.02848	7.08455	7.12439	7.13048	7.13715	7.10048	7.18705	7.08003	7.13654	7.08832	7.19694	7.20164	7.1372	7.11986	7.07956	7.11303
ATP2B2	3.67023	3.6404	3.44312	3.65261	3.69858	3.67649	3.64555	3.63024	3.85194	3.57252	3.66537	3.96981	3.54794	3.63837	3.53087	3.55915	3.7244	3.62526	3.78431	3.9338	7.15211	7.52921	7.59298	7.73896	7.2698	7.39996	7.54296	7.52854	7.6207	7.51741	7.46216	7.50243	7.37277	7.39476	7.30956	7.4098	7.54181	7.57353	7.42383	7.36498	7.41975	7.53934	7.25157	7.17526	7.31714	7.29589	7.32735	7.75442	7.55663
ATP2B3	3.17198	3.02171	3.02064	3.22962	3.23719	3.02136	3.09742	3.26844	3.11509	3.14129	3.13579	3.53216	3.22913	3.26154	3.24174	3.04939	3.34381	3.23104	3.16209	3.64721	7.76176	7.80065	7.80683	7.84319	7.67267	7.91564	7.66569	7.80236	7.86017	7.69982	7.79197	7.77107	7.71347	7.63738	7.61143	7.81201	7.7265	7.82867	7.63175	7.78658	7.78871	7.51294	7.69644	7.72276	7.66752	7.61571	7.51205	7.8343	7.77715
ATP2B4	7.51904	7.47134	7.57344	7.58928	7.13665	6.83819	6.86477	8.32715	7.99823	7.42951	7.32782	6.5575	7.61669	7.08984	7.40791	7.17631	6.66537	7.35593	7.57208	6.68125	7.07865	7.22424	7.16357	7.01107	7.20615	7.2061	7.10993	7.10629	7.16535	7.15663	7.20877	7.13708	7.07247	7.13321	7.09283	7.23343	7.03987	7.08091	7.02145	7.27714	7.26464	7.25618	7.32165	7.35435	7.33263	7.19211	7.29918	7.15229	7.24337
ATP2C1	6.16381	6.0292	6.48244	5.58103	5.98854	6.89125	6.02218	5.60299	4.87464	5.97265	6.2228	6.55503	6.2239	6.86872	5.31646	6.20592	6.42426	6.24522	5.9718	4.88552	9.87611	10.3275	9.21823	9.2861	9.6409	9.52816	9.84088	10.2735	9.56178	9.57015	9.60051	9.61075	8.93552	10.0509	10.0631	10.5744	9.10552	9.31896	8.34479	10.2466	10.0126	9.59096	10.0546	8.81706	9.80772	9.24555	8.91594	9.66397	10.4027
ATP2C2	5.19849	4.50963	4.92654	5.27835	5.10979	4.88363	4.53386	6.05023	4.66313	4.78354	5.29757	4.87361	4.62075	6.14267	4.34055	4.43168	4.63195	4.65065	4.66811	4.84581	7.30112	7.31613	7.29422	7.3678	7.23264	7.34647	7.32133	7.25566	7.39417	7.34401	7.35805	7.30177	7.19851	7.55309	7.36538	7.50804	7.37605	7.37395	7.2569	7.47177	7.34821	7.43734	7.35129	7.54742	7.26349	7.40616	7.24728	7.36517	7.51909
ATP4B	4.06142	3.79532	3.93047	4.01911	3.86225	3.67404	3.86172	4.07045	3.98551	3.81631	3.70554	4.02542	3.89624	3.88311	3.7931	3.80459	3.88344	3.76044	3.98442	4.11036	7.38712	7.68482	7.85191	7.44157	7.7132	7.71757	7.88122	8.00958	7.46797	7.39954	7.42792	7.41152	7.46628	7.43731	7.5942	7.63952	7.42707	7.31733	7.61576	8.14417	8.08656	7.65521	7.90279	7.72398	7.85448	7.68786	7.86915	7.33869	7.56109
ATP5F1A	7.66788	7.68325	7.79277	7.47109	8.14605	7.81382	7.91918	7.57724	7.77557	8.03487	7.57048	7.30366	7.62887	7.81156	8.05211	7.95718	7.98089	7.68996	7.67749	7.4748	8.65142	9.10339	8.8379	8.83657	8.87802	8.96475	8.87447	9.01978	8.37545	8.80074	8.71088	8.53343	8.79705	8.32538	8.46745	8.69284	8.34191	8.31505	7.96489	8.82575	8.77015	8.11449	8.74491	8.69981	8.67937	8.44157	8.55511	8.50081	8.6522
ATP5F1C	8.91012	8.71595	9.09662	8.71451	9.26651	9.06325	8.21438	8.41729	7.1507	9.01063	9.33547	8.97691	9.59603	9.60043	8.58349	9.2381	9.29443	8.5792	8.36494	8.24718	7.24489	7.21058	7.24593	7.18972	7.19601	7.15062	7.39886	7.27238	7.3183	7.13233	7.2488	7.23036	7.16956	7.25382	7.18112	7.31476	7.30413	7.30626	7.21796	7.23753	7.31257	7.29119	7.2171	7.19517	7.11759	7.25969	7.13182	7.30873	7.253
ATP5F1D	7.5516	7.13369	7.04222	6.89223	7.93927	7.433	7.49607	6.5795	7.72109	7.54798	6.72382	7.41535	6.92911	7.40183	6.63028	7.60047	7.36653	6.45903	7.23069	7.86691	7.14294	7.29605	7.13158	7.16848	7.1847	7.27076	7.06625	7.10478	7.15225	7.20845	7.09727	7.1329	7.11502	7.11604	7.08472	7.1676	7.12778	7.19523	7.46212	7.08858	7.1733	7.13186	7.15872	7.12949	7.19754	7.07876	7.11537	7.16072	7.19398
ATP5F1E	9.11564	8.62519	9.18262	8.95862	8.3234	9.30386	8.06915	8.43868	7.47608	7.94544	8.58747	9.35516	7.84738	8.04477	7.62145	7.72225	8.9467	8.24174	8.37798	8.74918	8.90206	8.49454	9.5008	9.11442	8.70444	9.40707	9.08681	8.81374	9.20828	8.85402	8.82515	9.16711	9.11316	9.06685	9.2206	8.9701	9.34627	9.35857	8.51548	8.68877	8.21314	9.01969	8.78208	8.90467	8.70243	8.72553	8.24933	8.67644	9.18381
ATP5IF1	7.29843	6.66421	7.05779	6.63473	7.57938	7.44903	6.90401	6.55533	6.50039	7.41487	6.9013	6.77306	7.13516	8.11304	6.84878	7.46553	7.37721	6.97441	6.68761	6.41737	7.98958	7.32731	7.76291	7.35343	7.42259	7.73497	7.21955	7.27192	7.40187	7.67207	7.47871	7.64558	8.34847	8.16764	8.17689	7.34718	8.05249	7.8911	7.53814	7.33727	7.42656	9.12102	7.2122	8.00863	7.89632	7.84663	7.9808	7.7097	7.33773
ATP5MC2	6.69046	6.46503	6.44157	6.32817	6.88612	6.63961	6.69468	6.16251	6.99354	6.9376	6.5415	5.96192	6.42453	6.66136	6.54387	6.7677	6.56995	6.44506	6.34646	6.36615	7.3669	7.51876	7.55208	7.43756	7.33215	7.62114	7.83082	7.63131	7.57007	7.50756	7.31701	7.4394	7.40826	7.42085	7.49526	7.6963	7.53961	7.47633	7.36415	7.65199	7.53392	7.37667	7.40788	7.18701	7.41106	7.19577	7.25859	7.65575	7.71464
ATP5MC3	8.01283	7.54021	7.85734	7.22049	8.17108	8.02762	7.4674	6.97534	7.55469	7.86583	7.64119	7.55158	8.04816	7.84453	7.54712	7.8101	8.05332	7.40968	7.54343	7.38293	7.13973	7.26124	7.3179	7.30793	7.2386	7.28397	7.23774	7.26974	7.34354	7.26891	7.32609	7.35331	7.20245	7.25657	7.34763	7.25649	7.31895	7.34458	7.39673	7.43211	7.34508	7.44323	7.44336	7.31475	7.3432	7.3146	7.24603	7.37027	7.29581
ATP5ME	7.36529	7.5513	7.45726	7.41426	7.81971	7.63838	7.07485	7.13916	7.3522	7.82447	7.72518	7.52834	7.33708	7.94817	7.67589	7.95075	7.3102	6.46524	7.07702	7.56145	7.19999	7.30865	7.53209	7.47452	7.23303	7.57756	7.71544	7.60706	7.4782	7.4009	7.36291	7.3947	7.55849	7.52588	7.36327	7.50594	7.50353	7.50341	7.396	7.38291	7.41574	7.40661	7.23126	7.17641	7.26454	7.21216	7.31037	7.39392	7.37869
ATP5MG	9.62412	9.50741	9.75642	9.69754	9.65218	9.57443	9.06946	9.27761	8.65238	9.7446	10.0519	10.3968	9.86917	10.1139	9.1065	9.74279	9.82767	9.54123	9.06626	9.40941	10.1207	9.81093	10.3957	9.03442	10.8911	10.9151	9.97058	9.87584	10.4717	10.3812	10.4181	10.8695	11.285	10.5506	11.1947	10.2299	11.2064	10.9279	11.0796	10.5556	9.46976	9.72135	10.7383	10.9832	10.6314	10.7714	9.45001	10.49	11.0364
ATP5MPL	8.69966	8.89903	8.81031	8.79214	9.28559	8.91194	8.37869	8.70642	7.40306	9.30035	9.23467	9.09885	9.13679	9.52524	8.72318	8.94551	8.96999	8.43875	7.97721	8.84496	7.99752	8.2747	7.98348	8.66737	8.36609	8.01062	9.17766	9.15874	8.57015	8.30581	8.13212	8.07992	8.11372	8.19037	8.27406	8.24222	8.38284	8.59628	8.02983	8.91206	8.96484	7.89208	8.81382	7.72048	8.11681	7.75623	8.33442	8.66772	8.55363
ATP5PB	7.14992	7.05516	7.23613	7.13768	7.3468	7.46028	6.69757	7.12803	6.65136	7.30758	7.83734	6.81829	7.42851	7.38669	7.21621	6.76348	7.32552	7.07169	6.76251	6.71707	7.47426	7.30115	7.19096	7.23257	7.16618	7.39868	7.32307	7.33798	7.28828	7.44957	7.26221	7.22563	7.36261	7.39307	7.73548	7.39711	7.24134	7.17046	7.78822	7.39195	7.34058	7.46879	7.52785	7.4073	7.44082	7.37444	7.30773	7.13358	7.21155
ATP5PD	7.43441	7.14184	7.22989	7.12769	7.94483	7.36173	7.51615	7.11947	7.61542	7.56629	7.38903	7.04094	7.62687	7.46515	7.55105	7.28351	7.26781	6.74391	7.07372	7.04806	8.67497	8.49328	9.11526	9.10231	9.2278	8.71925	8.56155	8.54702	9.42013	9.00412	9.05705	9.42415	9.25083	8.48539	8.59476	8.29089	9.33618	9.18265	8.68706	8.93765	8.34111	8.64353	9.18108	9.20993	8.6866	9.28405	8.49023	9.15281	9.01685
ATP5PO	6.62538	6.54176	6.7124	6.34973	7.20231	6.78411	6.19903	6.22899	6.14901	6.74699	6.6945	6.39142	6.54986	6.94585	6.32748	6.17187	6.82304	6.02976	6.13821	6.61942	7.72883	7.29566	7.86455	8.34253	7.68719	7.58488	7.9796	7.78983	7.74697	7.47597	7.42629	7.72771	7.68898	7.50019	7.67264	7.25772	7.64791	7.59699	8.53793	8.15338	7.91589	8.63189	7.8521	7.69575	7.35374	7.70069	8.41778	7.23274	7.35192
ATP5S	5.47654	5.12186	5.51336	5.3296	5.39019	5.25484	4.76606	4.40703	4.39912	4.47799	5.20137	5.81129	4.59548	5.24586	4.2232	4.62943	5.77757	5.29311	4.7044	5.05627	8.09469	7.83331	7.96546	7.70753	7.76957	8.03626	7.38909	7.33141	7.44938	7.95463	7.83444	8.03126	8.6489	7.80727	7.55617	7.2948	8.00894	7.61839	8.80124	7.22314	7.26023	7.68112	7.31296	7.92628	8.05339	8.01934	7.84156	7.72244	7.57635
ATP6	9.04583	8.32267	8.95496	8.60117	9.16275	8.98676	8.73559	8.30125	9.24562	8.19114	8.30872	8.43103	9.04823	8.41904	8.92193	8.99562	8.90901	8.77869	8.9426	8.84595	7.20558	7.17899	7.07657	7.14483	7.27819	7.11029	7.14507	7.09546	7.15758	7.08243	7.05441	7.08152	7.1872	7.14244	7.00375	7.10802	7.08302	7.06069	7.23193	7.0704	7.13557	7.06873	7.10588	7.14546	7.14175	7.09628	7.20493	7.10663	7.14223
ATP6AP1L	3.55243	3.65141	3.63824	3.83273	3.60066	3.42505	3.49815	3.68195	3.55234	3.71355	3.58894	4.02715	3.52855	3.90193	3.62679	3.72381	3.75979	3.8445	3.81263	3.85665	8.19042	7.64276	7.75726	7.76422	7.78854	7.92787	7.71985	7.78666	7.99934	7.78944	7.88444	7.83185	7.9004	8.4109	8.17081	7.86919	8.11048	8.16679	7.95742	7.68488	7.59476	8.84783	7.59776	8.37048	8.14091	8.27566	7.58423	7.8661	7.58828
ATP6AP2	7.73097	7.56967	7.97524	7.65067	7.30118	8.30161	7.67928	8.01702	7.2585	7.69122	7.79097	7.41448	8.01906	7.8145	7.50103	8.18852	7.93139	8.08821	7.75519	6.66302	7.52419	7.66248	7.5981	7.48856	7.3063	7.52925	7.68682	7.61765	7.5423	7.48274	7.40446	7.62028	7.6035	7.64737	7.47752	7.81269	7.59141	7.53922	7.52264	8.15621	7.8923	7.48725	7.81899	7.28009	7.71802	7.23531	7.59194	7.56938	7.62123
ATP6V0A1	7.76132	7.68099	7.86801	7.57936	7.93732	7.67213	7.66609	7.36943	7.84158	7.83772	7.45217	7.80104	7.45968	7.50922	7.51719	7.26101	7.71901	7.71958	7.61405	7.6247	8.45593	8.34935	8.49507	8.51719	8.51696	7.94376	8.05863	8.14097	8.42813	8.63437	8.65712	8.33314	8.10038	7.85238	7.82336	7.89788	8.34347	8.51517	8.7191	7.98188	7.89117	8.05341	8.11382	8.58928	8.32693	8.44472	8.02695	8.80761	8.77786
ATP6V0A2	4.21694	4.47443	4.31998	4.32975	4.21434	4.58864	4.45372	4.05416	4.38003	4.42677	4.3017	4.39902	4.29117	4.2237	4.40315	4.35949	4.26528	4.32062	3.96892	4.29798	7.53328	7.76991	7.48372	7.49187	7.52606	7.68565	7.57673	7.54303	7.54517	7.55893	7.46624	7.53189	7.48866	7.57071	7.549	7.58767	7.70651	7.59329	7.37036	7.54885	7.58509	7.32266	7.4172	7.36321	7.43827	7.37908	7.25405	7.69996	7.80792
ATP6V0C	11.9478	11.3024	11.989	11.1544	11.3946	11.4117	11.3966	10.9967	11.537	11.2957	11.2031	11.9461	11.0542	10.8358	10.4638	10.9366	11.8801	11.3485	11.2918	11.6443	8.70588	7.9352	8.25924	8.56589	8.32831	7.54052	8.77274	8.81213	9.45027	9.14593	9.12052	8.55957	7.71593	8.06991	8.18342	8.64689	8.95638	9.53729	8.53793	7.66533	7.39731	8.25788	8.70077	8.18555	8.60343	8.24778	7.66823	7.79491	8.08868
ATP6V0D2	4.75174	4.44907	4.68227	4.8826	4.54393	4.49787	4.69013	4.69352	4.61662	4.60692	4.81779	5.1823	4.56104	4.77598	4.62967	4.65382	5.01819	4.69861	4.82683	4.92112	7.41348	7.23071	7.26368	7.43474	7.59066	7.51598	7.41178	7.17386	7.19836	7.38528	7.23324	7.31463	8.0465	7.15541	7.16356	7.13052	7.68995	7.33651	7.73149	7.06784	7.02423	7.23995	7.13884	7.04277	7.58131	7.17832	7.0812	7.2658	7.23952
ATP6V0E1	9.03114	8.88443	8.95017	8.8633	9.04235	8.54523	9.13864	9.06296	8.9399	9.05011	8.94696	8.26563	9.06328	8.71967	9.04104	8.38199	8.25851	8.9269	8.97323	8.02477	7.30786	7.16221	7.13205	7.1418	7.12092	7.07876	7.23596	7.14702	7.25046	7.16789	7.0715	7.16949	7.16322	7.14743	7.0708	7.20053	7.10149	7.16552	7.13586	7.11825	7.08062	7.33636	7.08274	7.06558	7.08781	7.07421	7.13178	7.19123	7.11619
ATP6V1A	9.33983	9.89364	9.78556	9.22474	9.10075	10.0192	10.1092	9.89509	9.60904	9.75156	9.3459	8.09292	9.45113	8.80666	9.95066	9.84255	8.83252	9.74143	10.1169	7.84896	7.82621	7.13988	7.18117	7.48492	7.4508	7.18174	7.5698	7.68692	7.31487	7.4211	7.44871	7.18697	7.1832	8.0814	9.0067	8.14476	7.21248	7.30935	7.81383	7.1687	7.29644	9.1305	7.20388	7.5636	7.89392	7.70334	7.21198	7.17533	7.17365
ATP6V1B1	4.01167	3.92563	4.01007	4.15458	4.19978	3.6722	4.0042	4.19918	4.14498	4.08337	4.02975	4.29734	3.88016	3.93096	4.04997	3.808	4.11522	3.91634	3.92861	4.26906	8.379	8.59362	8.17176	8.26088	7.91665	8.02202	7.59338	7.81086	8.726	8.44189	8.20988	8.18301	7.57205	8.50334	8.69416	9.32688	7.96521	8.21124	7.96908	7.58806	7.61665	8.31558	7.72785	7.63767	8.7388	7.82702	7.58265	8.79191	9.08329
ATP6V1C1	7.75046	8.5003	8.91113	8.77599	8.20408	9.22448	7.93371	8.3361	6.43033	8.1962	9.26438	7.51087	8.70122	8.01517	7.8692	7.47825	8.31934	7.89368	8.82499	5.68756	7.33083	7.3913	7.66999	7.40461	7.44588	7.21835	7.40256	7.51696	7.66163	7.64854	7.76545	7.5133	7.3093	7.35666	7.24008	7.28856	7.2949	7.38299	7.90839	7.3534	7.17857	7.28501	7.26023	7.51637	7.58978	7.46723	7.16887	7.48681	7.47807
ATP6V1C2	3.32897	3.22651	3.20362	3.29265	3.11346	3.19193	3.40387	3.2631	3.02085	3.38818	3.38868	3.40151	3.32191	3.37201	3.04317	3.29303	3.44057	3.54561	3.54277	3.48198	7.30725	7.36124	7.18965	7.23654	7.18193	7.21651	7.39768	7.42133	7.24485	7.30228	7.35665	7.35131	7.25033	7.32775	7.21148	7.51045	7.32053	7.33056	7.066	7.20939	7.28975	7.18477	7.14443	7.12431	7.16608	7.49175	7.13621	7.17251	7.29767
ATP6V1D	6.66288	6.29641	6.32316	6.47531	6.26132	6.56274	5.79427	5.97066	5.91331	6.38252	6.53592	7.21458	6.32555	6.75123	6.19502	5.20844	6.25648	6.06396	5.73036	5.97149	7.5341	7.59068	7.62294	7.77858	7.50271	7.47674	7.6981	7.65019	7.48474	7.38584	7.47493	7.55996	7.52204	7.57384	7.39409	7.61353	7.5052	7.62069	7.49558	7.53089	7.59416	7.63516	7.47977	7.69967	7.5469	7.59144	7.42053	7.44137	7.5068
ATP6V1G1	7.81008	7.79172	7.81249	7.862	7.97644	8.2226	7.63089	7.7731	7.08313	8.43887	8.1595	7.82658	8.07573	8.14995	7.7073	7.62604	8.03442	7.9302	7.23519	7.70633	7.44905	7.25264	7.28859	7.19149	7.45211	7.15537	7.22519	7.26796	7.3187	7.35837	7.26743	7.27121	7.30275	7.31214	7.28036	7.2245	7.20842	7.27115	7.36141	7.23632	7.24839	7.246	7.30182	7.34859	7.3052	7.27704	7.39472	7.21914	7.1929
ATP6V1H	6.5525	6.73185	6.22541	6.46298	7.11314	6.44865	6.57989	6.0874	6.75897	6.42746	6.1835	5.95532	6.13353	6.5362	6.60577	5.98392	6.52488	6.46574	6.30217	6.37681	8.17598	7.47163	7.68624	7.52662	7.95013	7.66552	7.44993	7.46366	7.65665	7.62088	7.75242	7.83347	8.19	8.65974	8.6804	7.6223	7.71558	7.58033	7.71701	7.30048	7.37928	7.82753	7.39188	8.10096	7.57349	7.89739	7.81798	7.73377	7.50174
ATP7A	6.47584	7.39673	7.77817	7.44088	6.39782	7.52311	6.90493	7.15617	5.95327	6.99287	6.94107	6.27666	6.67881	7.01386	6.90045	5.80467	6.21151	8.02475	6.23319	7.15788	10.0576	10.2549	10.0503	10.0693	10.4189	10.6804	10.0593	10.0027	9.71916	10.2028	10.1707	10.1583	11.1956	9.73507	9.58815	9.10278	10.7482	10.406	10.9098	9.88163	9.59786	9.5478	9.28539	10.7315	10.0728	10.3522	9.68831	10.2473	9.58351
ATP8A1	4.73979	4.5828	4.67632	4.99476	4.22996	4.71643	4.69626	5.0402	4.06974	5.21188	4.96294	4.37207	5.11921	5.39062	4.89173	5.19614	4.86896	5.13256	4.87921	3.97367	7.78233	8.66075	7.97139	7.90141	7.37991	7.39137	8.81601	8.85898	8.16363	7.88332	7.97132	8.46317	8.12125	8.22256	8.23013	8.8313	8.66579	8.42978	7.8851	9.18529	8.77509	9.29082	8.92558	8.16179	8.36584	8.28541	7.50832	9.06491	9.00583
ATP8A2	3.28347	3.12061	3.16345	3.50469	3.26515	3.14469	3.16706	3.29334	3.11756	3.11986	3.48794	3.63111	3.10269	3.32962	3.28621	3.21192	3.53714	3.25204	3.14721	3.60057	7.35469	7.38949	7.49155	7.63689	7.35499	7.37886	7.42831	7.36888	7.50955	7.43836	7.50405	7.46789	7.3863	7.2662	7.42167	7.46317	7.57932	7.59007	7.47991	7.20296	7.1917	7.42054	7.38436	7.27211	7.41693	7.41511	7.25562	7.70002	7.71205
ATP8B1	5.18122	5.32861	5.04463	5.67011	5.55163	5.31391	5.42322	5.39765	5.66224	5.48892	4.75031	4.70919	4.98172	5.2338	5.63207	5.48127	5.06331	4.80448	5.1763	5.58416	7.41672	7.12593	7.45511	7.31964	7.20991	7.4448	7.34611	7.30982	7.81281	7.50025	7.50973	7.71791	7.2822	7.42211	7.39455	7.28486	7.83782	7.8175	7.42232	7.28663	7.13597	7.58179	7.43618	7.37191	7.32441	7.50425	7.22966	7.47267	7.61233
ATP8B2	5.22164	5.52966	4.62438	4.92138	4.88267	6.1023	5.03167	4.58569	5.21305	5.13568	6.06658	5.5205	5.25016	4.89265	6.08863	6.33688	5.60661	5.47883	5.56828	5.73149	8.9178	9.64432	9.59062	9.29015	9.43975	9.11838	9.33043	9.44668	9.41511	9.55093	9.37062	9.32489	9.22702	8.52125	8.48966	9.10681	9.34613	9.69189	8.81993	9.48658	9.47484	8.8868	9.17246	9.47568	9.43773	9.34003	9.12932	9.41302	9.32657
ATP8B3	3.61729	3.4439	3.46088	3.54798	3.55326	3.67463	3.55589	3.55893	3.75123	3.59082	3.46594	3.50858	3.59097	3.59894	3.5311	3.65513	3.6995	3.39555	3.50583	3.76924	7.03876	7.10058	7.08472	7.08914	7.18153	7.25809	7.14672	7.12602	7.10559	7.09801	7.14278	7.18001	7.21207	7.16091	7.11465	7.11833	7.13717	7.09381	7.22688	7.1174	7.13187	7.15935	7.13203	7.1661	7.08065	7.13112	7.11718	7.07773	7.13067
ATP8B5P	2.46487	2.42711	2.51765	2.39308	2.54987	2.34893	2.4956	2.43482	2.57105	2.48447	2.51791	2.57953	2.55776	2.4853	2.4661	2.39112	2.48074	2.62664	2.56168	2.44054	7.86704	7.68312	7.55749	7.43425	7.6551	7.68118	7.62406	7.61668	7.8863	7.89228	7.86681	7.74333	7.33428	7.83036	7.56716	7.75808	7.6229	7.91764	7.73912	7.67476	7.78498	7.75325	7.6776	7.54452	7.8396	7.79731	7.7883	7.91205	7.89145
ATP9A	7.60744	6.7491	6.73217	7.44193	7.8483	7.31007	5.99462	7.55301	7.00954	6.5191	7.33264	6.22052	6.89851	7.23263	6.14215	5.30418	6.14175	6.24524	6.48355	4.96249	7.16379	7.25854	7.27824	7.21459	7.12886	7.17634	7.53997	7.55222	7.0626	7.03321	7.09318	7.08603	7.14746	7.13684	7.07755	7.08143	7.2048	7.08805	7.10926	7.80782	7.70328	7.16824	7.16226	7.16168	7.1339	7.1375	7.16641	7.10997	7.08107
ATP9B	4.91143	4.75522	4.97968	4.75238	5.05712	4.95124	4.74287	4.70965	4.70221	4.52128	4.83023	4.98487	4.90896	4.88044	4.45152	4.8883	4.86433	4.70362	4.91093	4.82695	7.32264	7.29199	7.56147	7.56852	7.24654	7.42453	7.49855	7.44161	7.63402	7.57771	7.62465	7.58783	7.32526	7.34164	7.33208	7.48493	7.59601	7.69592	7.17181	7.39215	7.37851	7.65211	7.41887	7.40272	7.31296	7.31437	7.52791	7.76136	7.59318
ATPAF1	5.94335	5.51575	6.11522	5.67712	6.11344	6.81204	5.30624	6.21445	5.70629	5.8099	6.15626	5.56801	6.47679	6.2016	5.65624	5.64052	6.06596	5.67937	5.32788	5.15966	7.17338	7.34464	7.2256	7.22967	7.15459	7.13228	7.12658	7.18858	7.10872	7.34968	7.23226	7.13359	7.26401	7.09151	7.08879	7.02842	7.11576	7.09111	7.39741	7.07078	7.08569	7.10123	7.13903	7.12442	7.17673	7.08245	7.21635	7.17062	7.09254
ATPAF2	4.81638	4.8904	5.05904	4.32017	5.54543	5.11931	4.96956	4.13473	4.89836	4.92561	4.75376	4.79718	4.84961	4.82533	4.81241	4.55772	5.3225	5.0331	4.95442	4.50448	7.02619	7.06385	7.11365	7.11069	7.21786	7.0385	7.17959	7.125	7.29858	7.30769	7.31963	7.27968	7.10799	7.02802	7.1492	7.12294	7.13898	7.1958	7.23271	7.07519	7.14414	7.22145	7.04701	7.17484	7.12688	7.1828	7.09864	7.19894	7.07666
ATR	4.4429	4.50929	4.27999	4.35841	4.07808	4.92675	4.44164	4.23688	4.33398	4.52089	4.78672	3.82017	4.76329	4.51492	5.11811	4.83074	4.87129	4.7515	4.18249	3.98929	7.04135	7.1494	7.07079	7.11397	7.15832	7.10907	7.07169	7.09002	7.18526	7.11864	7.07015	7.14659	7.08493	7.0544	7.02707	7.05104	7.11836	7.16563	7.12565	7.1724	7.00234	7.12447	7.05556	7.12432	7.07575	7.13599	7.02929	7.12147	7.09183
ATRN	4.11021	3.97391	4.2564	4.02952	3.82315	4.4459	3.78727	3.44312	4.24811	4.11	3.66938	4.24899	4.25231	3.97274	3.81678	4.26679	3.99723	4.55783	4.18726	3.73978	9.05501	9.52332	9.2649	9.28781	9.38326	9.52619	9.3387	9.29869	9.58717	9.39483	9.51421	9.48482	8.80883	9.6237	9.42651	10.1527	9.29747	9.70575	9.08143	9.13915	9.22129	9.38825	9.23506	9.77264	9.78435	9.46074	9.46092	9.58768	9.96753
ATRNL1	3.09591	3.07002	3.05967	3.28916	2.87236	2.96441	3.08354	3.09257	3.1179	2.9827	3.10726	3.25502	3.07281	3.1021	3.08143	3.10588	3.30437	3.17349	3.19041	3.264	7.36365	7.4097	7.30909	7.391	7.47555	7.40864	7.40781	7.3648	7.41118	7.28974	7.40492	7.16949	7.31653	7.21737	7.21641	7.24838	7.22879	7.23359	7.37049	7.2242	7.18997	7.19117	7.19467	7.33295	7.33151	7.34042	7.38849	7.17502	7.25087
ATRX	6.2042	6.23199	6.28754	6.2813	5.68905	6.03461	6.20371	6.35195	5.75634	6.33927	6.01308	5.38168	6.22287	6.12386	6.11132	5.90493	5.72562	6.30722	5.75805	5.68286	7.25992	7.2014	7.20727	7.15627	7.23457	7.10936	7.2206	7.24874	7.18879	7.19079	7.17432	7.17849	7.20952	7.17661	7.06689	7.23334	7.25412	7.17677	7.08015	7.20691	7.19211	7.09666	7.15304	7.18743	7.14354	7.22625	7.1039	7.14726	7.14498
ATXN1	7.44684	7.63464	7.27555	7.59094	7.77611	6.92203	7.16694	7.56129	7.72385	7.36639	7.16549	6.50428	7.33548	7.17735	7.60733	7.07784	6.7473	7.5999	7.22144	7.00037	8.64866	8.36254	8.05226	8.74816	8.69256	8.86158	8.89487	8.68437	8.43884	8.52364	8.38397	8.24376	8.03927	8.80913	8.47882	8.75993	8.55584	8.30908	8.26743	8.19707	8.13045	8.46171	7.81495	7.87073	8.4109	7.89996	7.97214	8.15807	8.19215
ATXN10	6.94373	6.88506	6.82182	6.64659	6.68563	7.19239	5.91029	5.7492	6.0741	6.73045	7.0861	7.81411	6.84275	7.10499	6.41441	6.88943	7.24	6.88784	6.21211	7.01172	7.10397	7.51234	7.66168	7.24727	7.338	7.48316	7.21015	7.2995	7.49203	7.46577	7.45223	7.40077	7.29114	7.29451	7.40308	7.40289	7.35636	7.49093	7.47989	7.34243	7.49787	7.2325	7.25727	7.56676	7.45193	7.41189	7.29035	7.40559	7.551
ATXN1L	6.9498	7.04875	6.97277	6.77103	6.65043	7.45019	7.38721	7.34909	7.28608	6.8886	7.1664	6.43737	7.23129	6.67898	7.30936	7.10214	6.8728	7.48548	7.2751	5.91722	7.22814	7.28609	7.45584	7.33129	7.18981	7.48255	7.40614	7.33103	7.38275	7.37949	7.37791	7.65365	7.76037	7.30356	7.77912	7.57707	7.81945	7.56964	8.19638	7.34643	7.66588	7.96281	7.7052	7.3532	7.41328	7.37881	7.40261	7.7277	7.43114
ATXN2L	3.88371	3.41163	3.55106	3.64874	3.92693	3.77261	3.83261	3.68023	4.03106	3.82004	3.73057	3.96758	3.65936	3.57288	3.69575	3.61066	3.72502	3.59441	3.70252	4.35252	8.71846	7.84527	8.36345	8.34686	8.39412	8.41697	7.88771	7.87597	7.87081	8.85607	8.80897	8.56245	9.10384	7.98016	7.57788	7.49799	8.52971	7.92315	10.1567	8.34792	7.78807	7.86985	8.6311	8.22292	8.6257	8.44682	8.2315	8.01229	7.63103
ATXN3	5.00713	5.20801	5.17027	4.91322	5.63383	5.26389	5.1669	4.88569	5.04189	5.18573	4.91305	4.65958	5.15596	5.50375	4.94211	4.4504	4.6742	5.11928	4.40938	4.63674	7.17386	7.09143	7.00397	7.0613	7.01394	7.09007	7.09107	7.01277	7.06025	7.08688	7.10433	6.99144	7.04986	7.08308	7.08912	7.02305	7.15514	6.99046	7.01537	7.05606	7.02959	7.12852	7.0795	6.9966	7.08929	7.07454	7.11146	7.06687	7.09673
ATXN7	7.46234	7.97468	7.43727	7.90617	7.42689	7.5296	7.88503	7.84773	7.81953	7.80195	7.27845	6.49009	7.23875	7.26488	7.54081	7.26927	6.91192	7.41021	7.27129	7.88535	7.42373	7.78841	7.84931	8.12415	7.33495	7.80396	8.13937	7.98369	7.40603	7.24823	7.33307	7.52339	7.90665	7.38191	7.41318	7.5717	7.60261	7.33393	7.53869	8.19583	8.18283	7.6794	7.73601	7.23912	7.32122	7.35127	7.98341	7.46546	7.38937
ATXN7L1	4.44746	4.69237	4.5262	4.50123	4.76507	4.47019	4.45136	4.29926	4.75389	4.59372	4.28356	4.52631	4.46235	4.43442	4.21894	4.3798	4.6925	4.32435	4.42524	4.72995	7.10432	7.11472	7.07895	7.15874	7.07817	7.14146	7.01876	7.02564	7.06914	7.10903	7.06187	7.0675	7.06959	7.08606	7.04344	7.13589	7.09158	7.16529	7.09183	7.04005	7.03984	7.11185	7.11401	7.18043	7.09443	6.98378	7.02901	7.08661	7.13011
ATXN7L3B	6.57197	6.24536	6.58156	6.17126	6.36179	6.88315	6.57055	6.60926	6.24056	6.56503	6.63379	6.56412	6.8084	6.36606	6.60062	6.83087	6.63225	6.55265	6.25283	6.24058	7.20945	7.45073	7.49946	7.38558	7.26882	7.35444	7.4793	7.46626	7.35505	7.42539	7.28609	7.30513	7.35436	7.34709	7.35199	7.35481	7.26366	7.30799	7.13507	7.3351	7.33235	7.2881	7.36211	7.18144	7.24924	7.29957	7.19093	7.30271	7.30611
AUNIP	3.97549	4.35932	3.64621	4.32487	4.70314	4.02008	3.59727	3.71931	3.88133	4.61274	3.64123	3.88153	4.39079	5.04177	3.89572	4.60366	3.81051	3.66063	4.38496	3.95678	9.95369	10.3123	9.84314	9.56288	10.0595	10.208	9.95847	10.0819	10.489	10.5337	10.5226	10.1689	10.499	10.8135	11.1975	10.8371	10.0551	10.3715	10.1295	10.1512	9.79237	10.1003	10.433	10.2427	10.2698	10.1257	9.71669	9.98295	10.1895
AURKA	4.87206	4.99918	4.85457	4.34578	5.24757	5.18164	4.30988	3.93815	4.18699	5.23109	4.40089	4.90309	5.06396	6.04347	4.16528	5.0631	5.43046	5.0485	4.80527	3.66417	9.07361	8.97755	9.45721	9.67916	8.51313	8.14522	9.16014	9.17997	9.17613	8.44005	8.52061	8.62938	8.74661	8.74578	8.38637	8.49883	9.01032	8.56054	9.16189	9.46367	9.36222	9.76689	9.30696	9.05792	8.51434	9.21217	9.54664	8.36949	8.38942
AURKAIP1	6.76162	6.73418	6.76972	6.67817	7.14508	6.63924	6.83335	6.63742	6.99096	6.76887	6.52322	6.37739	6.56832	6.47995	6.55982	6.25181	6.43999	6.39539	6.50361	6.55186	7.30426	7.16603	7.13652	7.24602	7.38064	7.19895	7.14178	7.16185	7.17205	7.19442	7.32012	7.20125	7.14579	7.11083	7.16293	7.11067	7.07539	7.12275	7.10005	7.11653	7.30186	7.03704	7.13354	7.1265	7.08831	7.19356	7.15307	7.18706	7.20439
AURKB	4.74897	4.21194	4.12644	4.31797	4.97902	4.29719	4.5814	4.09657	4.38145	4.81898	4.20681	4.50278	4.05172	5.61078	4.27721	4.59831	4.54162	4.22355	4.49103	4.3762	10.0503	10.0388	10.8576	10.4528	10.4849	11.069	10.4532	10.4916	10.165	9.98239	9.95505	10.134	10.835	9.4528	9.47196	9.58204	10.0721	9.83903	9.1887	10.0413	9.92363	8.93084	9.7493	9.73689	10.0152	9.53574	9.76986	9.94301	9.85915
AUTS2	4.3612	4.27289	3.49059	3.61891	3.85592	4.24885	3.96635	3.5846	4.28597	4.67162	4.07158	4.23873	4.20624	4.08426	4.679	5.00807	4.53909	4.12247	3.81152	4.34219	7.23533	7.44947	7.15022	7.29865	7.12949	7.18041	7.39013	7.52194	7.32127	7.20045	7.29493	7.39726	7.03605	7.2861	7.27896	7.29816	7.25709	7.35168	7.3339	7.31181	7.3855	7.27161	7.27802	7.15771	7.2527	7.20915	7.30674	7.25671	7.2433
AVIL	5.22275	5.70835	5.00879	5.19933	5.05054	4.56213	6.00931	5.81782	6.22799	5.5956	5.01937	4.92594	5.36603	4.96461	6.17948	5.24106	4.8852	5.29815	6.0236	5.90377	7.47945	7.75243	7.5486	7.54153	7.33061	7.48362	7.55005	7.43745	7.62077	7.72377	7.75652	7.67472	7.50217	7.56611	7.78431	7.51939	7.5917	7.61663	7.73862	7.81695	7.83033	7.78611	7.96853	7.88717	7.54987	7.89439	7.56217	7.55806	7.46445
AVL9	5.37932	5.43995	5.56556	5.38471	5.47967	5.3718	5.33711	5.49022	5.23887	5.29915	5.14582	4.97246	5.18875	5.4253	5.19308	4.87026	5.15757	5.22991	5.08523	4.96386	7.53705	7.78698	7.60498	7.42942	7.7349	7.75227	7.5156	7.64444	7.58896	7.82544	7.84077	7.59963	7.87429	7.89176	8.36485	7.70793	7.58504	7.58219	7.73229	7.80431	7.81571	7.86267	8.23345	8.11124	7.70419	7.91985	7.90464	7.5397	7.53831
AVPR1A	3.53281	3.39139	3.25199	3.32449	3.35484	3.53976	3.34232	3.46736	3.34047	3.40771	3.43061	4.06211	3.42666	3.43056	3.34097	3.23883	3.80194	3.77908	3.73454	3.67467	8.3149	7.67383	8.05453	7.74345	8.10936	8.15324	7.86237	7.89379	7.87075	7.97453	7.90538	8.08009	8.6108	8.16837	8.497	7.89827	8.14946	8.06299	7.79141	7.67829	7.5442	7.8282	7.48143	8.15196	7.78632	8.03861	7.9507	7.90907	7.56202
AVPR2	4.3215	4.0172	4.19445	4.24685	4.21136	3.8199	4.22021	4.42794	4.13502	4.05496	4.23816	5.16643	4.19525	4.18911	4.30087	4.04611	4.34484	4.44923	4.56908	4.78402	8.12259	8.56953	8.4944	8.39294	8.16707	8.34454	8.53151	8.59356	8.52821	8.46316	8.46936	8.37784	8.22107	8.35284	8.4161	8.40917	8.42037	8.53539	8.34318	8.52042	8.56203	8.25916	8.73743	8.42711	8.34488	8.56414	8.30838	8.68935	8.73442
AXDND1	2.5086	2.73928	2.62636	2.79182	2.69788	2.50205	2.81901	2.54614	2.73121	2.51374	2.66823	2.51437	2.5738	2.53963	2.48241	2.59954	2.65375	2.66701	2.72635	2.6533	8.10257	7.35382	7.45069	7.46211	7.40607	7.53593	7.52469	7.39568	7.58982	7.45302	7.49201	7.46569	7.49454	7.92681	7.93284	7.68631	7.56921	7.60032	7.82824	7.30742	7.50101	7.81166	7.40827	7.4002	7.68899	7.50645	7.63708	7.67854	7.41787
AXIN2	4.35643	4.25904	4.59724	4.70924	4.42614	4.32136	4.4043	4.59609	4.39142	4.16697	4.53112	4.95062	4.6313	4.84714	4.7373	4.9521	4.5985	4.71483	4.74865	4.72269	7.80517	8.48314	7.98196	7.70484	8.18823	8.2343	7.89507	7.9518	8.21189	8.49615	8.51349	8.27632	8.53932	8.24257	9.48758	8.31987	7.92467	8.07666	7.96391	8.35602	8.13583	7.99557	9.34473	8.5788	8.2224	8.46769	8.02957	8.15224	8.20816
AXL	4.34071	4.27047	4.30279	4.50724	4.37847	4.02014	4.43224	4.37377	4.39808	4.25974	4.32495	4.48831	4.32574	4.22025	4.20375	4.25545	4.28688	4.18776	4.26016	4.72801	7.12824	7.03231	7.09134	7.17562	7.09089	7.07746	7.11772	7.18236	7.09426	7.12288	7.12956	7.04077	7.17207	7.18285	7.35285	7.01586	7.08401	7.02979	7.12567	7.05165	7.1263	7.12549	7.24887	7.10418	7.0774	7.07922	7.10457	7.13629	7.08907
AZI2	6.93846	6.7179	7.24897	6.76691	6.41094	6.81624	7.26221	6.98837	5.38662	6.78513	6.88596	6.09491	7.47719	7.49035	6.63757	6.92859	6.8425	7.05928	6.82833	5.30063	7.56485	7.46097	7.46384	7.56786	7.60972	7.45062	7.43195	7.44929	7.75469	7.63656	7.73728	7.66394	7.47919	7.3833	7.46183	7.46415	7.63166	7.73941	7.70286	7.44606	7.30399	7.38506	7.52215	7.50612	7.60395	7.53206	7.37859	7.65007	7.59124
AZIN1	7.39596	6.96878	8.08795	7.11629	7.1086	8.60602	7.34835	7.69222	6.44518	7.06133	8.34363	7.3735	8.44379	7.25463	7.25444	7.64537	7.52323	8.22537	7.52298	5.54854	7.63174	7.83847	7.87237	7.7129	7.64409	7.70458	7.72399	7.73001	7.56415	7.47264	7.62952	7.63492	7.87101	7.57762	7.52986	7.73194	7.60134	7.65436	7.42545	7.77979	7.53398	7.37838	7.551	7.72249	7.62677	7.67747	7.39007	7.62582	7.73176
AZIN2	4.89803	4.60882	4.56787	4.67853	4.60403	4.52832	4.36659	4.78344	5.00725	4.51723	4.72689	5.20967	4.76815	4.67679	4.82038	5.0721	4.85938	4.80779	4.89654	5.3261	7.1829	7.56224	7.52967	7.58911	7.34551	7.30857	7.63316	7.61313	7.39561	7.17421	7.41119	7.36705	7.4932	7.31907	7.36123	7.33374	7.41454	7.44038	7.48565	7.36792	7.49761	7.6164	7.25356	7.23481	7.18243	7.32854	7.3301	7.2268	7.22942
B2M	10.9086	11.1778	10.9735	11.2168	10.7969	10.869	11.2837	11.1532	11.0305	11.2584	11.1333	10.2168	11.1361	10.9179	11.4846	11.041	10.411	11.2171	10.5519	10.9704	7.09261	7.21402	7.21487	7.47053	7.05717	7.08168	7.2841	7.22892	7.35381	7.2843	7.1693	7.37399	7.17484	7.35812	7.14916	7.3608	7.27459	7.36462	7.50444	7.27067	7.35075	7.63216	7.28829	7.43285	7.32139	7.43339	7.48288	7.41777	7.38565
B3GALNT1	2.78825	2.90586	3.07169	2.98576	2.8275	4.34386	2.84453	3.66384	2.74189	2.74861	3.12805	2.76153	2.88257	3.10462	2.81247	2.71894	3.03734	4.40274	2.83482	2.85274	7.25467	7.40039	7.49409	7.59799	7.29269	7.43148	7.60352	7.54171	7.5507	7.37786	7.40728	7.47918	7.40778	7.59154	7.33541	7.48903	7.56681	7.58189	7.76505	7.52805	7.7384	7.84991	7.52983	7.38089	7.35907	7.44385	7.68544	7.55608	7.49137
B3GALNT2	3.8325	3.99763	4.08137	4.08286	3.85309	3.85029	4.16576	4.01265	4.18445	4.22172	4.01275	3.90738	3.8375	3.89644	4.30996	4.02624	4.14174	4.23264	4.14306	4.11102	8.11886	7.68257	7.94861	7.87577	8.06105	8.15525	7.72366	7.71389	8.0475	8.01048	8.05978	8.15965	7.90806	7.9786	7.99568	7.80213	8.08776	8.28124	7.99815	7.798	7.78013	8.47342	7.93821	8.34342	8.17647	8.39692	7.74557	8.22088	8.05243
B3GALT1	2.92501	2.74209	2.98427	2.97853	3.36268	2.86523	2.84855	3.03555	3.08459	2.87326	2.91571	3.10353	3.20888	3.12275	2.8337	3.06381	3.09392	2.99793	3.04121	2.98047	7.33587	7.49916	7.26855	7.24455	7.31728	7.32486	7.30656	7.23073	7.36423	7.5763	7.53357	7.34398	7.62179	7.33572	8.23366	7.42724	7.28496	7.28093	7.68812	7.67336	7.55596	7.52556	8.10072	7.75296	7.496	7.75182	7.54991	7.21152	7.37395
B3GALT2	2.57243	2.68067	2.56834	2.51125	2.5567	2.36539	2.48122	2.33362	2.53552	2.49359	2.46699	2.62811	2.43296	2.48396	2.47128	2.52367	2.51349	2.59184	2.48922	2.57821	7.53666	7.31776	6.99533	7.12279	7.40702	7.25637	7.17074	7.18579	7.16376	7.16797	7.16436	7.26737	7.31121	7.19938	7.12616	7.07458	7.06444	7.22357	7.54197	7.16959	7.34216	7.33018	7.14739	7.41262	7.35568	7.35475	7.55689	7.06037	7.12764
B3GALT4	5.6435	5.54106	5.60611	5.25784	5.69569	5.67716	5.74993	5.49929	5.38349	5.3635	5.2431	5.52377	5.36772	5.38187	5.44652	5.19722	5.64136	5.20495	5.68097	5.46613	7.17553	7.09491	7.20651	7.12375	7.21476	7.18425	7.13507	7.27357	7.13425	7.16664	7.1548	7.09269	7.20691	7.20807	7.08537	7.10383	7.03037	7.08992	7.06524	7.0839	7.24651	7.15967	7.17124	7.16874	7.27232	7.12826	7.25447	7.09047	7.07605
B3GALT5	4.02228	3.89871	3.97934	4.0909	3.91705	3.94314	3.96199	3.95947	3.81492	3.90253	3.87049	4.36753	3.91608	3.81215	4.17335	3.90393	3.91962	3.96262	4.01286	4.17083	9.01373	9.60884	9.41047	9.1152	9.34402	9.79168	9.36724	9.43155	9.79909	9.42983	9.52581	9.62971	9.00675	9.74543	9.3919	10.1473	9.71434	9.96559	9.12318	9.69773	9.63789	9.78115	9.04918	9.1308	9.81074	9.30884	9.51121	10.0227	10.0094
B3GALT5-AS1	3.23839	3.15335	3.23117	3.45204	3.44458	3.04823	3.4608	3.51905	3.39088	3.15486	3.33606	3.70192	3.28368	3.49132	3.45219	3.44774	3.37464	3.3053	3.22574	3.60075	7.46862	7.59377	7.55588	7.40791	7.78928	7.56425	7.36961	7.43828	7.63993	7.67671	7.75954	7.54225	7.76485	7.761	8.43974	7.56643	7.49418	7.60228	7.5652	7.50916	7.49056	7.35919	8.2266	7.8225	7.67075	7.79697	7.50198	7.58937	7.59463
B3GALT6	4.67727	5.2791	5.01182	5.09948	5.31786	5.0386	5.60964	4.82456	5.51078	5.25225	5.20156	4.87628	4.95923	4.51607	5.32836	5.39965	5.19774	5.24099	5.20355	5.47076	7.64257	7.51952	7.81921	7.7803	7.59068	7.79686	7.70134	7.71382	7.74679	7.65229	7.59718	7.67625	7.58231	7.6041	7.58173	7.61152	7.56552	7.72181	7.27332	7.48728	7.50127	7.34863	7.46854	7.61475	7.33436	7.50138	7.45917	7.84291	7.7706
B3GAT2	3.25004	3.1666	3.20225	3.36003	3.2302	3.44154	3.1919	3.82632	3.44049	3.31426	3.64807	3.36449	3.32909	3.20553	3.18434	3.85818	3.31127	3.35779	3.3905	3.3504	8.31663	8.35282	8.33101	8.14144	8.00234	8.14928	8.88764	8.7013	8.71298	8.49484	8.42285	8.89684	8.06965	8.77366	8.6299	9.07579	8.78805	8.94282	8.72739	8.24183	8.32112	9.03608	8.25641	8.0865	8.65757	8.30258	8.24628	8.70961	9.01652
B3GAT3	6.12905	5.98476	6.03469	5.96413	6.82329	6.21237	5.96769	5.7399	6.30025	6.3155	5.7834	5.71304	5.9861	5.94932	5.92249	5.52777	5.99514	5.7051	5.88332	5.95119	7.63211	7.48523	7.70765	7.78887	7.67134	7.48936	7.52464	7.45968	7.96841	7.73365	7.86938	7.77916	7.53775	7.61023	7.42914	7.65099	7.92174	7.94445	7.76916	7.35783	7.27163	7.75683	7.30389	7.54267	7.64611	7.64396	7.28286	7.90173	7.82043
B3GLCT	3.20628	3.317	3.54408	3.51021	3.43055	3.53757	3.46792	3.5317	3.40481	3.61978	3.57617	3.46548	3.46111	3.98306	3.51255	3.84671	3.73712	3.71565	3.54873	3.61767	9.03325	9.87818	9.31935	8.92643	9.35846	9.43168	8.93922	9.24781	9.70568	9.70124	9.6744	9.42275	9.88978	9.47774	10.5486	9.90953	9.23228	9.42835	9.49802	10.1129	9.81413	9.69091	10.7652	10.0625	9.88924	9.96636	9.82573	9.48801	9.90725
B3GNT2	6.30729	6.41166	6.81465	6.60167	5.3194	6.86441	6.97294	7.42725	5.88506	6.29	7.00898	5.40295	7.20731	6.40566	6.75552	6.3422	6.33688	6.9733	6.5569	4.24496	7.43999	7.82555	7.79159	7.92239	7.30849	7.75282	8.25441	8.15144	7.74119	7.53916	7.51513	7.62751	7.63922	8.05717	7.8743	8.09648	7.73871	7.71893	7.5189	7.61221	7.64868	7.56942	7.50832	7.4534	7.49337	7.31836	7.60793	7.52448	7.64997
B3GNT5	5.19241	5.71057	6.39191	5.96444	4.9421	6.27955	5.42298	6.79017	4.53849	5.17228	6.42455	5.56876	6.70816	5.59088	5.31421	6.76205	5.93247	6.09803	7.08673	4.65347	7.28556	7.18006	7.19161	7.22952	7.18514	7.33569	7.24396	7.19783	7.21382	7.11202	7.01926	7.13538	7.32929	7.1638	7.15808	7.25889	7.18644	7.17485	7.1301	7.34241	7.28596	7.1357	7.22606	7.15798	7.09122	7.23493	7.18132	7.20455	7.22954
B3GNT6	4.42099	4.21814	4.28258	4.53339	4.55718	4.14518	4.54557	4.39942	4.28268	4.27387	4.49871	4.82321	4.46548	4.35866	4.42307	4.41074	4.53259	4.57407	4.6855	4.81741	7.10565	7.211	7.16377	7.17357	7.11568	7.22843	7.11074	7.20702	7.12768	7.12051	7.21591	7.12334	7.14125	7.13048	7.1354	7.12498	7.14135	7.17304	7.0725	7.13509	7.12292	7.16461	7.15419	7.17097	7.16502	7.224	7.09443	7.17703	7.22608
B3GNT7	3.59137	3.39559	3.45013	3.42858	3.57691	3.5244	3.45	3.50671	3.72688	3.45022	3.61189	3.84142	3.52141	3.54558	3.59837	3.85282	3.59859	3.54695	3.34333	3.54338	8.33323	8.30985	8.0353	8.12808	8.32048	8.1637	8.10551	8.34005	7.77218	7.9475	8.04363	8.0388	8.28695	8.15356	7.76426	7.89341	7.86122	7.94514	8.18699	8.61929	8.53348	8.28182	8.22529	8.38871	8.23847	8.6085	8.19967	7.95211	7.95681
B3GNTL1	6.23034	6.63814	6.10359	6.17753	6.69324	6.1554	6.28627	6.22842	6.66624	6.1306	6.32689	5.55655	6.2388	6.12553	5.9025	5.68681	5.89363	5.93773	6.3241	6.45752	8.34763	8.73649	8.44509	8.2712	8.21609	8.0524	8.33682	8.51057	8.40864	8.31424	8.4031	8.45591	8.10359	8.21992	7.86433	8.36415	8.18591	8.10967	7.80955	8.46931	8.23825	7.85191	8.56523	8.2367	8.4217	8.30554	7.86708	8.20643	8.35982
B4GALNT1	3.64498	3.8624	3.98963	3.87691	3.91733	3.88073	3.9848	4.03703	3.9099	3.78508	3.78974	4.34175	4.05859	3.87594	4.07214	3.74568	4.2408	4.01043	4.18314	4.10329	7.10974	7.10122	7.20256	7.1604	7.10549	7.09401	7.18704	7.11635	7.09379	7.128	7.19025	7.15297	7.04237	7.14682	7.12796	7.0914	7.10946	7.12791	7.10346	7.14823	7.11157	7.25334	7.11286	7.33392	7.14722	7.33756	7.18715	7.15665	7.10744
B4GALNT3	3.92929	3.97946	4.08339	4.29171	4.2048	4.14592	4.16458	4.17688	4.16745	4.06874	4.22113	4.7773	4.23046	4.27395	4.32384	4.1442	4.41669	4.17557	4.35	4.4418	9.00573	8.85398	9.27046	9.21244	8.81285	9.58739	9.00753	8.72564	9.38951	9.08106	8.97357	9.28865	9.26844	9.38732	9.30942	9.62479	9.22157	9.24834	8.67874	9.32512	9.83399	9.44364	8.91267	8.47207	9.16599	8.8813	9.9856	9.42728	8.99866
B4GALNT4	4.29478	3.74895	3.76464	3.41164	3.74487	3.57307	3.68686	3.60444	3.80174	3.57918	3.62332	3.89201	3.54329	3.44089	3.61978	3.55367	3.54909	3.61507	4.02722	4.31876	7.64653	7.55137	7.4301	7.30678	7.42206	7.5258	7.30792	7.45346	7.29841	7.48684	7.40361	7.44298	7.73021	7.67713	7.60805	7.32523	7.40504	7.3372	7.15674	7.35015	7.26487	7.28297	7.24547	7.60506	7.17124	7.48492	7.34462	7.4397	7.40769
B4GALT1	5.10088	5.26001	5.30118	5.47473	5.27941	5.58118	5.87925	5.97976	5.48899	5.74457	4.90366	5.08384	5.33224	4.93203	5.61252	5.33967	5.02572	4.82676	5.38549	5.31678	7.9159	8.41862	7.80266	8.071	8.05379	7.92479	8.35613	8.21659	7.90952	8.04126	8.18102	8.22094	7.96796	8.55935	8.26662	8.32859	8.28008	8.41764	8.52474	9.09485	9.15091	8.9206	8.59189	7.99164	8.22884	8.413	8.71865	8.57221	8.4687
B4GALT3	5.64293	5.70735	5.76252	5.35232	5.58945	5.68163	5.62177	5.74885	5.59201	5.44395	6.03547	6.76999	5.13467	5.55061	5.14219	5.33061	5.93252	6.54669	5.94662	5.98741	7.36901	7.22582	7.41299	7.32888	7.27642	7.41554	7.38125	7.4183	7.36974	7.34444	7.39187	7.62072	7.51919	7.66586	7.61731	7.47341	7.44419	7.5151	7.42569	7.39086	7.36831	8.08206	7.35075	7.46478	7.36896	7.54545	7.49175	7.37404	7.32928
B4GALT4	6.90961	6.52813	7.36967	7.13611	6.40595	7.31985	7.19996	7.32457	6.14679	7.04568	6.38911	5.7981	7.87211	7.41761	6.71122	7.08397	7.0102	6.98272	6.87736	5.64583	8.60667	9.23665	8.72581	8.53518	8.9864	8.83398	8.65276	8.77766	9.09667	9.29948	9.23359	9.00933	9.393	9.03598	10.1663	9.26537	8.81771	9.02117	8.98688	9.08835	8.7698	9.11252	9.87675	9.27196	9.12477	9.27852	8.63543	8.80997	8.92308
B4GALT5	9.99025	9.56713	9.81774	10.1857	9.58447	9.52636	10.6572	10.7461	10.61	10.5984	9.78754	9.21248	9.94457	10.5175	10.7855	10.1283	9.17756	10.1975	10.7783	8.8351	7.12067	7.21046	7.06946	7.12249	7.19242	7.11969	7.19656	7.12667	7.06678	7.07009	7.14496	7.17804	7.14273	7.10964	7.06814	7.14698	7.22212	7.20433	7.10424	7.14171	7.32003	7.32924	7.15747	7.1117	7.09508	7.11881	7.34896	7.1857	7.22938
B4GALT6	3.3152	3.24987	3.20612	3.48035	2.99293	3.47885	3.05325	3.38449	3.09321	3.3509	3.41804	3.36094	3.22383	3.29385	3.2149	3.81857	3.40526	3.37231	3.24815	2.9859	7.13374	7.1472	7.20452	7.17377	7.17965	7.30285	7.2506	7.19564	7.2609	7.21056	7.29943	7.20128	7.24443	7.21892	7.08951	7.20396	7.20098	7.23317	7.14546	7.30033	7.27417	7.22449	7.22923	7.25666	7.25957	7.2617	7.30815	7.20247	7.23647
B4GALT7	5.09968	4.87303	4.7122	4.73804	5.34922	5.05455	5.04422	4.58686	5.18691	5.00441	4.8528	4.92826	4.81948	4.70332	5.11289	5.18899	4.90459	4.70905	4.96789	5.11885	7.16232	7.21087	7.13115	7.17477	7.23279	7.16457	7.07897	7.10558	7.11239	7.18132	7.07208	7.11378	7.10422	7.18277	7.13207	7.13287	7.28618	7.19448	7.10107	7.07854	7.16922	7.21111	7.1521	7.10521	7.16178	7.06166	7.10371	7.26194	7.22653
B4GAT1	4.50702	4.78344	4.38592	4.65391	4.67792	4.78488	4.54241	4.7329	5.13698	4.84766	4.95207	5.20059	4.76073	4.63045	5.05446	4.97602	4.90308	4.70228	4.92193	5.36355	7.28598	7.1738	7.23693	7.2175	7.20402	7.345	7.27661	7.2183	7.30514	7.32538	7.19571	7.25653	7.15164	7.2065	7.28015	7.21575	7.29815	7.26584	7.30648	7.21134	7.24592	7.15859	7.2411	7.1266	7.14231	7.24872	7.14342	7.27531	7.28712
B9D1	3.65548	3.74256	3.78948	3.76128	3.76843	3.78595	3.49669	3.56641	3.97526	3.79983	3.87249	4.1906	3.82436	3.87437	3.88589	3.73919	3.79062	3.786	3.94133	4.1404	8.33752	8.02664	8.36423	8.32772	8.19576	7.91445	7.80741	7.74793	8.2595	8.41408	8.44948	8.31602	8.90131	7.95721	8.51961	7.94105	8.41868	8.37498	8.50957	7.58036	7.50888	7.7039	7.97591	8.402	8.08446	8.3426	7.67379	8.7332	8.27559
BAALC	3.0661	3.23467	3.33613	3.31973	3.20694	3.12871	3.14861	3.27174	3.18001	3.24505	3.00708	3.24723	3.1092	3.19959	2.97845	3.09557	3.20848	3.01515	3.30034	3.16892	7.39994	7.21175	7.40231	7.38851	7.41124	7.26225	7.32639	7.43178	7.5346	7.54525	7.55022	7.47768	7.23611	7.2607	7.35349	7.34318	7.47842	7.4925	7.32762	7.29025	7.26391	7.26407	7.44496	7.55054	7.2372	7.59001	7.29467	7.46421	7.46077
BABAM2	8.27796	8.15659	8.37722	8.06657	8.71664	8.22728	8.06899	8.15262	8.25125	8.03992	8.03751	7.88209	8.13242	7.9391	7.74806	7.81067	8.18086	8.26347	7.96025	7.7646	7.23113	7.25712	7.1785	7.31779	7.19361	7.23828	7.36499	7.36959	7.36187	7.23652	7.35726	7.32323	7.13918	7.24732	7.17368	7.38014	7.34075	7.37447	7.10425	7.23948	7.22527	7.21494	7.12535	7.23746	7.30078	7.17991	7.02839	7.29364	7.26689
BACE1	4.54149	4.31658	4.42601	4.45126	4.51757	4.10242	4.43579	4.47914	4.52131	4.47062	4.37492	4.87472	4.47324	4.36524	4.29539	4.82316	4.61397	4.3985	4.55108	4.60325	7.14393	7.30822	7.40724	7.25048	7.13504	7.27464	7.27499	7.30097	7.38513	7.2186	7.22115	7.26766	7.27206	7.11469	7.12483	7.20924	7.17814	7.16513	7.22718	7.2915	7.23607	7.08303	7.17957	7.23567	7.27005	7.17172	7.08508	7.22379	7.2249
BACE2	4.11213	4.46792	4.99921	4.81655	4.04392	4.48453	4.51775	4.15262	3.66903	3.94771	4.79705	4.93439	4.12336	4.50534	4.25149	3.75629	4.63357	5.0842	4.12979	5.71288	7.23433	7.61753	7.45183	7.59033	7.24026	7.81729	7.40693	7.40978	7.35508	7.34882	7.33636	7.48531	7.54777	7.49258	7.23625	7.54717	7.44289	7.38354	7.5537	7.36324	7.40986	7.37035	7.22191	7.38327	7.42566	7.20189	7.21891	7.43913	7.42199
BACH1	5.929	6.13616	6.2661	6.54874	5.86025	5.91085	6.32029	6.85753	6.31053	6.33918	6.37681	5.6184	6.66327	5.93982	6.40261	6.26819	5.79992	6.38374	6.49947	5.99277	8.82658	9.26951	8.9841	9.27706	9.10886	8.78467	9.1407	9.24472	8.82386	8.91065	8.9906	8.77817	8.94875	8.8481	8.65667	8.63357	8.59823	8.76319	8.9175	8.83052	8.83586	8.56027	8.91937	8.70493	8.56535	8.76791	8.53125	9.02047	8.90278
BACH2	4.53109	5.10614	4.59493	4.77234	4.10789	6.29836	4.49517	4.27385	4.64293	4.35758	5.42501	5.38385	5.14236	4.39805	5.67243	6.18745	5.9415	4.90448	4.53274	5.08611	7.42753	7.66568	7.83344	7.79845	7.62067	8.59442	7.64427	7.51859	7.32186	7.24388	7.3745	7.35961	8.32702	7.31736	7.15984	7.33888	7.52691	7.44848	7.99435	7.91521	8.11319	7.42692	7.54497	7.64212	7.52681	7.55373	8.66111	7.62099	7.4718
BAD	6.22085	6.10202	6.24366	6.05303	6.82658	6.10079	6.37913	6.07666	6.39214	6.4187	6.07639	6.32783	5.99683	5.97474	6.13005	5.89251	5.99374	5.9198	6.08956	6.38978	7.27767	7.38453	7.43435	7.42143	7.28949	7.42665	7.41623	7.46554	7.41837	7.33703	7.32589	7.31584	7.2873	7.17374	7.16453	7.29012	7.3676	7.4055	7.1628	7.30202	7.36557	7.22886	7.32598	7.48571	7.25192	7.34777	7.13142	7.39631	7.41209
BAG1	8.91357	8.62997	8.59597	8.46268	8.23467	8.68421	7.96738	8.02267	7.50123	8.125	8.93902	10.4505	7.87818	8.20065	6.87656	6.85648	9.19851	9.38384	7.93831	9.08507	9.45003	9.98012	9.70231	9.54137	9.5876	9.61388	9.73318	9.79807	9.57622	9.55663	9.57175	9.50379	9.53767	9.51392	9.70441	9.58805	9.40874	9.51549	9.40278	9.50632	9.63304	9.62412	9.39814	9.46589	9.53263	9.51324	9.54076	9.73047	9.56338
BAG2	4.06681	3.79623	3.81381	3.6617	3.73819	4.20552	3.71491	3.67498	3.95428	3.85468	4.46602	4.37706	4.00202	4.27841	4.11794	3.69655	4.12274	4.62908	3.93773	3.82205	7.126	7.36872	7.63313	7.52404	7.18426	7.3945	7.48975	7.60443	7.45564	7.48636	7.31965	7.38974	7.57422	7.40823	7.62576	7.46907	7.49488	7.49556	7.54449	7.78324	7.55867	7.5241	7.70943	7.57936	7.23869	7.37683	7.29824	7.35851	7.37862
BAG4	6.52195	5.85617	6.88283	5.41147	6.06706	6.60069	6.13496	6.21897	5.41036	6.38461	6.48091	5.69212	6.90666	6.11067	5.73499	6.29716	5.9986	7.24563	6.30584	4.74601	8.32919	8.1077	8.51313	8.25044	8.5225	8.31217	8.00692	8.05187	8.24848	8.36484	8.51095	8.20737	8.56144	8.07391	7.88159	7.81419	8.07995	8.11357	8.25359	7.83106	7.86533	7.63437	7.65464	8.23049	8.06743	8.11798	8.00499	7.94907	7.99716
BAG5	6.03496	6.03338	5.94648	5.76835	6.13833	6.13081	6.02661	5.5481	5.82761	6.13487	5.77052	5.63094	5.97924	6.06853	5.9636	5.65416	5.93826	6.38734	5.51528	5.71291	7.23638	7.33552	7.41358	7.38572	7.23811	7.3504	7.29804	7.3317	7.34417	7.43139	7.31346	7.24367	7.20823	7.72171	7.44638	7.54404	7.18527	7.23218	7.12425	7.25022	7.17323	7.26666	7.25538	7.2183	7.35771	7.2549	7.16682	7.24037	7.41269
BAG6	9.14579	8.33759	8.85813	8.29022	8.51382	8.39514	8.55688	8.10908	8.7608	8.37307	8.8094	9.39426	7.8547	7.90805	8.08133	7.74827	8.69218	8.67529	8.08924	9.04824	8.06146	7.63968	8.11587	8.02181	8.10084	7.70037	7.76008	7.75299	8.20972	8.1098	8.17601	8.19654	7.77293	7.65957	7.73808	7.80622	7.97281	8.14324	7.60999	7.54032	7.47648	7.63845	7.79232	8.057	7.84286	7.99522	7.44146	8.02573	8.12348
BAGE	3.23101	3.13272	2.99891	3.00187	3.04455	3.06919	3.11147	3.13362	3.37123	3.11939	3.13385	3.34964	3.04469	3.0504	3.00856	3.07308	3.20226	3.09534	3.11937	3.15862	7.14997	7.152	7.30319	7.30929	7.218	7.17215	7.26405	7.27211	7.38734	7.29726	7.25537	7.36587	7.18419	7.23484	7.15388	7.18343	7.38146	7.31904	7.15429	7.13907	7.23629	7.12956	7.21462	7.14012	7.08982	7.12102	7.16951	7.32709	7.37617
BAHCC1	4.68854	4.22972	4.61045	4.57636	4.8747	4.26584	4.87602	4.47312	4.68534	4.65147	4.56797	4.85571	4.41192	4.51608	4.70163	4.46327	4.48402	4.68458	4.53743	5.27445	7.83255	8.8866	9.0996	9.16145	8.18528	9.64212	9.09778	8.44877	7.98304	8.13943	8.19618	8.30033	9.49244	9.1683	8.56494	9.1095	8.487	7.87075	8.41339	8.5792	9.31437	8.58611	8.06703	7.90663	7.82858	8.20384	9.49582	8.59713	8.67733
BAIAP2	4.50391	4.13142	4.19345	3.96865	4.12546	4.03925	4.29748	4.38098	4.48378	4.13329	4.42783	4.55035	4.11381	4.01305	4.38928	4.05101	4.26335	4.07893	4.35676	4.7238	8.52127	8.36554	8.68848	8.95244	8.31874	8.67188	8.98096	8.64752	9.28461	8.81484	8.94518	9.07121	8.54544	8.76409	8.6248	9.03885	9.25078	9.42844	9.20471	8.21139	8.42523	8.95873	8.36922	7.8555	8.39028	8.04761	8.08322	9.36405	8.90287
BAIAP2-DT	5.45087	4.47102	4.4944	4.31154	5.0993	4.4131	4.87016	5.03975	4.76507	4.82809	4.75516	4.92866	4.64716	5.04467	5.37162	5.02306	5.1044	4.38464	4.52813	5.10056	7.81278	7.49328	7.80199	7.8259	7.41539	7.80504	7.95067	7.85545	7.82763	7.64245	7.60442	7.87727	7.9377	7.65258	7.63025	7.77217	8.01986	8.0272	7.36365	7.60913	7.67259	8.0332	7.51355	8.01133	7.37369	7.72937	7.73081	7.94075	7.72391
BAIAP2L1	3.51905	3.45861	3.53004	3.59907	3.65362	3.49624	3.44615	3.69553	3.56699	3.55903	3.76653	3.95699	3.62841	3.56636	3.73339	3.58919	3.74624	3.6042	3.9252	4.13157	7.38412	7.49748	7.50816	7.52106	7.38672	7.40543	7.47175	7.46451	7.56107	7.52246	7.63029	7.55871	7.33428	7.41555	7.28619	7.37082	7.54986	7.54014	7.37354	7.37828	7.29492	7.33905	7.27665	7.94701	7.3972	7.46401	7.3329	7.61226	7.66605
BAIAP2L2	4.00921	3.84583	4.10263	4.07565	4.06184	3.91007	3.82429	4.00204	4.20479	3.8887	3.90702	4.37843	3.91603	3.79987	3.90313	3.80008	3.80051	3.73846	4.1097	4.20993	7.53724	7.51007	7.54513	7.60463	7.27612	7.57287	7.73524	7.73943	7.63135	7.33958	7.39803	7.48314	7.31933	7.71373	7.56151	7.52444	7.5877	7.58159	7.39598	7.65268	7.83224	7.65362	7.5198	7.29394	7.2912	7.42696	7.70442	7.66392	7.4804
BAIAP3	5.91009	6.04912	5.79434	5.83379	5.84041	5.55531	5.99306	6.03112	6.10534	5.68243	5.76065	6.09591	5.89465	5.58107	5.96083	5.85663	5.76872	5.80903	6.02572	6.34543	7.3979	7.20283	7.40118	7.41537	7.46444	7.24345	7.33946	7.2218	7.40018	7.44427	7.48855	7.37794	7.37529	7.24219	7.17391	7.2929	7.45817	7.48186	7.34795	7.37677	7.4158	7.42161	7.37265	7.6262	7.36842	7.58706	7.43018	7.46311	7.51347
BANK1	5.19098	5.19281	5.04814	5.82085	4.79383	7.25097	4.54592	4.29314	4.03704	4.95931	5.41183	6.09069	5.65979	4.50485	4.58264	6.2866	7.09788	4.71389	5.40369	4.93246	7.62601	7.60627	7.63645	7.67672	7.5252	7.64099	7.76294	7.79646	7.61184	7.57013	7.56011	7.77947	7.7379	7.70887	7.72241	7.73952	7.66709	7.64161	7.65832	7.81547	7.85274	8.02794	7.7029	7.81619	7.84457	7.74206	7.86647	7.49722	7.52165
BANP	8.23202	8.39982	7.91161	7.88949	7.86051	7.92812	8.63865	8.62182	8.71723	8.66992	7.61316	6.71449	8.08541	7.64347	8.65438	7.95877	7.35993	7.78413	7.96961	8.47385	7.0679	7.14944	7.07348	7.13539	7.09819	7.07034	7.05035	7.11261	7.11228	7.22921	7.10542	7.11547	7.12657	7.06713	7.14308	7.1141	7.12177	7.11053	7.0636	7.11267	7.09283	7.05995	7.15378	7.07632	7.12939	7.15301	7.16966	7.09958	7.11847
BAP1	7.16386	7.30118	7.00754	6.93167	7.45061	7.03015	7.1366	6.89065	7.17493	6.87367	6.80402	7.66137	6.71218	6.9666	6.83094	6.70861	7.08186	7.03938	7.05442	6.9803	7.28998	7.27594	7.28996	7.27004	7.18551	7.33754	7.34236	7.24718	7.34713	7.26228	7.13227	7.22522	7.31549	7.24247	7.22259	7.28606	7.26962	7.343	7.14426	7.35309	7.29578	7.32359	7.41429	7.23074	7.23002	7.36071	7.24895	7.34937	7.40068
BARD1	5.66893	6.64637	7.09379	5.98092	6.38978	6.93487	4.7423	5.04848	4.54634	6.08965	5.56705	5.39779	5.70747	6.6974	5.22136	5.73842	5.93672	6.00277	4.91944	4.76393	8.39815	8.32781	8.43505	8.66624	8.61964	8.38134	8.48333	8.62777	8.47853	8.60184	8.70182	8.51067	8.45543	8.20514	8.11718	8.26501	8.4773	8.48249	8.80807	8.37556	8.43951	8.46251	8.44099	8.48243	8.337	8.37921	8.40078	8.50272	8.36183
BASP1	8.89912	8.92742	8.69566	8.7563	8.78271	8.60584	9.04584	9.22897	9.1615	8.6965	9.13394	8.6094	8.96132	8.77417	9.11037	8.44903	8.60799	8.82972	9.36411	8.62596	8.38372	8.78361	9.01359	8.14951	8.55047	8.71588	8.40935	8.59524	8.51385	8.49055	8.4672	8.3109	8.95844	8.22802	8.18746	8.47617	8.49253	8.3396	8.69442	8.71738	8.61913	8.0276	8.74469	8.97318	8.35112	8.67341	8.55774	8.22508	8.40332
BAX	4.49855	5.04498	4.1119	4.23227	5.23644	4.74863	4.83431	4.22891	4.77437	4.83641	4.47527	4.25887	4.80775	4.50776	4.66815	4.21962	4.17666	4.09641	4.2339	4.59339	7.11821	7.13569	7.13321	7.15345	7.11255	7.12519	7.1162	7.11939	7.11078	7.1103	7.22425	7.14148	7.15511	7.09748	7.14886	7.11691	7.1821	7.08726	7.17978	7.16937	7.15633	7.15171	7.1647	7.14878	7.19681	7.24363	7.3043	7.11758	7.17377
BAZ1A	10.7974	10.406	11.1239	10.8641	10.249	10.6734	10.4109	11.2504	9.77778	10.2491	10.9793	9.18755	11.1038	10.9397	10.2472	10.1817	10.0015	10.4817	10.4269	8.8984	7.81474	8.35521	8.25065	8.46288	7.81631	8.57761	9.31066	8.9294	8.22281	8.13591	8.01484	8.50361	8.30933	8.29229	8.28374	8.60429	8.23951	8.22306	7.90353	8.92668	8.60482	7.97669	8.34376	7.54192	8.10964	7.77676	8.28059	8.03494	8.47274
BAZ1B	4.81572	4.55149	4.57117	4.56761	4.87265	4.67373	4.73301	4.38403	4.81052	4.77313	4.74707	5.10996	4.71087	4.88145	4.78787	4.6985	4.76496	4.57265	4.67539	5.04534	7.26364	7.30045	7.24411	7.2029	7.42525	7.44872	7.30124	7.23212	7.34406	7.25836	7.30359	7.30549	7.15663	7.37289	7.24588	7.33924	7.33603	7.34263	7.12336	7.27451	7.30316	7.23002	7.21156	7.26996	7.30261	7.25858	7.17978	7.33628	7.29994
BAZ2A	6.28649	6.32758	6.06445	6.2517	6.41337	5.90366	6.49861	6.41203	6.94229	6.46455	6.10318	6.13714	6.04267	6.0737	6.55906	6.20013	6.02142	6.10671	6.23798	6.54304	7.30502	7.2938	7.32029	7.24471	7.1156	7.67026	7.33936	7.3157	7.25698	7.22206	7.20396	7.30148	7.54276	7.39634	7.14394	7.27937	7.32129	7.30204	7.14116	7.24216	7.16319	7.20975	7.2426	7.16835	7.26574	7.19018	7.34663	7.4014	7.27823
BBIP1	5.74933	6.51221	5.71765	6.49407	5.71095	6.08021	5.95685	6.15555	6.16052	6.2729	6.09473	5.31331	6.12057	5.70676	6.33591	6.10834	5.71551	6.13038	5.63708	6.14143	8.79041	8.68778	8.64942	8.49349	8.54854	8.9506	9.09458	8.95791	8.62673	8.35431	8.25022	8.49969	8.40958	9.05886	8.77994	9.15258	8.77116	8.78489	8.4207	9.22168	9.33108	9.02479	9.04788	8.19822	9.06267	8.726	8.91562	8.6961	9.06197
BBS1	4.96477	5.30699	5.28427	4.90142	5.13118	5.20579	5.39616	5.06497	5.21997	5.09986	5.32746	5.30691	4.89366	5.17136	5.50116	5.11792	4.99727	5.39705	5.37329	5.32282	7.11512	7.20809	7.114	7.02801	7.16963	7.12535	7.12557	7.14706	7.10843	7.09597	7.18233	7.17278	7.20042	7.15027	7.11034	7.10868	7.11888	7.12976	7.16266	7.16708	7.16782	7.0865	7.10923	7.25264	7.13876	7.10745	7.12228	7.15564	7.08917
BBS4	4.50219	4.84913	4.81752	4.30971	4.32982	4.53245	4.62055	4.64853	4.54026	4.91492	4.76729	4.40717	4.67881	4.25307	5.35533	4.89813	4.64158	5.42493	4.8356	4.5575	7.1951	7.64352	7.39313	7.35189	7.47931	7.67437	7.57159	7.63244	7.61071	7.87333	7.76224	7.68033	7.21368	7.61285	7.51671	7.89688	7.49964	7.6868	7.41012	7.94245	7.97828	7.62758	7.8063	7.49693	7.69754	7.80675	7.68844	7.86015	7.75208
BBS7	3.90509	3.55404	3.84044	4.28247	3.25264	3.97268	3.50035	3.12783	3.0322	3.86174	3.84719	3.64099	3.74881	3.98717	3.43659	3.40902	3.57525	4.29308	3.08559	2.99588	7.07467	7.06943	7.07689	7.01455	7.12005	7.02995	7.09564	7.07678	7.25009	7.11413	7.11569	7.1589	6.99002	7.13104	7.07666	7.14774	7.04286	7.05408	7.07636	7.08819	7.06317	7.13964	7.09733	7.13501	7.03492	7.03476	7.04469	7.11837	7.07138
BBS9	3.69446	3.63758	3.73066	3.45202	3.61431	3.69827	3.47321	3.50681	3.31642	3.54689	3.70844	3.52017	3.69793	3.6553	3.38892	3.54441	3.72831	3.79616	3.86237	3.47536	7.43596	7.21012	7.21983	7.48901	7.08054	7.26306	7.19422	7.1431	7.18751	7.25408	7.31623	7.19024	7.514	7.26931	7.16285	7.14481	7.34907	7.28873	7.85161	7.18651	7.18637	7.25129	7.18257	7.18617	7.31845	7.28283	7.54576	7.2001	7.29816
BBX	7.51436	7.32302	6.64152	7.32595	6.919	6.70143	7.28969	6.96531	7.7507	7.58069	6.81232	6.22262	6.7003	6.98937	7.89742	7.40839	6.85034	7.75129	6.48124	6.90134	7.34382	7.54025	7.53492	7.32458	7.36747	7.54017	7.38706	7.33032	7.26527	7.32064	7.26079	7.33332	7.3054	7.31133	7.08161	7.32274	7.24128	7.2488	7.31868	7.41359	7.39178	7.25387	7.27592	7.4351	7.29339	7.35608	7.45146	7.18665	7.32701
BCAM	5.40404	4.9094	5.03807	5.1344	4.90759	4.88454	4.8631	5.12599	5.08924	4.89167	5.09872	6.00865	4.96979	5.17946	4.85323	5.05132	5.21892	5.17718	5.07427	6.11121	7.82499	8.26662	8.36453	8.28771	7.86322	8.03828	8.04396	8.11289	8.07614	8.02626	8.21	7.99924	8.09515	7.68361	7.62275	7.87119	8.06151	7.92515	7.77725	7.83047	7.66899	7.547	7.70599	8.18752	7.59104	7.71704	7.52436	7.90032	7.96921
BCAN	4.69722	4.60097	4.65118	4.9322	4.54935	4.63211	4.70864	4.79969	4.77112	4.56521	4.71779	5.123	4.63546	4.81998	4.66191	4.80926	4.79903	4.69426	4.85616	5.06231	7.62113	7.34309	7.27879	7.28415	7.57508	7.386	7.32627	7.29887	7.26257	7.31285	7.26327	7.25946	7.48504	7.39407	7.49699	7.26056	7.24938	7.2137	7.84113	7.45141	7.46416	7.36828	7.55271	7.41725	7.58927	7.50109	7.57941	7.20751	7.18686
BCAP29	5.05258	4.73989	5.21178	5.07556	4.85773	5.60016	4.75132	5.0058	4.16992	5.05073	5.31899	5.19087	5.63027	5.70277	4.70015	5.31869	5.34931	5.57852	4.90618	4.5382	7.59091	7.65949	7.81925	7.98836	7.62608	7.91146	7.98511	7.88865	8.02631	7.75841	7.95037	7.96685	7.53844	8.21879	8.10874	8.31153	8.02765	8.15129	8.40466	7.80671	8.14607	8.18644	7.62407	7.50178	7.6886	7.53374	8.24557	8.17174	7.97239
BCAR1	4.09016	3.92597	4.10505	4.11693	4.11115	3.93664	3.98022	4.08203	4.29713	3.90184	4.2052	4.37274	4.2842	3.93971	4.14937	4.05388	4.1573	4.0353	4.33827	4.56755	8.22059	7.38447	7.37851	7.34108	8.21734	7.61438	7.40471	7.47001	7.19954	7.54333	7.67436	7.38994	7.65058	7.6288	7.44168	7.34479	7.3422	7.37121	8.16513	7.56266	7.65173	7.67566	7.56881	7.92787	8.01903	7.98797	8.33258	7.36093	7.28352
BCAS4	3.88429	4.05372	3.96207	4.06841	3.96693	4.35105	3.8753	3.9658	4.00044	3.77723	4.02634	4.26698	4.10165	3.918	4.09431	4.15246	4.18609	3.96315	4.25151	4.10778	7.20897	7.06779	7.11938	7.06479	7.10172	7.11748	7.0982	7.0623	7.08105	7.20493	7.21113	7.07794	7.13778	7.13601	7.43596	7.14535	7.04752	7.0473	7.08816	7.10653	7.17656	7.03795	7.19825	7.06899	7.12056	7.08845	7.1153	7.09666	7.11944
BCAT1	6.14018	6.53314	5.8846	6.14016	5.28792	5.36759	7.81021	6.88839	7.05304	7.42186	5.0734	4.56993	7.58072	5.3533	6.49309	7.08852	5.20625	6.56613	5.86562	5.06055	7.42437	7.59762	7.62592	7.45715	7.45215	7.65448	7.39643	7.45471	7.44711	7.39847	7.32361	7.37828	7.55809	7.50326	7.36082	7.40399	7.35233	7.36572	7.18369	7.41026	7.33507	7.19748	7.33662	7.3577	7.36038	7.2374	7.27237	7.35801	7.50867
BCAT2	5.66023	5.32483	5.14606	5.13365	5.11196	5.42147	4.87474	5.17718	5.65433	5.41133	4.85856	5.41678	4.80695	5.06236	5.20095	5.43335	5.21577	5.01659	5.12681	5.71424	7.58145	7.63827	7.66197	7.77674	7.3777	7.69455	7.89246	7.81933	7.6833	7.56508	7.57771	7.73028	7.60912	7.69039	7.59981	7.83657	7.75301	7.81945	7.77875	7.74121	7.96732	7.8926	7.65507	7.30319	7.46792	7.45509	7.7063	7.84731	7.76602
BCCIP	4.99267	4.94979	5.17192	4.76506	5.1696	5.48809	4.83288	4.80018	5.14351	5.3208	4.97094	4.79187	5.10079	5.21831	5.17964	4.95925	5.21818	4.44852	4.87576	4.67681	9.40083	8.23238	8.7699	8.24081	9.33397	8.96129	8.00164	8.05724	8.42662	8.84003	8.93016	8.94198	9.08022	9.20591	9.03687	8.58984	9.00399	8.73149	9.22297	8.29404	8.34457	8.60659	8.08036	9.29647	8.92822	9.03277	9.37363	8.93089	8.01764
BCDIN3D-AS1	3.65351	3.38279	3.72259	3.63752	3.81497	3.48083	3.74062	3.72667	3.60182	3.5202	3.6983	4.0425	3.62094	3.58716	3.70817	3.41749	3.65935	3.62255	3.75102	4.25629	7.08298	7.03968	7.0707	7.17203	7.08269	7.12962	7.20859	7.18784	7.09311	7.0414	7.07959	7.13692	7.23082	7.12295	7.08998	7.09023	7.16476	7.1011	7.3503	7.08325	7.0968	7.29781	7.12038	7.11553	7.04755	7.05243	7.11266	7.12856	7.09628
BCKDHB	4.60467	4.42702	4.43771	4.4697	4.19328	4.62912	4.34921	4.32015	4.39795	4.29355	4.32045	4.60701	4.38466	4.38677	4.44418	4.84291	4.73046	4.57985	4.13553	4.5615	9.41548	9.06454	9.26186	9.00394	9.13815	9.54545	9.34586	9.36494	9.33105	9.15152	9.04158	9.30184	9.23421	9.31365	9.52524	9.6746	9.1202	9.10938	9.55547	9.09542	9.02137	9.01516	8.94518	8.65029	8.94538	8.90792	8.73074	9.26226	9.13552
BCL10	5.74402	5.64818	5.91738	6.36018	5.33389	6.40669	6.36912	7.24744	5.90151	5.71825	6.04061	5.11107	6.55586	5.63446	6.14939	5.94158	5.4972	5.91705	5.89539	5.07692	7.25645	7.21635	7.38728	7.45862	7.33554	7.22838	7.45448	7.44774	7.87586	7.40989	7.46333	7.62443	7.26248	7.40663	7.51988	7.62006	7.71191	7.8313	7.52221	7.35055	7.36942	7.61375	7.62083	7.60185	7.27634	7.46717	7.57172	7.76187	7.56833
BCL11A	5.82598	6.04887	5.78225	6.12595	5.67625	6.56743	6.36441	5.16697	5.54328	6.61184	5.63623	6.03334	5.49408	7.21019	5.83592	6.92518	6.8193	5.72256	5.80202	6.25234	7.94647	8.67333	7.82985	7.73999	8.0758	7.90013	7.73188	7.84565	8.27113	8.25865	8.25798	8.35301	8.1815	8.38293	9.47316	8.35704	7.96007	7.98372	7.9049	8.64677	8.59755	8.64406	9.36776	8.55073	8.43689	8.78604	7.90828	7.7872	8.01427
BCL11B	5.52081	5.31392	4.10172	4.34223	4.7235	6.40187	4.22774	4.1222	5.20527	5.33861	6.21928	5.43781	4.92034	4.74273	6.34903	6.3358	5.68974	5.62312	4.9375	6.58583	7.71983	8.30411	8.37365	8.14109	7.86494	8.08538	8.18186	8.17777	7.91888	7.74745	7.63631	7.89568	7.98823	7.7871	7.77467	7.67997	7.88999	7.75012	7.30822	7.74338	7.91601	7.31608	7.62225	7.28196	7.69079	7.42687	7.54362	7.93156	8.11782
BCL2	4.69803	4.79429	4.56351	4.4817	4.45014	5.20349	4.37831	4.4888	4.83274	4.6824	5.45257	5.19509	4.73519	4.69305	5.54533	4.94563	5.24633	5.01417	4.74196	5.30198	7.20894	7.32533	7.57365	7.60143	7.21426	7.36856	7.51459	7.41107	7.57759	7.42584	7.39535	7.51864	7.6952	7.20328	7.2761	7.30976	7.64793	7.62964	7.8519	7.32199	7.47534	7.64823	7.22205	7.27878	7.2561	7.445	7.35743	7.69815	7.50953
BCL2L1	9.39572	9.12213	8.65892	9.13023	7.86498	7.82147	7.6182	8.06872	7.85196	7.16663	7.96249	9.5707	7.06796	7.09477	6.31528	6.57596	8.69992	8.75318	7.73401	7.88974	8.1497	8.56823	8.63715	8.08641	8.57086	8.52736	8.22215	8.41334	8.23722	8.31087	8.36894	8.10571	8.69165	8.44387	8.26409	8.31597	8.08589	8.09012	7.8596	8.93397	8.81123	8.03093	8.6048	9.1104	8.64784	8.58887	8.80602	8.14889	8.32467
BCL2L10	3.9454	3.74365	3.61692	3.73462	3.88603	3.88448	3.63519	3.67267	3.75274	3.64002	3.92256	4.2096	3.77552	3.815	3.72147	3.82615	4.16625	3.77018	3.97397	4.06817	7.48663	7.36248	7.34238	7.50273	7.60712	7.23412	7.37014	7.30243	7.50996	7.53394	7.51352	7.47023	7.35195	7.26623	7.38945	7.24101	7.30829	7.30916	7.40416	7.36638	7.28433	7.62514	7.41027	7.84137	7.68386	7.89341	7.47684	7.50472	7.62455
BCL2L11	5.85733	6.22907	6.06259	6.62269	5.89978	5.72254	6.50152	6.36969	6.45332	5.82539	6.29854	6.01065	6.3762	5.87908	6.52468	6.53215	5.81826	6.37113	6.4643	6.52357	7.93557	7.50641	7.5512	7.52664	7.88931	7.58423	7.56598	7.48182	7.63911	8.05794	7.99754	7.73662	7.88622	7.41071	7.39664	7.37051	7.72253	7.67508	8.15952	7.35968	7.23549	7.59754	7.50453	7.94255	8.06315	8.07087	7.59706	7.30824	7.58226
BCL2L13	5.77784	5.39957	5.56259	5.46386	5.26979	5.56475	5.47261	5.27164	5.31919	5.28808	5.67443	6.15748	5.2416	5.3548	5.31431	5.40206	5.98123	5.48717	5.44636	5.97367	7.07294	7.15623	7.11013	7.11501	7.03834	7.24865	7.10389	7.08211	7.12781	7.17208	7.03987	7.15943	7.12594	7.22444	7.19642	7.25058	7.23142	7.14288	7.0894	7.01856	7.09289	7.06409	7.00464	7.10938	7.09201	7.08923	7.07865	7.32993	7.24763
BCL2L14	3.08075	3.12316	3.25296	3.36131	3.15744	3.04533	3.23225	3.29805	3.28922	3.1666	3.16287	3.58577	3.14157	3.25181	3.11031	3.15946	3.23002	3.19207	3.40404	3.48977	7.95936	8.86705	8.24097	7.86343	8.20269	8.25928	8.1197	8.35395	8.30673	8.67103	8.65645	8.46368	8.76677	8.1214	9.53383	8.5344	8.08674	8.23498	8.21321	8.905	8.45197	8.10777	9.77831	8.77326	8.43823	8.57564	8.14092	8.37959	8.39805
BCL2L15	3.73397	3.74064	4.09498	4.28989	4.6935	3.94654	3.86674	4.04228	3.57686	4.474	3.59592	4.44316	4.07899	5.43961	3.60622	4.60025	5.34718	3.73249	3.87678	3.76267	8.13933	8.50013	7.856	8.14724	7.83624	7.86889	8.28063	8.21083	7.64944	7.74206	7.54083	7.64842	7.83173	7.91132	7.52676	7.62492	7.68863	7.52304	8.27006	8.30443	8.39201	8.26643	8.26396	7.38305	7.87799	7.79876	8.04829	7.59927	7.80423
BCL2L2	4.87068	4.55272	5.09658	4.58923	4.72152	4.82214	4.61492	4.87925	4.61622	4.67601	4.6643	5.31523	4.79023	4.75071	4.54152	5.12806	5.05425	4.80879	5.23306	4.37129	7.49732	7.40245	7.75561	7.93948	7.64283	7.68072	7.84986	7.59294	7.74628	7.67557	7.49898	7.60346	7.67059	7.40092	7.21997	7.53472	7.59677	7.49708	7.88166	7.91927	8.1004	7.5882	7.49858	7.46721	7.90084	7.98335	7.77271	7.45838	7.55423
BCL6	10.8405	11.2605	11.3353	11.6488	10.863	11.1308	11.8581	12.0768	11.4959	11.691	11.2916	9.43704	11.9084	11.2899	11.84	11.6371	9.94736	10.9557	11.5828	10.1637	8.63628	8.52569	9.13405	9.14652	8.50898	8.41291	9.01723	9.02938	9.31923	8.52428	8.57258	8.81832	8.28577	9.05432	8.89417	9.12964	8.87009	8.62971	8.72209	8.45078	8.76241	9.12861	8.59901	8.35215	8.27549	8.46731	8.9827	8.73236	8.53505
BCL6B	5.07574	5.11295	5.04831	5.22754	5.08679	5.07599	5.11693	5.32693	5.27015	5.14516	5.21525	5.89889	5.03396	5.21575	5.267	5.1435	5.34828	5.20338	5.48077	5.57262	8.13175	8.84728	8.15616	8.69557	8.04183	8.00584	8.21586	8.42084	8.0019	8.19327	8.24493	7.99748	7.98981	7.79344	7.95831	7.80637	7.85907	8.00618	9.37321	8.70575	8.80105	8.93515	9.57923	9.10789	8.79819	8.98458	8.76069	8.0954	8.36211
BCL7A	4.47536	4.09092	4.38669	4.59361	4.23578	4.45999	4.05553	4.02624	4.28742	4.33464	4.3867	5.30973	4.25308	4.37907	4.02875	4.19394	4.61612	4.2341	4.3851	4.93109	7.24173	7.37415	7.54204	7.34415	7.24579	7.4659	7.37603	7.39443	7.40069	7.29679	7.22957	7.29077	7.32728	7.12125	7.14875	7.13712	7.36008	7.34092	7.21752	7.31913	7.2342	7.1639	7.13655	7.18748	7.19786	7.1788	7.2829	7.32639	7.32216
BCL9L	6.08436	5.14812	5.57822	5.6809	5.29077	5.88852	5.47006	5.54287	5.873	5.41707	5.67973	5.92798	5.30958	5.33173	5.80723	6.09752	6.13097	5.57071	5.68611	6.55891	7.50978	7.34869	7.43134	7.50606	7.78183	7.29594	7.39027	7.36389	7.69214	7.72967	7.72821	7.59589	7.47179	7.36676	7.42271	7.36718	7.47705	7.57552	7.8412	7.30674	7.2176	7.44984	7.44654	7.92484	7.6233	7.72542	7.47214	7.56063	7.55085
BCLAF1	6.27124	6.90044	7.04242	6.99361	5.70496	7.01137	6.82661	6.92317	6.01291	6.57174	7.0753	5.46724	7.11613	6.2855	6.69042	7.09902	6.38067	7.0069	6.88356	5.57017	7.91615	8.26686	8.04473	7.72459	7.91524	8.07862	8.05286	8.14274	7.88789	8.14193	7.90727	7.91631	7.85605	7.90708	7.8952	7.97229	7.87412	8.03403	7.77249	8.7735	8.48981	8.02907	8.30157	7.65157	7.98051	8.13971	7.82979	8.01792	8.16342
BCOR	4.23165	4.05086	3.91404	3.77229	4.21765	4.67148	4.39799	4.44782	4.5668	5.01672	4.29701	3.74744	4.43744	4.76933	4.62396	4.38151	4.03298	3.68634	3.90152	3.99958	7.18016	7.17156	7.09447	7.12065	7.3109	7.0357	7.07768	7.19777	7.0794	7.2383	7.1386	7.04558	7.2935	7.16234	7.31735	7.16106	7.17801	7.13573	7.08167	7.22783	7.31081	7.13259	7.28342	7.18026	7.15164	7.12762	7.18427	7.20861	7.07865
BCORL1	4.85705	4.81272	4.85345	4.71696	5.10555	4.74351	4.58774	4.90905	5.18153	4.98082	4.72571	5.0357	4.79148	4.78352	4.58929	4.67353	4.8146	4.54852	4.83671	5.08721	7.14462	7.09581	7.12265	7.09617	7.10822	7.21591	7.19207	7.18586	7.16212	7.20602	7.17771	7.1445	7.16663	7.18909	7.19504	7.13581	7.1622	7.10148	7.1283	7.21257	7.30863	7.22653	7.14852	7.19753	7.19571	7.12315	7.16807	7.13982	7.18762
BCR	6.83641	6.33552	6.33576	6.05147	6.9523	6.7306	6.68253	6.31426	6.94591	6.77549	5.86243	6.03146	5.90567	6.29056	6.37572	6.32764	6.64524	6.04532	6.30082	6.2123	6.99622	7.36546	7.09	7.07744	7.38628	7.18172	7.1048	7.00873	7.10641	7.09047	7.07631	7.1248	7.01933	7.29476	7.05428	7.124	7.12081	7.02117	7.18433	7.09027	7.05479	7.15325	7.1308	7.11106	7.11895	7.07844	7.15389	7.12705	7.11456
BCRP3	3.50112	3.44464	3.52808	3.61711	3.70179	3.42046	3.3746	3.60058	3.67549	3.62115	3.56506	4.06825	3.35257	3.40302	3.7207	3.521	3.98008	3.45456	4.03747	3.68904	7.18287	7.23221	7.25227	7.26403	7.22288	7.18125	7.28596	7.23984	7.31728	7.25913	7.25193	7.27407	7.30545	7.1409	7.18802	7.28245	7.30054	7.35125	7.27164	7.10885	7.12987	7.20639	7.2003	7.3067	7.13231	7.29674	7.18535	7.33082	7.27007
BDH1	4.27152	4.04635	4.221	4.42694	5.01031	4.4497	4.3375	4.42314	4.78908	4.81373	4.36798	4.79487	4.43573	4.86997	4.60176	4.89458	4.78828	4.0897	4.56208	4.66149	7.09865	7.07483	7.13775	7.07634	7.1537	7.08981	7.12352	7.0528	7.08143	7.15503	7.09674	7.12946	7.15209	7.09295	7.15897	7.03564	7.05976	7.02363	7.10984	7.04935	7.04997	7.07449	7.16104	7.15343	7.13066	7.18056	7.06891	7.18409	7.12157
BDH2	3.95142	4.14316	4.14004	4.16893	4.27396	4.48062	3.91157	3.97782	3.69114	4.15175	4.38782	3.93164	4.19664	4.50317	4.03733	4.47013	4.51937	4.19314	4.01645	4.41332	8.24911	8.41035	8.02058	7.96645	8.01606	7.78772	8.86774	8.8108	8.29821	8.18605	7.95212	8.15263	7.67008	8.98828	8.99582	9.40259	8.0289	8.06947	7.28348	9.07693	8.64929	7.99546	9.37685	7.96344	7.87613	8.20161	8.19666	8.38316	8.47012
BDNF	3.27749	3.29031	3.41585	3.65203	3.17152	3.24363	3.20713	3.5123	3.3486	3.57664	3.42643	3.61682	3.14669	3.53323	3.5273	3.56814	3.30845	3.2059	3.39805	3.62797	7.79675	7.35095	7.32241	7.30323	7.85423	7.34421	7.28563	7.27242	7.21929	7.39423	7.55541	7.28257	7.49189	7.51548	7.33974	7.21035	7.32086	7.21681	7.73125	7.49248	7.55729	7.4816	7.36163	7.69756	7.76877	7.55005	7.91633	7.21892	7.19958
BDNF-AS	2.56104	2.54417	2.38154	2.47493	2.52075	2.42334	2.44461	2.63028	2.62009	2.51379	2.50595	2.67471	2.39986	2.51833	2.47152	2.3749	2.41584	2.35802	2.49098	2.56599	7.06338	7.15662	7.10347	7.10051	7.27365	7.21687	7.14254	7.13023	7.06754	7.16333	7.1353	7.05165	7.20363	7.20324	7.30299	7.09748	7.10143	7.12961	7.15358	7.15729	7.18897	7.03095	7.37706	7.15042	7.1588	7.16186	7.14944	7.11904	7.06965
BDP1	4.3873	4.51159	4.48876	4.31193	4.04893	4.74207	4.28643	4.44368	3.71526	4.17259	4.73042	4.11689	4.74026	4.60066	4.43334	4.49672	4.5809	4.86786	4.16449	3.71762	8.10435	7.87102	7.61783	7.98195	8.00503	8.0683	8.24274	8.19537	8.11867	8.18234	8.24618	8.34832	8.65577	7.78896	7.92869	8.1269	8.24158	8.11187	8.65373	8.1629	7.96286	8.20843	7.98674	7.93807	8.1873	8.06516	7.91542	8.20668	7.99554
BECN1	6.86445	6.8256	6.97213	6.70084	6.36786	6.79615	6.79692	6.72208	6.49608	6.44963	6.76002	6.88899	6.72827	6.43865	6.44567	6.39858	6.69787	6.67489	6.6525	6.10353	7.48861	7.65441	7.81217	7.64705	7.83709	7.84348	7.85085	7.86211	7.83923	7.74898	7.77615	7.82055	7.74478	7.71935	7.57921	7.78232	7.40468	7.47459	7.30412	7.33849	7.28671	7.7683	7.1845	7.52967	7.41281	7.43845	7.23569	7.62805	7.49154
BEND4	3.38571	3.05147	3.23445	3.13674	3.11508	3.61169	2.8852	3.27169	3.17251	3.2589	3.15549	3.41767	3.27015	3.17269	3.09384	3.39681	3.70008	3.10595	3.20309	3.31947	7.20747	7.26794	7.30702	7.39729	7.20939	7.46733	7.40634	7.43219	7.36604	7.28097	7.34864	7.27994	7.30442	7.49973	7.29691	7.34897	7.34098	7.26972	7.2702	7.5034	7.49945	7.35995	7.3608	7.30926	7.44065	7.37248	7.44041	7.35863	7.38833
BEND5	3.70232	3.37228	3.91681	3.67787	3.72827	3.89803	3.67724	3.63926	3.69884	3.90118	3.96668	3.96258	3.69651	4.01564	3.72716	4.09291	4.17209	3.80148	3.81966	3.6298	7.15897	7.13045	7.15634	7.24656	7.28791	7.18492	7.22203	7.15913	7.19821	7.09444	7.07452	7.17625	7.12681	7.15364	7.11163	7.20034	7.19566	7.1657	7.16821	7.12969	7.16629	7.15041	7.16501	7.13423	7.18239	7.1197	7.1414	7.19569	7.1771
BEND6	2.55725	2.87554	2.69027	2.69821	2.46404	2.41702	2.63612	2.75332	2.59796	2.55325	2.7317	2.6996	2.67292	2.5245	2.57893	2.46542	2.48237	2.60871	2.37473	2.53715	8.16333	8.71334	8.2151	8.20601	8.62939	8.58934	8.54438	8.61758	8.34776	8.47395	8.69253	8.1484	8.33807	8.44128	8.62768	8.44003	8.17153	8.18991	7.67271	8.55909	8.3299	8.1317	8.54895	8.73843	8.49588	8.60804	8.19154	8.04036	8.84523
BEND7	3.70444	3.90052	3.86679	4.38916	3.72364	3.56798	4.13179	4.48834	3.61727	3.6149	4.45927	4.11625	3.52301	3.99201	4.03121	3.57357	3.70555	4.67205	4.09881	3.55627	7.3177	7.17999	7.14904	7.18854	7.07681	7.14978	7.20977	7.14617	7.24741	7.22991	7.32531	7.25427	7.19687	7.188	7.12554	7.21192	7.28814	7.33141	7.33848	7.24792	7.17707	7.24351	7.20734	7.12075	7.16959	7.1377	7.12103	7.1637	7.14481
BEST1	6.47216	7.42638	6.95786	7.40609	6.84056	6.79919	6.99458	7.33067	7.63974	6.4573	6.92163	5.98882	7.0222	6.10359	6.8083	6.5758	6.2172	6.59023	6.43261	6.88569	7.79288	7.68556	7.7387	7.94298	7.57659	7.77588	8.12211	8.0507	7.86871	7.7089	7.73204	7.76108	7.63662	8.03826	8.0171	8.20397	7.75435	7.71287	7.75549	7.75965	7.74522	7.69846	7.59911	7.37274	7.57647	7.44119	7.4958	7.6799	7.53628
BEST3	3.09933	2.78595	2.97165	2.97385	2.99267	2.8841	2.99666	3.09387	3.04971	2.89289	2.92245	3.03596	2.88523	2.85633	2.99741	2.78818	2.92293	2.90858	2.99587	3.11172	7.35846	7.37233	7.24546	7.19987	7.2748	7.31196	7.17568	7.15217	7.12109	7.11322	7.12727	7.17306	7.36329	7.15321	7.14083	7.03065	7.19738	7.16139	7.26083	7.18792	7.20444	7.18263	7.17126	7.29287	7.18516	7.24226	7.30262	7.12394	7.11863
BET1L	5.31245	5.81824	5.26306	5.50202	6.04294	5.69426	5.96805	5.67219	5.86695	5.77897	5.43494	6.41649	5.81796	5.49478	5.65299	6.21804	5.74254	5.4205	5.99057	5.97407	8.90902	8.81731	8.9984	9.05092	8.72055	9.1574	9.34162	9.31706	8.66328	8.74614	8.84134	8.84662	9.18357	8.73308	8.69869	8.89038	9.02541	8.84051	8.9293	8.86492	8.84284	8.45296	8.67717	8.52801	9.08967	8.6862	8.53152	8.93748	8.78277
BFSP2-AS1	3.09528	3.02925	3.04495	3.16663	3.1283	2.87657	3.16755	3.17507	3.13031	3.08304	3.21096	3.27625	3.23127	3.20636	3.16718	3.08943	3.1817	3.27257	3.23303	3.2049	7.15163	7.55562	7.01194	7.36945	7.2744	7.19656	7.20105	7.1582	7.18127	7.17098	7.13541	7.11428	7.1927	7.13756	7.16174	7.06363	7.11387	7.18638	7.26881	7.15936	7.06736	7.12701	7.29933	7.26454	7.19465	7.15515	7.22096	7.08614	7.0893
BGN	4.05168	3.9491	4.01389	4.13869	4.19275	4.00839	4.02618	3.9209	4.02095	4.11933	4.03676	4.48396	4.04447	4.00741	3.93496	3.92322	4.05558	4.11856	4.12235	4.42144	8.29406	7.75434	7.87089	7.66903	7.8438	7.56127	7.82387	8.07413	8.26374	8.2308	8.37369	8.38979	7.72042	7.62569	7.8784	7.77631	8.23107	8.19761	7.59132	8.37819	7.96826	8.77546	8.49958	8.68895	8.37584	8.78861	8.22182	7.73677	8.0306
BHLHE22	3.54198	3.42218	3.27079	3.40511	3.56721	3.23052	3.26668	3.48235	3.56166	3.3696	3.43382	3.78103	3.4888	3.49605	3.49492	3.5201	3.49929	3.75788	3.61461	3.96398	7.1166	7.39036	7.28056	7.2088	7.14556	7.14136	7.44772	7.45366	7.26479	7.28761	7.31515	7.44407	7.11096	7.25029	7.10762	7.35327	7.33493	7.37443	7.3872	7.40252	7.43444	7.61392	7.65892	7.30608	7.21873	7.4314	7.32434	7.6179	7.41396
BHLHE40	5.20545	6.07081	6.17079	5.29164	5.5746	6.29721	6.86577	6.49525	6.21147	5.97913	6.81992	4.86011	6.26147	5.84988	6.96234	5.97214	5.24667	6.17564	7.72042	6.04994	7.12931	7.29844	7.12909	7.14587	7.19904	7.06206	7.23325	7.14075	7.06882	7.15643	7.2768	7.09551	7.14332	7.1385	7.09343	7.07997	7.10603	7.15396	7.15115	7.07612	7.16364	7.13001	7.11017	7.11632	7.08068	7.09154	7.16214	7.11208	7.16028
BHLHE41	2.91024	2.98395	2.89842	2.94817	2.93578	3.21571	2.9838	3.11404	3.09279	2.95506	2.97115	3.07692	3.00617	2.93515	3.02443	3.11759	3.15311	2.83731	3.11949	2.9721	11.2732	9.86516	10.6048	11.3054	10.4501	10.6035	10.4232	10.2879	10.2192	10.5116	10.5986	10.59	11.062	9.89368	9.78895	9.2865	10.829	10.86	11.1156	9.63215	9.93761	10.9547	10.1402	10.6632	10.6766	10.3011	10.364	10.8165	10.4854
BHMT2	2.91665	2.91283	2.82823	3.01836	2.96257	2.78005	2.96596	2.70952	3.10115	2.73337	2.74864	2.93225	2.801	2.79554	2.80446	2.84872	2.76791	2.82743	2.97225	2.90937	9.00057	9.0923	9.3581	9.10612	9.07808	9.13419	8.80392	8.71512	8.52532	8.91146	8.84591	8.49705	9.29544	8.78956	8.53251	8.483	8.48702	8.31537	9.27637	8.69703	8.76869	8.1874	8.57619	8.45102	8.73447	8.28249	8.62274	8.61599	8.44442
BICC1	2.55539	2.49949	2.81148	2.89763	2.57198	2.44674	2.59583	2.89869	2.9	2.70924	2.81679	3.10395	2.87466	2.79181	2.7903	2.90792	2.66298	2.69891	2.81709	2.96766	7.7191	7.60484	7.62625	7.61256	7.38277	7.76626	7.77331	7.70665	7.73215	7.53017	7.53242	7.63132	7.55658	7.83146	8.01284	7.87703	7.78801	7.73096	7.60683	7.52861	7.61206	7.81309	7.45807	7.47715	7.56747	7.50952	7.54705	7.70613	7.55042
BICD1	3.6633	3.72551	3.66268	3.93619	3.82667	4.00476	3.7784	3.7777	3.98818	3.63112	4.00846	4.15007	3.76043	3.71207	4.0239	4.05066	4.16694	3.82475	3.90216	4.14846	7.52738	7.66142	7.29032	7.29499	7.71804	7.4281	7.39266	7.44276	7.31082	7.49562	7.56657	7.43887	7.45765	7.45723	7.29936	7.36081	7.39044	7.37381	7.11501	7.15409	7.25202	7.29642	7.36725	7.75305	7.56635	7.49299	7.4539	7.33839	7.42303
BICD2	7.45474	7.25603	7.54422	6.79863	6.83028	7.37463	7.44193	7.62986	8.05635	7.33053	7.32091	5.9484	7.28944	6.85713	7.80583	6.66947	6.45902	6.96601	7.3732	6.26968	8.03425	7.39262	7.66222	7.70972	7.92974	7.41139	7.54721	7.57618	8.10354	8.17572	8.08772	8.03351	7.51645	7.52477	7.55302	7.87486	7.97501	8.2293	8.52065	7.64772	7.68554	8.22433	7.70183	8.05378	8.06313	8.36618	7.83555	7.89167	7.71498
BICDL1	5.06571	4.47283	4.37419	4.36309	4.51376	4.68156	4.72139	4.66341	4.38224	4.61197	4.98434	4.62379	4.58497	4.59298	4.98876	4.94497	4.77178	4.66105	4.77593	5.26479	7.19828	7.12115	7.19783	7.149	7.18347	7.32182	7.19765	7.12106	7.1178	7.17204	7.08696	7.35797	7.83893	7.38929	7.3496	7.21115	7.3961	7.30081	7.1691	7.10804	7.23725	7.76344	7.11059	7.3806	7.22525	7.46023	7.14892	7.29292	7.14913
BICRAL	8.19011	8.95322	8.38863	8.24105	8.17542	7.88509	8.52199	8.42599	8.76055	8.69653	7.88135	7.2872	7.97755	8.24376	8.48566	7.58083	7.38584	8.59423	8.10675	8.20531	7.07871	7.47655	7.21568	7.15361	7.24117	7.25118	7.16689	7.3422	7.28002	7.35225	7.26929	7.29642	7.22169	7.37473	7.46828	7.31567	7.17568	7.28474	7.38683	7.37531	7.34426	7.24472	7.32607	7.41446	7.42985	7.30835	7.2103	7.33292	7.40812
BID	8.76332	9.11291	8.85238	8.72556	9.3678	9.23082	9.5347	9.04567	8.81749	9.38983	9.06849	7.67587	8.73755	8.69798	9.65501	8.8699	8.35615	8.60029	9.34085	8.81833	7.61539	7.32728	7.32662	7.24149	7.29242	7.373	7.268	7.37356	7.30779	7.53801	7.47388	7.4856	7.81636	7.38094	8.11978	7.32774	7.27829	7.28006	8.08355	7.61444	7.71338	7.65999	8.27743	7.64234	7.83014	7.78854	7.76064	7.35087	7.28634
BIN1	7.07518	6.719	6.62293	5.81804	6.29654	7.11259	5.63471	5.60716	6.50325	6.62747	6.55172	6.65716	7.12875	6.25238	6.80426	7.1679	7.22038	6.36964	6.52612	7.03669	7.45702	7.32725	7.36778	7.45548	7.32247	7.30485	7.35237	7.35308	7.48621	7.42756	7.47553	7.39718	7.37819	7.30235	7.47831	7.41461	7.51045	7.54949	7.51697	7.28887	7.3477	7.51681	7.50867	7.34124	7.3454	7.29544	7.27235	7.59989	7.53585
BIN3	6.77602	7.64244	6.94558	7.53031	6.8344	7.01849	6.96455	7.7287	8.10696	7.36058	6.74681	6.24451	7.19516	6.68903	6.87021	7.08588	6.68501	6.73489	6.62373	6.67781	7.32407	7.36632	7.47917	7.31077	7.20664	7.45979	7.40396	7.37975	7.36097	7.20901	7.31341	7.29933	7.48026	7.31112	7.29224	7.36633	7.31747	7.35277	7.11351	7.38447	7.31212	7.40046	7.18335	7.23979	7.19583	7.24551	7.39042	7.35273	7.34297
BIRC3	5.47823	5.4848	5.48505	5.50036	4.67473	6.65634	5.73584	5.06074	4.63252	5.5539	6.77055	5.27165	6.19976	5.63463	6.29766	6.9014	7.21007	6.43779	5.77768	5.87222	7.15563	7.18906	7.13409	7.10054	7.20359	7.09376	7.09904	7.11417	7.1235	7.08026	7.05924	7.12505	7.11879	7.12878	7.05096	7.11073	7.16882	7.05147	7.11069	7.15771	7.08091	7.14604	7.09248	7.15597	7.08845	7.22085	7.16404	7.12743	7.2527
BIRC5	5.25966	4.80061	4.9353	5.02123	6.00865	4.95636	4.63393	4.76952	4.47705	5.4379	4.62816	5.4278	5.06637	6.3969	4.51976	5.47764	5.53093	5.0127	5.28086	4.40154	7.42681	7.45533	7.45822	7.60703	7.20961	7.24229	7.76443	7.57384	7.67862	7.41919	7.54285	7.61125	7.39348	7.45447	7.47015	7.66161	7.66465	7.61041	7.32237	7.61495	7.44928	7.25897	7.43137	7.09979	7.24748	7.25042	7.16247	7.4232	7.48056
BIRC6	7.28424	7.53888	7.67978	7.45601	7.07619	7.81868	7.44145	7.5413	6.85794	7.43763	7.20296	6.81907	7.14499	8.03869	7.8135	7.87473	7.54111	7.91918	7.06951	6.62244	7.50114	7.22656	7.62779	7.75142	7.5602	7.4921	7.43038	7.39867	7.854	7.82155	7.85407	7.71897	7.20626	7.43834	7.39392	7.58647	7.75884	7.87248	7.80522	7.10322	7.18358	7.52076	7.28586	7.3606	7.4757	7.48485	7.2291	7.70652	7.68286
BIVM	3.12891	2.90446	3.04655	2.90973	2.92746	3.24562	2.87388	2.8526	2.88203	3.11241	3.07095	3.07379	2.81368	3.2082	2.8488	3.14523	3.23682	2.98707	2.91983	2.96698	7.12896	7.40532	7.66779	7.54089	7.5882	7.66988	7.50906	7.54658	7.69755	7.3203	7.33744	7.49475	7.45867	7.59898	7.34797	7.50736	7.61895	7.65989	7.28666	7.31589	7.44559	7.54763	7.20703	7.18222	7.236	7.31028	7.33146	7.61253	7.60588
BLK	4.35916	4.58484	4.41566	5.00957	4.34191	5.11955	4.29406	4.17563	4.48212	4.44248	4.09839	4.77569	4.64215	4.07335	4.44147	4.79247	5.19241	4.10513	4.62024	4.73388	7.82047	7.60828	7.57039	7.5962	7.54631	7.70952	7.86627	7.76508	7.76964	7.61636	7.65644	7.78272	7.65898	7.8708	7.77637	8.01896	7.89286	7.87626	7.98077	7.75876	7.78343	7.85315	7.62594	7.61802	7.63805	7.62734	8.01416	7.79515	7.6651
BLOC1S3	5.68897	5.49539	5.45805	5.46727	5.8179	5.26446	5.71533	5.30511	6.05424	5.57426	5.78615	5.69253	5.61844	5.24938	5.37157	5.29856	5.54918	5.37874	5.39592	6.14405	9.94987	9.57783	9.7931	10.0813	9.84369	9.54829	9.45059	9.46188	9.44623	9.66979	9.90015	9.55186	9.60021	8.84136	8.89544	8.95209	9.55472	9.57531	9.73312	9.28033	9.20757	8.79294	9.47325	9.80581	9.50497	9.52898	9.52345	9.88856	9.86945
BLOC1S6	7.97068	8.00188	8.01937	7.90658	7.53337	8.61308	7.86354	7.7515	6.85294	7.70472	8.39948	8.31825	7.93486	7.50816	7.58783	7.70152	8.25115	8.41463	8.08885	6.61565	7.14348	7.31838	7.29986	7.1792	7.23504	7.16094	7.25718	7.31033	7.18728	7.17423	7.28298	7.15067	7.2763	7.26756	7.1353	7.17194	7.16593	7.16397	7.24933	7.20582	7.20162	7.14615	7.33738	7.11461	7.17926	7.11787	7.12229	7.10614	7.19429
BLVRA	5.99501	5.58892	5.35402	5.46125	5.99184	5.87826	5.95209	5.08882	5.61909	5.98137	5.92284	5.6748	6.04492	5.92379	6.2342	5.95187	6.04368	5.43271	5.84196	5.95141	7.18861	7.21955	7.28981	7.4196	7.2503	7.27758	7.43672	7.32858	7.40313	7.22228	7.22347	7.3933	7.19175	7.17389	7.10811	7.25741	7.38085	7.44173	7.22943	7.18801	7.27026	7.34361	7.2382	7.06796	7.05345	7.13705	7.15782	7.28922	7.2939
BLZF1	3.501	3.44137	3.94872	3.55269	3.46938	4.12926	3.52385	3.74805	2.87467	3.56271	3.91947	3.30425	3.82114	3.78845	3.41987	2.92337	3.42758	3.62032	3.09048	2.8321	12.188	10.8722	12.4975	12.1508	11.5033	11.1831	12.2672	11.8693	13.3049	12.3779	12.2802	12.9283	11.2329	11.5022	11.7506	12.5173	12.757	13.1271	12.2186	10.3196	10.8105	11.4859	10.8539	11.5372	12.0769	11.8515	10.9972	13.307	12.7355
BMP1	4.7288	4.45992	4.68038	4.72355	4.66345	4.39757	4.49681	4.74467	4.77394	4.56415	4.71534	5.1992	4.69737	4.49161	4.61534	4.79163	4.90794	4.68108	4.92685	5.18251	8.75956	7.96693	8.41648	8.6858	8.43919	7.77575	8.18063	8.24215	8.62518	8.56672	8.64886	8.59041	7.96615	8.01212	8.0225	8.34858	8.68875	8.54755	8.71711	7.68371	7.78095	8.36457	8.01817	8.36776	8.55036	8.30805	7.97539	8.61008	8.50371
BMP2	3.13065	3.30643	3.39372	3.81401	3.22096	3.89131	3.28282	3.37912	3.25272	3.23667	4.57726	3.34513	3.06919	3.71496	3.08371	3.88223	3.17377	3.37244	3.11965	3.57094	8.53233	8.57373	8.55688	8.70053	8.52025	8.1846	8.65914	8.62971	8.54762	8.63399	8.64292	8.22459	8.75774	8.18228	8.19008	8.18221	8.32705	8.29204	8.77965	9.07472	9.22025	8.74721	9.52048	10.013	9.34169	9.61184	9.92995	8.19152	9.06157
BMP2K	5.94073	6.42534	5.81092	6.02973	5.48285	5.30795	5.71701	5.80901	5.4493	5.44978	5.95312	6.22373	5.30851	5.922	5.47888	4.76788	5.60353	6.63093	5.32711	6.20352	11.2135	10.1536	11.1536	10.8549	10.9277	9.95758	10.6214	10.5396	11.5843	11.342	11.202	11.1755	10.2265	9.9014	10.036	10.3296	11.118	11.2811	10.8473	9.08579	9.31181	9.45758	9.38248	10.1143	10.774	10.5441	9.79397	11.5941	11.3275
BMP5	3.06751	3.15077	3.08936	3.24223	3.18801	3.31953	3.18765	3.42148	3.06497	3.26992	3.22061	3.30765	3.3716	3.1266	3.22579	3.39627	3.13596	3.10874	3.09338	3.34749	7.15261	7.12979	7.15321	7.23985	7.00999	7.05655	7.12968	7.14048	7.17876	7.14984	7.17819	7.13952	7.11224	7.14729	7.0877	7.10001	7.14678	7.10393	7.06395	7.12893	7.09506	6.97804	7.03966	7.03636	7.09131	7.16389	7.1255	7.2383	7.2102
BMP6	3.91307	3.99019	4.33289	4.14296	3.8225	4.33114	3.89775	4.17997	4.18566	3.69255	4.4602	5.10257	3.97443	3.81574	3.94285	4.22238	4.49361	4.3208	4.02141	4.11141	7.11211	7.45532	7.47827	7.57604	7.1544	7.62264	7.50138	7.528	7.43114	7.31831	7.2869	7.37042	7.42803	7.34946	7.17396	7.46397	7.4877	7.40516	7.31912	7.6436	7.65202	7.36644	7.48423	7.34596	7.15234	7.15893	7.70776	7.44907	7.47616
BMP7	4.22407	4.32621	4.35	4.48246	4.26328	4.14243	4.30239	4.46915	4.38148	4.20779	4.33515	4.68695	4.42866	4.3089	4.3179	4.27175	4.42756	4.37753	4.40925	4.57585	7.49339	7.33681	7.27363	7.56961	7.15677	7.51412	7.36836	7.2933	7.18335	7.1177	7.06423	7.20581	7.06887	7.06604	7.1178	7.14937	7.18142	7.13796	7.07893	7.61916	7.3457	7.16118	7.63	7.07369	7.10587	7.12001	7.21597	7.1292	7.27351
BMP8A	4.32588	4.24535	4.27929	4.51072	4.22976	4.10738	4.15412	4.3414	4.34554	3.9606	4.53192	5.03823	4.19438	4.41536	4.35009	4.45456	4.53637	4.31379	4.53721	5.00437	8.00622	7.58176	7.48864	7.53682	8.05217	7.70845	7.48739	7.60199	7.54625	7.68675	7.62735	7.54928	7.68199	7.68456	7.90726	7.53285	7.45417	7.40778	8.18313	7.70481	7.72748	7.68172	7.81947	7.92122	7.94343	7.90401	7.96385	7.3375	7.42872
BMP8B	3.44739	3.66151	3.68205	3.55389	3.77938	3.74952	3.52547	3.6267	3.88836	3.50246	3.54565	3.89739	3.47879	3.65849	3.94195	3.78237	3.49339	3.53587	3.32875	3.79791	7.75803	8.03327	7.5222	7.55347	7.52145	7.7014	7.79681	7.96138	7.50209	7.7273	7.70916	7.53005	7.34544	7.7812	7.72944	7.81722	7.44776	7.45977	7.27617	7.58752	7.47493	7.35555	7.57329	7.50383	7.66711	7.48919	7.26317	7.55771	7.91377
BMPR1A	3.29379	3.4073	3.2846	3.50961	3.3058	3.41448	3.40044	3.4061	3.48843	3.39384	3.47981	3.73731	3.33226	3.43788	3.51552	3.82473	3.50557	3.49966	3.63623	3.74624	7.11404	7.3889	7.27542	7.39722	7.21255	7.33455	7.31287	7.28696	7.19623	7.17998	7.19799	7.22427	7.2279	7.38025	7.17313	7.31962	7.14566	7.23709	7.28868	7.39389	7.47491	7.39325	7.39034	7.314	7.40049	7.38217	7.42578	7.21865	7.24494
BMPR1B	2.84243	2.84511	2.91087	2.8801	2.70262	2.76487	2.68412	2.9467	2.87259	2.73931	2.88307	3.09586	2.87111	2.77163	2.95326	2.87525	2.9656	2.83648	2.86565	2.91138	7.67735	7.26944	7.58912	7.49624	7.27504	7.31078	7.42801	7.27958	7.67513	7.5376	7.58938	7.56312	7.26463	7.16488	7.289	7.37986	7.52418	7.74243	7.40882	7.22519	7.17538	7.66426	7.28083	7.38644	7.53437	7.47241	7.17365	7.72541	7.67882
BMPR2	4.84578	4.69516	4.61966	4.19011	4.57879	4.4824	4.82806	4.54652	4.54922	4.72884	4.93998	4.81887	4.55727	4.47315	5.14183	5.05377	4.57376	5.08194	4.85163	4.3358	9.0462	9.61582	9.18818	8.92877	9.41231	9.41117	9.03061	9.15163	9.41847	9.41285	9.49885	9.28552	9.71183	9.3674	10.4002	9.57719	9.09428	9.30039	9.26538	9.77656	9.51841	9.33865	10.3485	9.58144	9.75089	9.58645	9.61105	9.19823	9.49738
BMS1P1	4.36209	5.14252	4.22208	4.17047	4.23908	4.98884	4.63357	4.23034	4.12883	4.49872	4.33096	4.05246	4.30728	4.0584	4.23528	4.38754	4.36636	4.72976	4.04718	3.99092	7.79737	7.42585	7.62127	7.7854	7.60955	7.8238	8.01455	7.91392	8.08552	8.09972	8.02665	8.17428	7.65249	8.04107	7.91659	8.02229	8.18812	8.17852	8.16719	7.57555	7.46358	7.62604	7.60637	7.34821	7.67811	7.59338	7.73539	8.21253	8.02478
BMS1P2	5.14447	5.69811	5.4997	5.69812	5.46951	5.38601	5.64088	5.38903	5.65321	5.56455	5.40679	5.56913	5.62614	5.30446	5.60724	5.65191	5.65689	5.63083	5.54871	5.51204	9.23843	8.57213	8.6959	8.74563	8.78291	8.74665	6.9396	7.03495	7.05365	7.00059	7.09872	7.04657	9.45534	7.1023	7.10542	7.05767	7.08002	7.01146	7.11305	8.13563	8.32258	10.8081	8.20832	9.63442	8.79538	8.93197	9.00707	7.06423	7.02733
BMS1P20	5.74273	5.47934	6.11409	6.29781	6.13599	6.28946	5.47534	5.32819	5.64798	5.95003	5.54115	5.91017	6.51685	6.34205	5.79002	6.57137	6.34631	5.29669	5.45951	5.36504	8.27886	8.20896	8.61643	8.7615	8.43802	8.65381	8.61366	8.44338	8.63235	8.5575	8.66397	8.59624	8.39393	8.01291	8.02254	8.05311	8.66866	8.82177	8.16559	8.23586	8.27194	8.03586	8.29967	8.45943	7.95776	8.5267	8.22111	8.71379	8.90577
BNC1	2.65908	2.73693	2.61729	2.55588	2.6684	2.56543	2.62905	2.53886	2.63524	2.43265	2.6156	2.63376	2.44763	2.62816	2.5878	2.45813	2.51081	2.45797	2.54807	2.73627	9.36583	7.91191	8.40526	8.22765	8.90382	8.86372	7.85948	7.93481	8.60062	8.48219	8.7192	9.10892	9.24719	8.19098	8.37752	8.20548	9.0753	9.00827	8.10487	7.63459	7.60545	8.05963	7.81064	9.38283	8.62947	8.88866	7.99574	9.13704	8.6402
BNC2	3.29073	3.22481	3.00355	3.35402	3.45805	3.07308	3.36196	3.5182	3.38952	3.16473	3.08683	3.57199	3.22968	3.41617	3.3256	3.3219	3.61653	3.20426	3.21473	3.45048	7.16023	7.16055	7.18705	7.14895	7.15131	7.10471	7.15334	7.17169	7.14679	7.18638	7.13654	7.17073	7.15512	7.17298	7.12841	7.07258	7.17793	7.17608	7.14793	7.14963	7.14772	7.08064	7.13373	7.18646	7.24532	7.16855	7.16186	7.13533	7.18302
BNIP1	4.5079	4.27909	4.52772	4.43095	4.54803	4.40834	4.49709	4.56394	4.4656	4.40505	4.66961	4.65473	4.58369	4.43321	4.44028	4.76729	4.64753	4.43706	4.42293	4.68732	9.2968	8.8827	9.36301	9.44564	9.55754	8.79239	9.21018	9.2194	9.81533	9.74556	9.8341	9.66964	8.94137	8.58605	8.81912	8.87921	9.43579	9.49289	9.23352	8.05583	8.14215	8.19266	8.39323	8.4214	8.83527	8.59929	7.83746	9.53378	9.42349
BNIP2	8.89379	8.71988	9.65818	9.3307	7.93455	9.43805	8.95161	9.85448	7.57409	8.67844	9.65513	7.98261	9.74682	8.90615	8.49846	9.00876	8.87157	9.20651	9.09226	7.07812	8.36206	8.36219	8.82903	8.79471	8.4833	8.15177	8.57905	8.82602	9.15953	8.92137	8.89658	9.02244	8.14934	8.40319	8.48644	8.62586	9.10606	9.11237	8.27223	8.02588	7.92927	8.26235	7.99947	7.95683	8.24534	8.10121	7.94567	8.82539	8.84025
BNIP3	5.63772	5.35645	5.08865	4.5248	4.91452	6.44182	5.367	4.82316	4.00941	5.11907	5.83226	5.99384	5.90436	6.21032	5.97386	6.84249	5.48804	5.38268	7.30863	4.7532	7.36982	7.40447	7.43557	7.52855	7.17312	7.44434	7.67001	7.60792	7.56085	7.36065	7.35325	7.42441	7.57307	7.42602	7.36926	7.37403	7.50006	7.48752	7.51017	7.39538	7.47734	7.48493	7.24181	7.17482	7.29998	7.27366	7.34974	7.36382	7.35484
BNIP3L	12.5846	12.1054	12.6287	12.877	10.6773	11.2359	10.7057	10.8679	10.4572	10.9367	12.3306	13.1561	10.4559	11.7502	10.3101	10.598	12.5609	12.9004	11.3508	12.19	9.73723	9.63021	9.76593	9.8782	9.16593	9.90797	10.3842	9.96464	9.00286	9.05613	8.74121	8.92487	9.61929	9.43279	9.32356	9.466	9.27558	9.08727	8.65179	10.1351	10.353	9.05064	9.29037	8.28512	9.6417	9.00196	10.147	8.98112	9.31716
BOC	4.48014	4.29258	4.30666	4.39773	4.33644	4.15022	4.32809	4.31782	4.42494	4.28442	4.4408	5.05088	4.48616	4.48024	4.66118	4.41279	4.51041	4.52989	4.69817	4.77909	7.8498	7.72867	7.9549	7.76147	7.95495	8.22293	7.70302	7.72264	7.97843	7.79036	7.82489	7.93381	8.134	8.04403	8.17667	7.85375	8.12281	8.2617	7.55894	7.61343	7.65296	7.70035	7.62383	8.2044	7.73188	7.91922	7.59894	8.05709	8.05152
BOD1L1	6.38775	6.50175	6.29708	6.05893	5.59591	6.35775	6.11096	6.8553	6.31313	6.35708	6.4707	5.16429	6.60178	5.78233	7.03396	5.99008	5.44102	5.97471	5.52809	5.43588	9.83843	9.64706	9.8308	10.0397	9.39382	9.98669	10.3202	10.187	10.0808	9.81129	9.77042	10.1133	9.93221	9.54546	9.67216	10.0191	10.3554	10.1753	10.4761	10.1217	10.1082	10.4058	9.77481	8.98506	9.81067	9.62612	9.47473	10.1907	10.2048
BOLA2	3.75043	3.79719	3.77876	3.73526	3.95464	4.06937	3.94771	3.9979	4.00255	3.85486	3.94881	4.04854	3.89645	3.83322	4.07134	4.01554	4.11823	4.10808	3.96383	3.85493	7.87888	7.98237	8.29687	8.07554	8.10585	8.28203	8.11626	8.16581	8.24932	7.92224	7.86166	7.97725	7.88555	8.01188	7.93228	8.05392	8.10415	8.06093	7.7189	7.80556	7.86118	7.6907	7.9504	7.84647	7.98436	7.67891	7.86599	8.09323	8.08296
BOLA3-AS1	3.33718	3.64607	3.70108	3.20809	3.3085	3.75479	2.9625	3.46396	3.68091	3.05021	3.52548	3.87751	3.19893	3.35466	3.12446	3.31885	3.49988	3.36503	3.59405	3.60502	7.66612	7.51624	7.85225	7.61284	7.7235	7.72974	7.619	7.62703	7.68545	7.58701	7.43647	7.64683	7.63195	7.77937	7.705	7.56793	7.71711	7.73422	7.73242	7.34431	7.38516	7.50423	7.53619	7.52662	7.65752	7.4989	7.56455	7.76549	7.63109
BORCS5	6.06175	5.81295	5.61528	5.4221	6.05797	5.81176	5.76766	5.77399	5.72136	5.68604	5.39405	4.72161	5.81252	5.96655	5.47782	5.54438	6.0926	5.49136	5.52836	5.01477	8.11146	8.31714	8.49609	8.51828	8.60755	8.33777	8.3684	8.48434	8.20709	8.05879	8.23615	7.98868	8.33364	7.8898	7.98125	7.83224	7.93853	7.99384	7.67309	8.16374	8.0933	7.73244	8.13605	8.27066	8.00068	8.11331	7.92462	8.05163	8.04217
BORCS6	4.81282	4.68216	4.72437	4.25774	5.05216	4.76307	4.45801	4.39633	4.93899	4.75169	4.69855	4.85221	4.83451	4.45398	4.88198	4.67862	4.81803	4.53339	4.50656	4.9436	8.04222	7.97449	7.66692	7.81597	7.59667	7.83106	7.94036	7.87086	7.87074	7.82329	7.77231	7.87608	7.72743	8.17054	7.93293	8.23802	7.86852	7.83337	7.83842	8.34377	8.37104	8.3745	8.20743	7.74952	8.05327	7.99334	8.05856	7.81349	7.99184
BORCS8	7.47043	7.25999	7.1563	7.00229	7.56301	7.01243	7.18733	7.06875	6.98408	7.34623	6.87016	6.83919	6.74852	7.1669	6.91061	6.58734	6.97163	6.99682	7.13744	7.14376	7.13523	7.13955	7.19983	7.16456	7.17097	7.08465	7.162	7.15736	7.12801	7.13201	7.18956	7.14262	7.22785	7.19284	7.23791	7.12574	7.15873	7.22594	7.17534	7.16492	7.20114	7.14584	7.11767	7.28395	7.10323	7.20787	7.24837	7.19605	7.15692
BPNT1	4.51899	4.27217	4.71765	4.4065	4.90696	4.45602	4.70992	4.15201	4.07705	3.93127	4.36384	4.23852	4.32226	4.96228	3.92277	4.25098	4.67944	4.88816	4.18441	3.99982	8.07551	7.99647	7.80181	7.95088	7.93436	7.93046	7.80763	7.93392	7.85355	7.79538	7.95735	7.89553	7.90488	8.23047	7.98558	8.41744	8.02579	7.93259	7.35607	7.78862	7.79443	7.5696	7.89584	7.59235	7.91772	7.67514	7.45025	8.1347	8.08213
BPTF	6.45385	6.46948	6.41629	5.91013	6.02831	6.36443	6.36752	6.34579	6.48615	6.47254	6.16144	5.53399	6.12205	6.48269	6.48642	5.73934	6.01737	6.3898	5.87368	5.75916	7.64071	7.82695	7.88085	7.98447	7.7304	8.46543	7.93866	7.81218	7.79349	7.67476	7.55144	7.78132	7.74659	8.39197	7.9325	8.10987	7.78359	7.71399	7.46684	7.52499	7.54142	7.49868	7.40804	7.28622	7.54511	7.3141	7.50279	7.87675	7.76419
BRAF	7.07019	7.14403	6.85918	7.24376	6.47797	6.6586	6.81721	7.03293	6.5213	6.7574	6.98741	7.13842	6.43066	6.94363	5.88706	6.52409	6.48988	7.82941	6.70703	6.55518	7.52108	7.74429	7.42224	7.4526	7.44494	7.38112	7.46063	7.64758	7.88572	7.71412	7.68944	7.57716	7.2097	7.95368	8.04799	8.23518	7.68882	7.84339	7.40849	7.62975	7.48175	7.56441	7.68588	7.47388	7.6887	7.52326	7.43543	7.66383	7.74925
BRAP	6.93268	6.8513	6.75634	6.50936	6.85967	6.32268	6.89363	6.45895	6.8959	6.41525	6.75565	6.50946	6.14203	6.62053	6.75573	5.69055	6.40979	6.74353	6.16618	6.74283	10.3948	9.66205	9.60796	10.1327	10.2391	9.86098	9.75655	9.73073	9.20829	9.77001	9.85145	9.55152	9.94773	9.66032	9.31318	8.87966	9.40596	9.32095	9.96465	9.78472	9.84681	9.72811	9.728	9.97764	9.9065	9.78448	10.2576	9.2287	9.08945
BRCA1	4.76046	5.00302	4.7953	5.14004	5.46191	4.99645	5.43901	5.23201	5.1255	5.8086	4.78309	4.42051	5.28353	6.3626	5.42466	5.3096	4.70187	5.10592	4.96927	5.05551	8.71388	8.67728	9.17664	9.43713	8.60489	8.79232	9.00015	8.8001	8.35031	8.21029	8.30138	8.40108	8.45136	8.2729	8.01659	8.13995	8.49458	8.36166	8.76681	8.54921	8.84304	8.63469	8.40808	8.01428	8.21415	8.26767	8.57991	8.15973	8.34203
BRCA2	3.31214	3.12789	3.78332	3.40746	3.79076	3.08612	2.69089	2.63437	2.63611	3.1743	3.02753	3.05817	3.27193	4.626	3.33598	3.34251	3.02305	3.72613	3.2247	2.70852	7.35748	7.19408	7.20075	7.31474	7.29535	7.29438	7.15363	7.13612	7.25769	7.22416	7.30286	7.38106	7.5419	7.2078	7.21846	7.21458	7.35601	7.42874	7.33778	7.20841	7.21046	8.05224	7.2894	7.90984	7.42814	8.01332	7.32359	7.46561	7.25268
BRCC3	5.17869	5.34027	5.53488	4.70455	5.00433	5.86434	5.19221	4.96298	4.80644	5.20056	5.51107	4.06396	5.68696	5.21174	5.32404	4.82291	4.90136	5.08947	4.68479	3.94843	7.1101	7.32411	7.2812	7.29534	7.26311	7.22959	7.37541	7.38899	7.36309	7.22672	7.23272	7.35982	7.19221	7.19651	7.25715	7.23524	7.38243	7.31484	7.30845	7.37943	7.37396	7.26655	7.28904	7.34357	7.27443	7.30802	7.20015	7.23921	7.32854
BRD1	5.70948	5.88308	5.84136	5.57274	5.22371	6.14305	5.77195	6.03043	5.8925	5.77935	6.14345	4.80236	6.10835	5.78988	6.24129	6.25872	5.60502	5.95245	5.68977	4.78188	8.14425	8.316	8.32709	8.4721	8.27453	7.96332	8.21446	8.19074	8.03064	8.11287	8.11433	8.08695	7.81784	8.08938	7.8582	7.94365	7.98823	8.02407	8.38872	8.17351	8.1499	8.20566	8.36056	8.08752	8.23451	8.36861	8.36561	8.00843	8.08416
BRD2	8.33086	8.48027	8.09339	7.82701	8.54578	7.8101	8.54897	8.02574	9.35661	8.47539	7.93541	7.05674	7.95022	7.87588	8.36978	8.11618	7.51569	8.23599	8.20708	8.03626	7.32684	7.1006	7.08223	7.19696	7.19596	7.15103	7.09097	7.11368	7.13653	7.21013	7.21738	7.16107	7.29675	7.16332	7.17607	7.09402	7.10721	7.12241	7.33093	7.17053	7.16135	7.13814	7.09459	7.22603	7.25983	7.19405	7.14112	7.12113	7.11825
BRD3	6.51751	6.12139	6.62286	5.99144	6.29001	6.43867	6.84721	6.32285	6.98179	6.34646	6.43341	6.05691	6.49945	6.08206	7.031	6.54352	6.20249	6.6129	6.06059	6.35795	7.09398	7.4585	7.22246	7.21768	7.31936	7.18477	7.25778	7.23176	7.35831	7.34412	7.51041	7.40825	7.59261	7.13645	7.98718	7.35908	7.32767	7.34662	7.17954	7.26385	7.16769	7.36174	8.00248	7.51982	7.16801	7.39626	7.07293	7.37569	7.33038
BRD4	7.67571	7.38714	7.15666	7.01435	7.26912	6.9138	7.38456	7.09626	7.82548	7.20441	7.25638	7.82898	6.64618	6.92329	7.20958	6.67979	7.26964	7.42966	7.05883	7.64281	7.11423	7.19296	7.16008	7.18885	7.03349	7.07998	7.26794	7.17679	7.17249	7.15315	7.1812	7.18235	7.11183	7.14499	7.13436	7.24381	7.25553	7.25236	7.17049	7.337	7.20867	7.21915	7.16247	7.1646	7.15461	7.22528	7.23546	7.17279	7.25132
BRD7	5.07311	5.01749	5.11746	4.76848	5.20631	5.26978	5.08756	5.16006	5.18214	5.27535	5.14742	4.00046	5.60473	5.16896	5.4896	5.53021	5.20587	5.17345	4.83137	4.66306	7.08185	7.11862	7.0523	7.14184	7.07196	7.04146	7.277	7.13379	7.09726	7.07682	7.04566	7.11601	7.06788	7.0422	7.01205	7.06479	7.06464	7.06031	7.15313	7.05871	7.06195	7.07319	7.03955	7.02078	7.08731	7.06175	7.07295	7.08663	7.09752
BRD7P3	3.20652	2.75697	3.04158	3.52782	3.1254	3.05872	3.12134	3.30243	3.32921	3.08349	3.24514	3.25116	3.01703	3.07816	3.26904	3.46633	3.07106	3.13326	3.18694	3.3983	8.29324	8.37316	8.12971	8.22289	8.17066	8.17217	8.18298	8.27471	7.84788	7.78021	7.5868	7.67336	7.9305	7.90588	7.66457	7.74291	7.83325	7.71945	7.66586	7.84022	7.9568	7.91497	7.77581	7.82837	8.05109	7.89502	7.81265	8.04682	7.87592
BRD8	5.7793	6.15889	5.4989	5.87429	5.879	5.66085	5.72475	5.93875	5.88804	5.76153	5.65521	5.41017	5.90151	6.20732	5.74085	5.3272	5.38303	5.44412	5.52149	5.85863	7.09052	7.12334	7.15883	7.08038	7.03809	7.07417	7.12071	7.10849	7.21471	7.12784	7.16061	7.21617	7.13855	7.15605	7.31978	7.20728	7.20825	7.27371	7.09752	7.10389	7.08192	7.21726	7.09965	7.15582	7.03813	7.11525	7.12393	7.19862	7.18559
BRF1	4.45662	4.34294	4.45001	4.45489	4.50094	4.47644	4.4843	4.55854	4.6943	4.49761	4.38039	4.68222	4.42572	4.23013	4.5054	4.52197	4.44684	4.39331	4.46458	4.66005	7.56708	7.16271	7.26789	7.20365	7.75935	7.57701	7.13415	7.07882	7.21021	7.24	7.18445	7.3783	7.36622	7.66809	7.45814	7.1971	7.43797	7.36542	7.20995	7.11467	7.19529	7.26048	7.05626	7.41333	7.43109	7.36422	7.21093	7.35847	7.11892
BRF2	5.78725	5.68076	5.8926	5.37848	5.73864	5.77541	5.83864	5.66911	5.73575	5.71516	5.67301	5.77553	6.04899	5.59394	6.02743	5.53701	6.02072	5.64928	5.85678	5.84355	7.14793	7.23368	7.15005	7.22251	7.09149	7.0883	7.26732	7.03509	7.12442	7.24957	7.18383	7.11802	7.24321	7.15324	7.19577	7.16046	7.16072	7.10277	7.25396	7.40268	7.36697	7.20483	7.46526	7.30052	7.41262	7.4156	7.39969	7.12965	7.12052
BRI3	9.97599	9.66464	9.77156	9.76451	10.1076	9.64476	10.2895	10.1611	10.0254	10.129	9.44064	9.11514	9.76275	9.51178	9.65672	9.21431	9.2143	9.4314	9.52222	9.41653	7.16793	6.99818	7.12852	7.08975	7.22355	7.08721	7.0274	7.10451	7.18931	7.1139	7.13064	7.13591	7.11825	7.07897	7.44087	7.19453	7.1405	7.13702	7.13088	7.18782	7.11199	7.10255	7.27538	7.12524	7.08669	7.02948	7.09058	7.18382	7.18566
BRINP1	2.96534	3.20466	3.19749	3.19868	3.14004	3.03465	3.13031	3.21738	3.10578	3.17227	3.19678	3.27824	3.09703	3.1746	3.27452	2.88366	3.21162	3.14996	3.13381	3.35437	7.1959	7.07636	7.16644	7.09376	7.14768	7.04922	7.21651	7.08863	7.11942	7.13786	7.0573	7.11178	7.11917	7.30256	7.13305	7.4002	7.05478	7.13227	7.15817	7.10376	7.20112	7.12797	7.18882	7.12997	7.11815	7.12463	7.08095	7.18468	7.25691
BRIP1	3.02055	2.887	3.04215	3.25427	3.24458	3.20271	3.16584	3.29567	2.93534	3.36059	3.1652	3.14729	3.41609	3.97307	3.08365	3.49391	3.12129	3.26073	3.25113	3.00269	7.17285	7.44517	7.23172	7.14986	7.19392	7.5864	7.19831	7.2143	7.28744	7.30407	7.30726	7.29502	7.29988	7.35496	7.44511	7.38914	7.35536	7.34009	7.13532	7.41015	7.47996	7.25885	7.54202	7.5231	7.4157	7.54669	7.38124	7.30408	7.33394
BRK1	8.54582	8.04697	8.25646	8.1952	8.82701	8.27364	8.0176	7.82068	7.99527	8.23805	8.64483	8.78317	8.22008	8.36169	8.17013	7.7558	8.36272	8.10125	8.20394	8.29796	7.13541	7.1311	7.15517	7.04932	7.14973	7.07099	7.10808	7.12279	7.13156	7.10517	7.0484	7.12312	7.15283	7.09349	7.08295	7.04078	7.0501	7.08693	7.08823	7.14129	7.0814	7.12219	7.14724	7.06075	7.16173	7.09774	7.19393	7.08199	7.08114
BRMS1L	3.78716	3.62416	3.67496	3.73672	3.55551	4.04704	3.61987	3.65641	3.52218	3.81518	4.38636	3.82749	3.92488	3.73392	4.03161	4.26017	3.89014	3.95101	4.11593	3.73226	7.08961	7.11508	7.00929	7.13779	7.09558	7.38974	7.14815	7.07424	7.11185	7.24001	7.14417	7.14178	7.0642	7.0923	7.06027	7.24765	7.11647	7.1014	7.13315	7.13868	7.0997	7.3097	7.30085	7.11386	7.03315	7.19902	7.1769	7.01839	7.07693
BROX	6.57624	6.97542	7.21868	6.83588	6.3763	6.84014	7.50357	7.03361	6.13876	6.46054	7.43428	6.98829	6.76707	6.91458	6.68377	6.74463	6.59079	7.68915	6.7753	6.06893	9.59272	10.2306	9.81624	9.38642	10.1262	9.88219	9.51836	9.67182	10.4192	10.2967	10.3148	9.81657	9.87965	10.39	11.1273	10.5101	9.90868	10.2638	9.57966	10.4143	10.4104	10.3461	10.649	10.6103	10.4194	10.646	10.6333	10.1603	10.9668
BRPF3	4.6002	4.49947	4.68689	4.41781	4.40403	4.47209	4.78481	4.70355	4.86452	4.42624	4.56219	4.55995	4.45026	4.75447	4.66933	4.26703	4.3328	4.92641	4.79034	4.75175	7.16715	7.05801	7.21476	7.24062	7.19293	7.05668	7.21436	7.22124	7.15069	7.13907	7.1114	7.17892	7.28675	7.15165	7.21133	7.23053	7.17633	7.27915	7.08781	7.18639	7.14331	7.23507	7.14619	7.34033	7.10096	7.18339	7.24069	7.08531	7.14119
BRS3	3.141	2.97279	2.98087	2.96878	2.83527	2.97865	3.03205	3.07625	3.28251	3.03394	3.09483	3.32933	3.13416	2.983	3.19135	3.13661	3.14794	3.03623	3.08927	3.14994	7.16086	7.18938	7.19884	7.17949	7.1657	7.29749	7.29077	7.31119	7.27408	7.36015	7.22657	7.19175	7.30723	7.26754	7.34378	7.38606	7.24955	7.28018	7.28182	7.28804	7.36039	7.23345	7.30001	7.26666	7.24535	7.31375	7.38546	7.24895	7.37516
BRSK2	4.41349	4.0433	4.29033	4.18764	4.29124	3.90526	4.27492	4.24354	4.22402	3.99293	4.31369	4.87739	4.21405	3.88392	4.15781	3.92564	4.30391	4.27184	4.40925	4.75525	7.20407	7.27134	7.36429	7.29729	7.29613	7.23957	7.20547	7.21859	7.1807	7.14617	7.21711	7.22154	7.17427	7.0698	7.10813	7.19741	7.19968	7.17059	7.28923	7.24414	7.16551	7.11795	7.18928	7.22585	7.24115	7.16813	7.12134	7.21787	7.22845
BRWD1	4.14972	4.54072	4.26247	4.11909	4.00675	4.40612	4.24765	4.23882	3.95353	4.51743	4.44469	4.11875	4.44017	4.37488	4.52333	4.61567	4.23102	4.78229	4.26046	3.96017	8.20292	7.68312	7.8002	7.75745	8.25043	7.69937	7.6504	7.71527	8.00436	8.03825	8.05992	8.05339	7.83582	7.8666	7.81798	7.6982	7.9099	7.96068	8.02137	7.35944	7.38451	7.45826	7.59911	7.86469	7.81557	7.78705	7.63559	8.14264	7.97625
BRWD3	5.3763	5.77287	5.44312	5.51313	4.75113	5.121	5.36146	5.35429	5.27223	5.22693	5.22334	4.90214	5.29764	4.86011	5.44437	5.01966	4.70535	5.5602	5.41548	4.91204	7.21882	7.27348	7.37562	7.37102	7.13587	7.23124	7.40218	7.34035	7.41828	7.28208	7.32474	7.35689	7.2331	7.3528	7.27512	7.44382	7.39299	7.36916	7.12747	7.40062	7.2088	7.34347	7.32073	7.22001	7.30094	7.13978	7.1928	7.40572	7.35135
BSDC1	6.92191	7.38368	6.68006	6.59419	7.1954	7.14061	7.17291	6.64863	6.99067	6.99112	6.72323	6.79171	6.85516	7.12982	6.6476	6.5388	6.86003	6.36389	6.64618	6.67521	8.56921	9.40012	8.22627	8.16498	8.70106	8.6462	8.70911	8.87594	8.22627	8.70349	8.60329	8.58116	8.22782	9.41689	9.16306	9.70924	8.54954	8.48214	7.87745	8.82207	8.26288	8.19487	8.93793	8.29792	9.18496	8.68511	7.85877	8.6266	9.05201
BSND	4.11165	4.19242	4.1664	4.2442	4.34735	3.89937	4.29346	4.231	4.18515	4.15256	4.2283	4.82797	4.18832	4.20586	4.45345	4.46911	4.34811	4.14887	4.59306	4.85563	9.00732	8.83018	9.02871	8.80544	8.85881	8.60667	8.39582	8.47899	8.7827	8.76954	8.86643	8.85836	9.01594	8.54428	8.78187	8.28694	8.60251	8.65152	8.27944	8.09919	8.03777	7.84074	8.26306	8.79592	8.58373	8.70505	8.4164	8.8342	8.57145
BSPRY	3.7163	3.54816	3.63632	3.82431	3.84548	3.58331	3.7428	3.98809	3.91247	4.2794	3.87073	3.85162	3.74901	4.55615	3.97305	4.25093	4.00417	3.91174	4.17129	3.7212	7.623	7.32959	7.26673	7.42353	7.47426	7.28919	7.28285	7.33525	7.28151	7.37173	7.44561	7.3482	7.25073	7.21021	7.2971	7.29054	7.27529	7.31806	7.16778	7.29141	7.32024	7.31206	7.35906	7.72351	7.36128	7.50938	7.40198	7.29604	7.31247
BTBD11	3.87862	3.86364	4.0707	3.73663	3.68307	5.0951	4.21947	3.55986	3.9154	3.78792	4.16859	4.82571	3.67487	3.7262	4.45439	5.43626	4.8156	4.36926	4.03198	4.50189	8.33649	8.21337	8.90567	8.52507	8.24609	8.86046	8.56205	8.6709	8.82653	8.33082	8.32304	8.5164	8.35251	8.49731	8.25522	8.66497	8.747	8.4803	7.86856	8.12801	8.03712	8.10932	7.86055	7.77	8.37863	8.06456	7.93662	8.55622	8.62328
BTBD19	5.11032	5.15429	5.38634	5.08656	5.17315	4.71071	5.61011	5.56066	6.23731	4.73429	5.18269	4.54823	5.3349	4.51403	5.06174	5.21673	5.04979	5.14498	5.75696	4.89218	7.07372	7.20493	7.37566	7.55132	7.22898	7.37931	7.4077	7.49486	7.3011	7.21481	7.17213	7.20393	7.20981	7.27526	7.19862	7.34358	7.27719	7.22782	7.11621	7.49568	7.6018	7.42217	7.25398	7.18663	7.16948	7.19726	7.45203	7.28793	7.21095
BTBD7	6.29208	6.31982	6.23986	5.93552	6.49419	6.17638	6.21011	5.90469	6.30594	6.15328	6.2095	5.76542	5.96329	6.38881	6.09631	5.29012	5.74176	6.24198	5.79392	5.88049	7.17182	7.11327	7.19186	7.0792	7.19495	7.05668	7.16632	7.13682	7.1927	7.16473	7.29624	7.10434	7.07021	7.08817	7.10364	7.16388	7.14244	7.16319	7.19357	7.13369	7.40793	7.22876	7.12915	7.19858	7.30952	7.22908	7.40632	7.15582	7.11681
[truncated: 19,162 more rows]
[truncated: 97 more columns]
