# Supplementary material for: CMTM3 regulates neutrophil activation and aggravates sepsis through TLR4 signaling
Source: EMBO Rep. 2024 Oct 25;25(12):5456–77. doi: 10.1038/s44319-024-00291-7 (PMC11624275; doi:10.1038/s44319-024-00291-7)
Supplement: Supplementary file 2 — Source data Fig. 1 [file 44319_2024_291_MOESM2_ESM.zip › Figure1C/Figure1C.xlsx]

## Sheet: Sheet1
id	GSM820371	GSM820372	GSM820373	GSM820374	GSM820375	GSM820376	GSM820377	GSM820378	GSM820379	GSM820380	GSM820381	GSM820382	GSM820383	GSM820384	GSM820385	GSM820386	GSM820387	GSM820388	GSM820389	GSM820390	GSM1317896	GSM1317897	GSM1317898	GSM1317899	GSM1317900	GSM1317901	GSM1317902	GSM1317903	GSM1317904	GSM1317905	GSM1317906	GSM1317907	GSM1317908	GSM1317909	GSM1317910	GSM1317911	GSM1317912	GSM1317913	GSM1317914	GSM1317915	GSM1317916	GSM1317917	GSM1317918	GSM1317919	GSM1317920	GSM1317921	GSM1317922	GSM1317945	GSM1317946
CMTM1	5.73159	6.02271	6.02508	6.04477	6.17761	5.96995	6.23257	6.3826	6.23277	6.11871	5.92646	5.71785	6.43424	5.34692	5.80084	5.99292	5.93001	5.89119	6.47346	5.94699	6.11529	6.04338	5.82109	5.76927	6.24262	6.33881	5.70154	5.86251	5.8854	5.63145	6.04932	5.96978	6.01893	6.2739	5.86026	6.2332	5.77394	6.09721	5.96176	6.0962	6.02015	5.79393	5.86927	5.6492	5.96021	6.68017	5.95273	5.98799	6.24904
CMTM2	10.8641	10.6442	10.3555	10.0998	10.9631	9.7857	11.2835	11.834	10.7381	11.5318	10.9745	9.03704	9.73681	10.9228	10.3763	9.8251	9.48325	9.96987	9.42816	11.2835	11.0929	12.1911	11.2908	10.2505	10.6493	9.48467	10.1131	11.0854	10.3362	10.4461	10.4433	10.532	9.7343	10.3564	9.85166	11.2024	10.1612	9.69662	8.00956	12.2047	11.0202	10.5207	12.3394	9.92002	11.79	10.2603	8.69557	9.0473	11.1192
CMTM3	7.23736	7.03681	6.92292	6.94227	7.03252	7.06909	7.24019	7.28378	7.34	7.03405	7.02417	6.57179	6.77725	6.86919	7.36596	6.97148	6.87632	6.91231	7.12148	6.81854	7.10185	7.32423	7.14833	7.02234	7.33231	6.90782	6.9534	7.14677	6.87158	6.79407	6.92775	6.71556	6.95868	7.16388	7.01485	7.13616	6.78972	6.74431	6.72933	7.4415	6.79159	7.02247	7.50273	7.21086	7.12566	7.2587	6.91159	6.64199	7.1229
CMTM4	6.91129	5.83621	6.83176	5.99947	6.87875	6.47864	6.14455	6.18641	5.92791	6.13484	6.67893	6.0745	6.93814	6.67488	5.85556	5.84754	6.28608	6.31809	6.40727	5.23178	5.84111	6.34051	7.03995	6.81094	5.94681	7.0256	6.745	6.41618	6.32936	5.97108	5.98616	6.46867	6.62511	5.92748	6.04271	5.96096	6.18364	6.39584	6.16992	6.80971	6.56542	5.77289	5.92141	5.87173	5.87301	5.91358	6.14049	6.13382	6.14068
CMTM5	7.64803	6.67239	6.56048	6.85581	7.70513	7.41145	6.97898	6.6386	6.95879	6.36575	6.27791	8.22055	5.37608	5.95603	4.84282	6.87584	7.16915	6.11118	5.97275	7.13263	7.33063	7.18167	6.42796	6.95326	7.02853	7.26567	6.22285	6.23567	5.78816	7.31229	6.99186	6.48815	7.97108	6.20747	5.84219	5.64307	6.9061	6.25852	9.69103	6.15099	5.98575	6.86265	6.1721	6.90037	7.70434	6.86609	7.25302	6.60287	6.06682
CMTM6	8.12214	8.41858	8.41737	8.48372	8.14646	8.43374	8.74723	8.93233	8.2224	8.46346	8.45795	7.3463	8.43186	7.93644	8.3564	8.19499	7.79652	8.55826	8.39934	7.49274	7.95994	8.13943	8.21044	8.29922	7.57847	8.2035	8.93866	8.6806	8.64488	8.04075	7.62203	8.41962	7.89829	8.55854	8.71074	9.33753	8.40778	8.40559	7.78332	8.6134	8.79255	8.56934	8.42627	7.67152	8.6134	8.15343	8.57816	8.51464	8.60963
CMTM7	8.24734	8.04738	7.99767	7.59433	8.68495	8.04613	8.23723	7.73774	8.52111	8.23555	7.49335	7.31035	7.95035	8.10049	8.05969	7.79402	7.94575	7.67781	7.71199	7.84333	7.92031	8.32924	8.5726	8.21663	8.28046	8.07675	8.13085	8.35302	8.20294	8.00314	7.94673	7.92904	8.10893	8.09521	7.92719	8.31109	8.03455	8.01155	7.12123	7.77795	7.72493	6.85172	7.67153	7.39501	7.71693	7.23322	7.5261	8.10888	8.06934
CMTM8	5.26129	5.1639	4.95937	5.04925	5.2804	5.3237	4.72697	5.11067	6.10567	5.12132	5.56909	5.0203	5.50878	5.14442	5.59051	6.36675	5.27614	5.13123	5.38881	5.5042	5.28367	6.35932	5.03429	5.0323	5.24205	4.89009	4.74039	4.81417	5.5954	5.86592	5.87741	5.31151	4.82954	5.31324	5.33144	5.70715	5.2167	5.21987	5.45398	4.79156	4.56063	4.98679	5.42471	5.43093	5.52064	5.45516	4.56372	5.1992	5.64401
[truncated: 97 more columns]
