# Supplementary material for: CMTM3 regulates neutrophil activation and aggravates sepsis through TLR4 signaling
Source: EMBO Rep. 2024 Oct 25;25(12):5456–77. doi: 10.1038/s44319-024-00291-7 (PMC11624275; doi:10.1038/s44319-024-00291-7)
Supplement: Supplementary file 2 — Source data Fig. 1 [file 44319_2024_291_MOESM2_ESM.zip › Figure1B/Figure1B.xlsx]

## Sheet: Sheet1
symbol	GSM820371	GSM820372	GSM820373	GSM820374	GSM820375	GSM820376	GSM820377	GSM820378	GSM820379	GSM820380	GSM820381	GSM820382	GSM820383	GSM820384	GSM820385	GSM820386	GSM820387	GSM820388	GSM820389	GSM820390	GSM1317896	GSM1317897	GSM1317898	GSM1317899	GSM1317900	GSM1317901	GSM1317902	GSM1317903	GSM1317904	GSM1317905	GSM1317906	GSM1317907	GSM1317908	GSM1317909	GSM1317910	GSM1317911	GSM1317912	GSM1317913	GSM1317914	GSM1317915	GSM1317916	GSM1317917	GSM1317918	GSM1317919	GSM1317920	GSM1317921	GSM1317922	GSM1317945	GSM1317946
A1CF	4.44328	4.43378	4.51364	4.45423	4.6641	4.49477	4.34268	4.37499	4.6885	4.55018	4.54848	5.07028	4.33863	4.49512	4.46871	4.55529	4.58656	4.39093	4.60909	4.83274	5.13744	4.49667	4.4504	4.50423	4.5601	4.43722	4.46633	4.41767	4.51452	4.36387	4.45502	4.44065	4.5628	4.61561	5.03378	4.40744	4.44495	4.39116	4.67899	4.62339	4.64967	4.56851	5.16434	4.64537	4.42106	4.54769	4.45993	4.47567	4.47691
AAK1	6.48325	6.41437	6.59354	6.31267	6.74601	6.27759	6.18323	6.52768	6.30781	6.45227	6.06079	6.19625	6.34868	6.65562	6.12001	6.15196	6.44447	6.29908	6.29197	6.4401	6.30446	6.47891	6.56071	6.34083	6.08576	6.38128	6.52909	6.45576	6.34002	6.25487	6.31502	6.24892	6.11023	6.22902	6.07792	6.36252	6.42798	6.58148	5.94119	6.25772	6.35616	6.31782	6.08181	6.06526	5.91879	6.30144	5.84477	6.42218	6.50552
AAMDC	6.36132	6.2549	6.40165	5.95983	6.87117	6.29358	6.35134	6.12357	6.3055	6.39623	6.08426	6.21922	6.48498	6.40129	6.09592	5.88607	6.22821	5.71935	6.14226	6.32628	6.23789	6.49569	6.76998	7.16162	6.06211	6.26421	6.71243	6.63601	6.24126	6.07678	5.9869	6.08303	6.01736	6.26187	6.01104	6.21318	6.1191	6.10952	6.55875	6.78858	6.518	6.22797	6.27793	6.02982	6.04118	6.36336	6.35396	6.06234	6.13963
AARS2	6.31162	6.34382	5.82869	6.07802	6.49356	6.47739	6.17513	6.12329	6.43419	6.27959	6.26712	7.14292	6.58146	6.57421	6.60122	6.34329	7.02455	6.27544	6.5335	7.27337	6.01834	6.45322	6.39589	6.65114	5.68215	6.45734	6.64581	6.03439	6.59727	6.32048	6.68556	6.57611	6.1903	6.84901	6.77865	6.30265	6.89518	6.99753	6.31183	6.54351	6.52272	6.44834	6.52272	6.41512	5.85408	6.06017	6.52116	6.43434	6.44227
AASDH	6.43615	6.4185	6.42552	6.14237	6.54296	6.71889	6.48689	5.96722	5.85368	6.43873	6.39348	5.70778	6.88518	6.61097	6.46079	6.15616	6.48231	6.92418	6.05524	5.64134	5.78024	6.29168	6.57194	6.39233	5.64174	6.07963	6.59911	6.41681	6.52124	6.57194	6.45973	6.58496	5.87814	6.2568	5.97826	6.34716	6.65999	6.56993	6.49643	6.74503	7.05927	6.67787	6.50489	5.99374	5.74747	6.48734	6.99656	6.53728	6.38199
AASDHPPT	6.20398	6.19888	6.45425	5.88924	5.84571	6.35935	6.18768	6.18644	5.83879	6.16757	6.49492	5.59091	6.50392	6.07813	6.19275	6.27675	6.2343	6.56054	6.01236	5.24102	5.97023	5.90127	6.23302	6.61431	5.91924	5.99906	6.54653	6.36659	6.59783	6.30576	6.07425	6.44725	6.13226	6.37443	6.14591	6.56201	6.61797	6.49742	6.27498	5.95954	6.09535	6.48254	5.92861	5.72054	5.72629	5.82228	6.09245	6.35279	6.28205
AASS	4.44628	4.28109	4.3429	4.47799	4.4488	4.46928	4.44066	4.16109	4.35005	4.35656	4.13359	4.47369	4.12253	4.20578	4.49506	4.84198	4.35955	4.24284	4.41017	4.31643	4.84977	4.11447	4.33349	4.20519	4.06787	4.49919	4.16599	4.34956	4.55169	4.42824	4.50442	4.14333	4.39775	4.27783	4.30529	4.40757	4.23682	4.22536	4.26245	4.49431	4.56361	4.19388	4.76648	4.49585	4.99011	4.54937	4.3441	4.45161	4.14095
ABAT	6.70686	6.38333	7.17273	6.43068	6.00024	6.6171	6.73899	6.20257	6.96707	6.22566	6.68833	6.16261	6.4738	5.99549	6.98815	5.40031	5.42106	6.83127	6.87607	6.28869	6.25146	6.97982	7.03685	6.67256	7.03176	6.22654	7.02019	7.17698	6.55818	6.11253	6.3538	6.13959	5.96608	6.45904	6.44785	7.26587	6.70353	6.44931	6.18822	7.06802	6.42995	6.41698	6.28742	5.93989	6.17698	6.07915	5.93584	6.24901	6.50456
ABCA1	7.20555	6.92842	7.13208	6.74013	6.1678	6.4946	8.70034	6.84213	7.63748	8.2864	6.94302	5.68332	6.37662	6.14346	8.32149	6.88113	5.99033	7.80191	6.81878	7.52877	6.46744	7.93681	6.27262	5.54486	6.43418	5.91762	7.61156	7.22349	6.6209	7.13807	6.83691	6.95072	5.93729	7.56823	7.59572	7.64919	6.81723	7.16482	6.50686	8.26971	7.94599	7.97383	8.26971	6.94555	7.11503	7.13933	7.56136	5.40598	8.07318
ABCA13	4.57816	3.74105	4.20916	4.44847	4.88461	3.8031	4.31912	4.31445	3.79886	4.47999	3.6482	3.78007	3.88564	6.29126	3.5763	5.6485	5.50286	3.99078	3.88898	3.55763	3.75555	5.823	4.13991	4.1874	3.73894	4.12507	3.89814	3.83614	3.74874	4.08478	4.11948	5.39724	3.88805	4.22245	3.68141	4.89072	4.08418	4.41559	3.69716	3.80234	4.3875	5.28557	4.15802	3.96491	3.64641	3.8222	3.7701	7.02007	4.43944
ABCA2	5.85494	5.87462	5.82211	6.04089	5.74899	5.52017	6.1305	6.42819	6.19316	5.86253	5.71095	5.89907	5.83598	5.61596	5.77472	5.64832	5.46904	5.46665	5.88144	5.74859	5.57084	5.95792	5.87158	5.78252	5.49935	6.21156	5.68564	5.67501	5.77426	5.70928	5.66056	5.78359	5.60921	5.87617	5.69915	6.00233	5.84781	5.80949	5.91241	5.57109	5.73713	5.83834	5.65193	6.02931	6.00245	5.66287	5.59044	5.84265	6.39595
ABCA4	5.22516	5.04851	5.28303	5.30393	5.16614	5.14194	5.11904	5.25698	5.13571	5.02849	5.21674	6.02782	5.20209	5.25095	5.17218	5.29178	5.45988	5.25655	5.57128	5.62989	5.71403	5.10442	5.12946	5.16404	5.59414	5.16024	5.28381	5.16092	5.28174	5.08452	5.28051	5.10919	5.40093	5.31907	5.05773	5.15602	5.07417	5.01933	5.34889	5.05943	5.23226	5.3727	5.11471	5.24712	5.10339	5.17835	5.29933	5.16581	5.15411
ABCA5	5.89634	6.37482	6.2708	6.52403	5.82192	6.92272	5.82979	6.47926	5.63208	6.23707	6.45929	5.49594	6.15101	6.3868	5.94145	5.77403	5.98442	6.2457	5.9106	5.52798	6.01365	6.11047	6.13792	5.81948	6.23317	6.50625	6.19912	6.20671	6.18264	5.91007	6.18361	6.08912	5.73971	5.94814	5.88224	6.33578	5.93799	6.19202	6.31046	6.15962	6.00266	6.19515	6.13405	6.05847	6.43477	5.98465	6.4047	6.44734	6.06689
ABCA8	4.5345	4.56413	4.52438	4.65219	4.58393	4.47991	4.68585	4.70998	4.60048	4.5813	4.61513	4.8221	4.69057	4.51723	4.86398	4.43527	4.69714	4.63547	4.63735	5.04827	4.42355	4.4716	4.59576	4.50883	4.8362	4.65232	4.79102	4.56271	4.5899	4.67555	4.59621	4.559	4.64773	4.51219	4.48756	4.7297	4.51319	4.48325	4.78368	4.50957	4.50305	4.40835	4.50389	4.72096	5.11338	4.51707	5.06236	4.66609	4.64307
ABCB1	5.02964	4.89453	4.98197	4.91391	4.66845	5.11576	4.8721	5.01761	4.937	4.98893	5.04053	5.11299	5.19864	5.08232	5.11255	5.78923	5.63071	5.27565	4.91008	4.97604	4.88836	4.64047	5.13338	5.02498	4.53629	4.9976	5.30888	5.02317	5.25403	4.98194	5.41457	5.25129	5.10108	5.189	4.97154	5.22894	5.28558	5.25265	5.61068	4.66624	4.82447	4.99837	5.03902	5.0243	4.92221	4.90149	4.91005	5.17181	4.87121
ABCB6	6.25319	6.74866	6.17167	6.1327	6.10691	6.09567	5.98422	5.99078	6.26078	5.86538	6.25787	6.75586	5.82415	6.63395	6.08161	5.95477	6.06835	6.48886	5.96146	6.58217	6.37857	6.33882	5.97862	5.97765	6.40618	6.33305	5.88771	5.847	5.96575	6.14392	6.02882	6.30725	6.91125	6.28573	6.01325	6.16601	6.38578	6.24593	6.34425	5.97531	6.05694	6.92882	5.92002	6.89289	5.89138	6.58388	5.94764	6.53339	6.46905
ABCB8	5.6992	5.25718	5.72696	5.49933	5.81147	5.51624	5.52223	5.52253	5.70793	5.65618	5.44124	5.69488	5.35996	5.45209	5.6483	5.52853	5.50113	5.3436	5.60655	5.9106	5.41232	5.74183	5.45377	5.52032	5.46042	5.37096	5.3953	5.55446	5.62014	5.57055	5.65884	5.60827	5.44999	5.76052	5.64469	5.44015	5.6982	5.59326	5.51126	5.61366	5.44037	5.5578	5.55818	5.54719	5.66998	5.53613	5.53438	5.59322	5.68116
ABCB9	5.66052	5.37536	5.26538	5.50626	5.80354	5.38417	5.54477	5.48068	5.68376	5.33569	5.42932	5.90681	5.31351	5.34753	5.20049	5.66311	5.46639	5.51749	5.64777	6.27215	5.33982	5.43813	5.43887	5.51091	5.34227	5.41681	5.36458	5.37262	5.40574	5.36528	5.52135	5.50977	5.44438	5.3542	5.36823	5.54657	5.79489	5.89824	5.32616	5.36734	5.33171	5.42305	5.43608	5.4281	5.44762	5.48116	5.38191	6.31898	6.8615
ABCC10	6.86259	6.80967	7.03599	6.45559	6.82355	6.93849	6.53054	6.48302	6.5304	6.60235	6.91269	6.24224	6.70289	6.79435	6.67794	5.93307	6.60617	6.70861	6.65367	6.2091	6.75567	6.67335	6.86483	6.64656	6.25247	6.51407	6.73542	6.74938	6.62301	6.30833	6.98134	6.44784	6.42692	6.83527	6.52288	6.4874	6.60722	6.6342	6.33287	7.12832	7.0824	6.59176	6.60756	6.63882	6.45542	6.48595	6.94412	6.61963	6.56701
ABCC11	4.73736	4.76216	4.98858	5.1714	4.90521	4.756	4.82218	5.02127	4.7809	4.96167	4.96289	5.52509	5.03679	5.0019	5.09847	5.14154	4.86528	5.18314	5.24173	5.08331	5.12229	4.78894	4.95592	5.03787	5.02017	5.01433	4.8395	4.85684	4.77816	4.92015	5.00409	4.91434	5.00018	4.96821	5.02534	4.81168	4.78342	5.03898	5.29562	4.9401	5.14914	4.90306	4.95963	5.0545	5.21173	5.01084	4.91129	4.94652	4.94463
ABCC12	4.32405	4.2387	4.39445	4.39927	4.37976	4.26842	4.17378	4.59947	4.83492	4.21196	4.28224	4.62706	4.34488	4.51584	4.49003	4.43649	4.50241	4.37237	4.43422	4.65323	4.55204	4.40871	4.2573	4.48415	4.68645	4.59595	4.5239	4.54655	4.0341	4.008	4.41116	4.61402	4.04427	4.25618	4.26278	4.43291	4.38947	4.45788	4.29578	4.6618	4.30299	4.5409	4.58894	4.20921	4.76317	4.4223	4.31922	4.69786	4.39908
ABCC13	6.62939	5.74803	5.77882	6.20028	5.69945	5.19605	5.02203	5.27262	5.34792	5.25642	6.25524	6.74713	4.93535	6.33602	4.57953	4.98876	6.12613	6.35556	5.51511	6.12782	6.19161	5.8512	5.98335	5.2312	6.36647	5.88206	5.64469	5.59189	5.38822	5.27427	5.8092	5.24757	5.60199	7.29369	6.32343	5.74821	5.46203	5.1979	6.28476	5.58833	5.0514	5.18437	5.56607	5.06645	5.57208	5.75435	5.96241	5.51421	5.28185
ABCC3	6.4427	6.48401	6.28081	6.2292	5.88384	6.79789	6.31759	6.33688	6.737	5.62011	6.10967	7.20355	5.57232	5.79826	6.16565	6.26154	6.582	6.39715	6.57736	6.86484	6.67473	5.96642	6.56051	6.05007	6.55781	6.51194	6.2682	6.25583	6.04396	6.45318	6.35439	6.32904	7.79843	6.18403	6.0598	5.82276	6.78467	6.33826	7.49443	5.69897	5.63425	6.2336	5.61519	6.29905	6.90846	6.35647	5.69833	6.08032	6.0598
ABCC4	7.16106	5.87075	6.57627	5.83588	5.76239	6.30082	5.90209	6.04156	5.32173	5.53438	6.59833	7.10273	4.75284	6.03436	5.00059	5.19947	6.33084	7.01585	6.19965	6.11169	6.25168	5.81801	5.89086	6.21006	5.71356	5.71545	5.9273	5.65505	5.59106	6.30834	5.85747	6.42204	7.80031	6.43493	6.04681	5.52961	6.58074	6.17038	8.96702	5.50231	5.61611	7.56052	5.41092	6.42792	6.22549	6.8114	5.78203	6.09815	5.6723
ABCC5	6.36246	6.47625	6.30579	7.11975	6.02626	6.05246	6.10861	6.21054	6.50811	5.903	6.58187	6.19822	6.03331	6.29692	6.40419	5.919	6.47509	6.55047	6.36875	6.51013	5.97141	6.70482	6.52897	6.07213	5.97653	5.94148	5.89447	6.02536	6.17181	6.10308	6.15945	6.28841	6.16197	6.45314	6.40567	6.83135	6.10319	6.11786	6.08081	6.09062	5.9649	6.27446	6.20538	6.32404	6.52015	6.0816	5.76282	6.37399	6.81707
ABCC6	5.12193	5.00822	5.23292	5.19204	5.19702	5.01937	5.68149	5.16234	5.32255	5.23802	5.08913	5.64599	5.10078	5.30581	5.41604	5.21687	5.21987	5.55602	5.42163	5.65897	5.66561	5.61327	5.06189	5.24363	5.67459	5.2924	5.29087	5.23965	5.31156	5.15071	5.20477	5.14337	5.26397	5.32569	5.23273	5.32126	5.12026	5.16702	5.49146	5.25631	5.54158	5.09009	5.43446	5.65098	5.18801	5.23152	5.51244	5.11526	5.1584
ABCC9	4.57324	4.77481	4.57627	4.76181	4.76569	4.43396	4.65957	4.81128	4.82438	4.67665	4.67658	5.01477	4.69765	4.69046	4.81729	4.55144	4.79186	4.66885	4.69194	4.97481	4.83069	4.61275	4.5721	4.74786	4.74994	4.83034	4.67975	4.69245	4.68496	4.7485	4.68928	4.85718	4.68051	4.66761	4.96868	4.58704	4.68979	4.7418	4.74118	4.95229	4.82789	4.80329	4.81507	4.79564	5.13445	4.5437	4.83124	4.50091	4.66927
ABCD3	6.29852	6.33163	7.31662	6.49952	6.51251	7.17028	6.38233	6.60961	5.90665	6.53929	7.12419	6.14812	7.16088	6.62101	6.5709	6.93169	6.65797	7.12896	6.28399	5.6721	6.61135	6.43806	6.56906	6.2534	7.4183	6.53659	6.70381	6.75578	6.72716	6.45282	6.65657	6.50687	6.5495	6.62184	6.51314	6.22053	6.58886	6.6352	7.36361	6.78037	7.4388	7.00892	6.8212	6.84071	6.34381	6.34218	7.65782	6.50477	6.24606
ABCD4	5.77356	6.00734	5.8857	5.82003	5.63735	5.76257	6.08193	6.0628	5.81666	5.97698	5.95401	5.67573	6.00793	5.80484	6.05152	5.89128	6.09666	6.1389	6.05321	5.63563	5.8207	5.86237	5.85476	5.6853	5.87118	5.67142	5.9626	5.61665	5.87489	5.73912	5.90943	5.87942	5.72551	5.9286	5.86457	5.8613	5.74946	5.86432	5.94958	5.82147	5.94656	5.91941	5.94266	5.98586	5.97353	6.03507	6.01577	5.90765	5.83675
ABCE1	6.28295	6.3135	5.95844	6.13567	5.83552	7.28193	5.90254	5.71073	5.49459	6.36278	6.96003	5.3228	6.43324	6.70406	6.26398	7.11064	6.6905	6.3616	5.99621	5.96305	5.95227	5.72898	6.14646	6.20778	5.66906	5.63146	6.2211	5.92159	6.71478	6.1844	6.54976	6.86783	5.77033	5.96241	5.78817	6.45305	6.85518	7.10254	6.60093	5.88561	5.68695	7.57747	6.02667	6.33958	6.08838	6.69434	6.4509	6.65932	6.75868
ABCF2	6.32102	6.09456	6.0838	5.99167	6.37039	6.33265	6.20131	5.71666	6.51603	6.1649	6.13774	6.2871	5.98551	6.03886	6.09113	6.39293	6.45455	6.08317	6.31668	6.59061	6.06077	6.23421	6.41827	6.24889	6.01007	6.16636	6.26927	5.94786	6.58757	6.00105	6.21438	6.19926	5.93758	6.11217	5.93106	6.14929	6.1175	6.52671	6.06415	5.92174	5.91085	5.93761	6.01483	6.37192	6.11023	6.03	5.99154	6.34594	6.34233
ABCG1	6.17937	6.2771	6.04846	6.02605	5.57592	5.97341	7.79009	5.88981	7.30669	7.16173	5.97312	5.67579	5.99342	5.40414	7.26595	6.78976	5.9493	6.13921	6.1715	6.27618	5.8066	7.11396	6.06985	5.92659	6.48516	5.93743	6.10054	6.21384	5.80388	5.99132	6.10593	6.02681	5.9835	7.21951	7.48637	6.98016	5.83104	5.86971	5.96431	7.01169	6.65549	6.4609	7.34979	6.21434	6.81934	6.6069	6.21568	5.72179	6.71131
ABHD10	6.61413	6.92643	6.60982	6.65936	6.4019	7.16383	6.52109	6.32551	6.12029	7.03969	6.95388	6.69726	7.06288	6.80291	7.04964	7.69288	7.23023	6.87472	6.67665	6.71087	6.21933	6.42626	6.63608	6.69859	6.2403	6.36615	6.78458	6.77837	6.92837	6.7978	6.8893	7.09147	6.49923	6.409	6.56208	6.64191	7.03991	6.93206	7.45855	7.40099	7.62602	7.27331	7.46151	7.2827	6.99357	7.48636	7.47992	6.79512	6.69931
ABHD11	5.80521	5.93105	5.83578	5.94632	5.89903	5.61119	5.97006	5.90669	5.79917	5.59422	5.74572	5.81507	6.02397	5.63465	5.96529	5.5892	5.77897	5.58557	5.986	5.97014	5.68506	5.71529	5.90585	5.73603	5.86133	5.74014	5.8038	5.9881	5.83211	5.94179	5.71073	5.7382	5.59297	5.66688	5.91628	5.77494	5.73869	5.96124	5.34566	5.70059	5.63375	5.77694	5.94547	5.69772	5.68449	5.78323	5.76805	5.87179	5.75892
ABHD12	5.98665	5.69579	5.73192	5.71873	6.0986	5.85596	5.74755	5.5648	6.03135	5.82155	5.59128	5.93496	5.7849	5.81456	5.7587	6.20497	5.94867	5.62114	5.99226	6.08375	5.64217	5.77462	5.9227	5.81052	6.1343	6.13177	5.77902	5.72792	6.02384	5.98069	5.87264	5.89975	5.93621	5.67071	5.83854	5.8197	5.82291	5.89315	5.81254	5.60868	5.82891	5.80348	5.65395	6.02313	5.79242	5.86048	5.83718	5.83225	6.0393
ABHD13	5.2811	5.59209	5.83087	5.88757	4.818	6.25314	5.74136	6.25085	4.64447	5.36228	6.31727	4.90515	6.37147	5.39011	5.4276	6.41751	5.57643	5.91839	5.39071	4.12892	5.24565	4.95319	5.35205	5.86361	5.54964	5.43157	5.79241	6.35557	5.90371	5.30124	5.18416	5.9153	5.34826	5.60398	5.15953	5.77589	5.55928	5.86969	5.04601	5.5657	5.82604	5.28973	5.13095	5.46823	5.46589	5.54951	5.67268	5.62072	5.1338
ABHD16A	7.61475	7.23401	7.41812	7.485	7.65724	7.56072	7.42867	7.73757	7.60175	7.56274	7.44216	7.74287	7.46838	7.25259	7.64894	7.19798	7.09451	7.27571	7.41043	7.38932	7.32506	7.83166	7.44535	7.73712	7.64147	8.02378	7.46519	7.50952	7.05944	7.67292	7.19701	7.16721	7.8656	7.43353	7.02908	7.22106	7.39506	7.22734	7.73712	7.59899	7.48186	6.99705	7.00811	7.30674	7.87507	7.13689	7.57455	7.13549	7.42202
ABHD17B	6.12367	5.87221	6.03805	5.89482	5.8017	6.16093	6.12012	6.21218	5.80427	5.99507	6.24461	5.76449	6.21725	5.9463	6.14582	6.38512	6.0187	6.30393	6.43136	5.86425	5.86975	6.2718	6.2028	6.25039	5.73876	6.3056	6.35258	6.2456	6.22637	6.07376	6.0152	6.05699	5.93259	6.1113	6.14407	6.25894	6.00358	6.13426	6.17845	6.23563	5.93604	5.83418	6.30832	5.79814	5.78313	5.89939	5.83114	6.02678	6.15178
ABHD18	6.64639	6.90987	6.66793	6.74376	6.9714	6.77975	7.12221	6.58892	6.15978	6.70201	6.80446	6.19087	6.70792	6.5052	6.65937	6.21377	6.43995	6.50235	6.62268	6.56547	6.26017	6.48397	6.59164	6.27481	6.44931	6.54717	6.40207	6.51243	6.70325	6.69771	6.81143	6.54575	6.28609	6.54796	6.73512	6.78084	6.41029	6.516	6.30257	6.82587	6.8057	6.1853	6.7711	6.37268	6.39325	6.40224	6.23486	6.80343	6.85942
ABHD2	7.88196	8.02068	8.20961	7.95854	7.69867	7.67873	8.57269	8.13701	8.3252	8.35977	7.72931	6.62766	7.6153	7.3667	8.67708	7.94359	7.03762	8.52646	7.90384	7.58613	7.85045	8.10855	7.55792	7.603	9.25398	8.28219	8.47831	8.60215	7.46274	7.68686	7.49077	7.50157	7.79543	7.68507	7.3614	7.91118	7.55633	7.44689	7.39838	8.10408	7.98571	7.46427	7.69941	7.9596	8.26305	7.94795	7.68182	7.0432	7.80679
ABHD4	6.44711	6.07042	6.28054	6.25431	6.18569	6.05683	6.58561	6.34916	7.11963	6.29359	6.35542	6.9832	6.06599	6.2078	6.30227	6.31951	6.14983	6.39254	6.38167	6.6775	6.34585	6.82162	6.19692	6.22413	6.50356	6.43385	6.29512	6.2082	6.1306	6.37935	6.51765	6.45796	6.68516	6.40264	6.11993	6.40284	6.36204	6.17689	6.51994	6.41751	6.32124	6.26834	6.76763	6.62592	6.87135	6.18939	6.53958	6.1119	6.34793
ABHD5	7.50737	8.15701	7.86536	7.55901	7.56045	7.27958	8.38469	8.03044	8.05087	8.18844	7.46007	6.0745	7.67638	7.97316	8.27285	7.76785	6.69999	7.84026	8.0762	7.41132	7.77527	9.15565	7.92594	7.55948	7.67107	7.83829	8.30619	8.46248	7.15839	7.68894	7.51734	7.8172	7.39562	7.64254	7.3717	8.11379	7.18664	7.07825	6.92054	7.57142	7.58857	7.60082	7.60774	6.30287	7.52238	7.09634	6.52095	7.48228	8.56695
ABHD6	5.66932	5.56467	5.45073	5.51379	5.47563	5.64115	5.52292	5.38966	5.60225	5.7802	5.66552	5.53196	5.80349	5.33291	5.68228	6.20663	5.52589	5.54424	5.55111	5.49683	5.61521	5.35961	5.62735	5.40602	5.70495	5.52805	5.50715	5.28524	5.4897	5.61618	5.53435	5.63556	5.43053	5.61664	5.73682	5.62368	5.51787	5.52732	5.855	6.01127	5.67889	5.56515	5.82339	5.62167	6.00932	5.81462	5.74193	5.63716	5.49222
ABI1	7.74431	7.64585	8.00735	7.79583	7.39936	8.09234	7.74632	8.17775	7.34896	7.57327	8.09656	7.21695	8.07837	7.7301	7.79545	7.86645	7.57518	7.98524	7.78447	6.78544	7.78331	7.34595	7.7564	8.08872	7.70206	7.84386	8.31096	7.9762	7.46875	7.33716	7.45226	7.89442	7.88036	7.90945	7.37472	8.05896	7.76621	7.56207	7.98955	8.14298	8.44993	8.37067	7.82015	7.33422	7.69835	7.3168	8.20458	7.33532	7.35141
ABI2	5.87829	5.50283	5.73382	5.7465	5.72584	5.86256	5.47303	5.59363	5.64408	5.43872	6.00949	6.54504	5.57103	5.75271	5.80775	6.10402	6.21767	5.82159	5.86863	6.122	5.36092	5.59847	5.80467	6.0491	5.77886	5.87325	5.73077	5.71192	5.81438	6.16665	5.85563	5.78264	6.73573	5.8211	6.18614	5.68061	5.84979	5.88909	5.9731	5.69907	5.82598	5.84056	5.73397	5.75228	5.6834	6.01417	5.52711	5.75405	5.78703
ABI3BP	4.52197	4.34724	4.5064	4.59889	4.43338	4.38854	4.43834	4.71225	4.47237	4.55381	4.44577	4.76736	4.43987	4.57955	4.40781	4.57251	4.53775	4.53673	4.59607	4.78196	4.65545	4.78773	4.50799	4.56166	4.62794	4.47763	4.64452	4.37173	4.31374	4.72855	4.63161	4.54154	4.56377	4.51318	4.55116	4.43972	4.50658	4.50302	4.82155	4.65196	4.70693	4.55381	4.42752	4.5774	4.63244	4.667	4.68165	4.25677	4.32911
ABL2	6.17537	6.33	6.34405	6.43182	6.40943	6.19614	6.10024	6.79543	6.38478	6.21776	6.41092	6.31296	6.58819	5.63416	6.4867	6.15963	6.06343	6.41525	6.52025	6.14699	6.13182	6.43254	6.23734	6.41949	6.48409	6.62276	6.38584	6.3273	6.04865	6.33859	6.13891	6.30976	6.35914	6.29513	6.39958	6.22389	6.30188	6.05886	6.39341	6.61626	6.71048	6.19396	6.2812	6.50959	6.30406	5.97371	6.49365	5.84898	6.405
ABLIM1	6.95388	6.6601	6.58663	6.62922	6.57263	7.54031	6.094	6.72201	7.35182	6.2197	7.17458	7.39228	6.371	5.90262	7.66616	7.42373	7.18218	7.58679	6.46005	8.02702	7.02864	6.25989	6.63038	6.37262	7.14671	6.0244	6.1615	6.0247	7.32568	7.44711	7.6639	7.18638	6.6557	6.17884	6.08248	6.24903	6.59208	7.27762	7.25343	6.04722	5.97259	6.87133	6.2761	7.89456	7.35415	7.80423	6.22588	7.63077	7.00968
ABR	7.01446	7.21683	7.07371	6.88429	7.10104	7.14815	7.49131	7.22693	7.74567	7.24944	7.09521	6.43828	6.98847	6.78982	7.54556	6.97241	6.8819	6.87893	7.01296	7.06999	6.86453	7.25788	6.94338	7.03025	6.99863	7.11492	6.94696	7.01555	7.35284	7.23301	7.08181	7.03325	6.68174	7.51449	7.18642	7.51607	7.14907	7.24032	6.46456	6.83707	6.88576	6.3714	6.83618	6.83771	6.99418	6.65703	6.67209	7.04903	7.18995
ABRAXAS1	5.6338	5.74098	6.08864	5.9775	5.80215	6.22109	5.79642	5.50263	5.46105	6.011	6.52633	5.63961	6.02164	5.67602	5.90103	6.19896	6.0275	6.37365	5.4293	5.67039	5.76338	6.14535	5.84336	5.85684	5.879	5.77786	5.99392	6.44802	5.70002	6.05147	6.07336	6.22409	5.70664	6.28791	6.00675	5.66942	6.07215	5.37247	5.64922	5.67419	5.8078	6.05539	5.71227	5.72889	5.84945	5.8145	5.44479	5.75684	6.12402
ABRAXAS2	7.15545	6.82257	7.46484	6.94728	6.99527	7.50317	6.98316	6.79104	6.46751	6.84509	7.32614	6.56099	7.33676	6.99553	7.18537	6.94665	7.14417	7.50162	6.94809	6.24841	6.97674	6.99901	7.29213	7.7886	6.77605	7.05184	7.3632	7.1835	6.83254	6.71555	6.756	6.87003	6.94242	6.79523	6.80992	6.50195	6.90543	6.80186	7.31864	7.68083	7.71074	7.43401	7.31572	6.76083	6.61861	7.11395	7.5258	6.76702	6.53208
ABTB1	7.59078	8.19231	7.74888	8.13543	7.74104	7.17425	8.26542	8.13875	8.61245	7.92373	7.37137	7.51814	7.71489	7.11882	7.88938	7.39168	7.09315	7.46426	7.8502	7.79586	7.66007	8.33847	7.14161	7.15356	7.69039	7.43196	7.53268	7.612	7.34177	7.74918	7.66065	7.41548	7.68671	7.75787	7.66579	8.12533	7.14724	7.33126	7.07501	7.63503	7.47579	7.28125	8.03271	7.79621	8.09527	7.71606	7.19545	7.56639	8.34468
ACAA1	8.41985	8.51486	8.39476	8.44069	8.764	8.16958	8.41521	8.54925	8.91424	8.60734	8.07315	7.1994	8.56371	8.13735	8.74191	8.18785	7.91085	7.98647	8.2997	8.09463	7.93699	8.56484	9.09294	8.53099	8.40209	8.50025	8.36118	8.68109	8.55612	8.16393	7.74194	7.85164	8.11997	8.09512	7.9324	8.22907	7.8016	7.9431	7.50158	8.28682	8.35447	7.95731	8.60424	8.61538	8.54614	7.8064	8.41317	7.74247	8.60765
ACAA2	6.8991	6.78516	6.63191	6.07984	7.05773	7.07361	6.80793	6.47756	6.93128	7.22863	7.06951	6.79121	6.85036	6.99049	6.97727	7.01119	6.96018	7.12478	6.71478	6.81589	6.65716	6.66758	7.07769	7.28441	6.41446	6.87881	7.20928	7.10906	7.14907	7.21751	7.12746	7.36122	6.98579	6.78387	6.77537	6.67029	7.33944	7.2517	6.56108	6.70115	6.64765	6.55869	6.69373	6.40771	6.56698	6.42814	6.28037	7.0198	6.89277
ACACA	5.9326	5.77586	6.03786	5.97787	6.6384	6.08196	5.99567	5.85073	6.21422	5.95717	6.11346	5.95315	5.99042	6.62948	5.9648	5.97339	6.19246	5.78585	5.90381	6.09898	5.96775	5.92322	6.15648	6.16965	5.65178	6.09593	5.86736	5.82901	6.04782	6.08136	6.02838	6.32428	6.25736	5.88605	5.75855	5.76352	6.32149	6.36949	6.14579	5.77805	5.70102	5.93311	5.74953	5.96464	5.8187	5.96702	5.73698	6.34761	6.02515
ACACB	6.1559	6.13429	5.88953	6.26245	5.86858	6.23648	6.44035	6.02748	6.19148	6.16942	5.98716	6.34475	6.28823	6.31215	6.37866	6.37162	6.24106	6.1014	6.31397	6.67334	6.23844	6.4846	6.18646	5.86535	5.79291	6.15924	6.0203	5.99947	6.23586	6.32401	6.38759	6.33568	5.88113	5.95344	6.03385	6.29716	6.08689	6.41854	6.26939	5.94334	5.99768	6.02846	6.14378	6.01757	6.26914	5.91512	5.89284	6.59314	6.37818
ACAD10	5.68285	5.611	5.59935	5.54244	5.89058	5.54936	5.72042	5.53462	5.88134	5.53283	5.59834	5.93261	5.65337	5.50071	5.8564	5.5696	5.73732	5.64323	5.55662	5.8934	5.55235	5.86183	5.73501	5.71867	5.46265	5.79336	5.59628	5.73868	5.75063	5.66468	5.6948	5.63924	5.34023	5.71478	5.67972	5.86434	5.77522	5.75822	5.4182	5.48718	5.5949	5.415	5.5648	5.64956	5.50831	5.6603	5.44719	5.71742	5.68117
ACAN	5.60314	5.50353	5.59598	5.79286	5.49233	5.22884	5.51646	5.64402	5.73669	5.51245	5.54659	5.83953	5.60935	5.49087	5.63772	5.87652	5.71292	5.61012	5.60702	5.97873	5.60987	5.3457	5.52525	5.51739	5.80888	5.4797	5.59807	5.60564	5.74136	5.74609	5.67872	5.60021	5.91861	5.95576	5.65674	5.55908	5.58979	5.52695	5.48245	5.43918	5.45089	5.74375	5.46774	5.55671	5.68905	5.60268	5.55817	5.59762	5.62332
ACAP1	8.34664	7.89611	7.8743	8.09327	8.65611	7.92442	7.75934	8.19034	8.53978	7.99934	7.6425	7.36188	7.74771	7.93578	7.56006	7.3967	7.6388	7.38819	7.9396	7.77412	7.54513	8.37911	8.2923	7.84308	8.24693	8.50146	7.76585	7.92219	7.81089	7.60782	7.67583	7.68566	8.11871	7.45531	7.05662	7.54018	7.37943	7.57517	6.77572	7.82681	7.75695	6.96146	7.36422	7.70429	7.47459	7.35496	7.71988	7.75314	7.77203
ACAP2	8.20503	8.31136	8.34755	8.41055	7.61658	8.19716	8.51522	8.72185	8.1292	8.4445	8.42699	7.11262	8.1867	7.99624	8.42304	8.11642	7.59521	8.19221	8.37994	7.36906	8.38763	8.08421	7.85583	8.14053	8.10027	8.29032	8.94152	8.56084	8.25183	8.00252	7.93321	8.32698	7.81342	8.37854	8.23715	8.82006	8.3312	8.30454	8.04885	8.45382	8.66848	8.23083	8.31567	7.24547	8.57185	7.76737	8.40437	8.27157	8.29322
ACAT1	6.19566	6.04795	6.39352	6.12624	6.22972	6.40345	6.00209	5.60911	5.7306	6.45734	6.11639	6.25599	6.24485	6.51802	5.93894	6.1626	6.61158	6.09987	5.92333	6.03574	6.2008	6.04173	6.40855	6.28906	5.98578	5.95204	6.29708	6.24735	6.73411	6.04601	6.05548	6.41352	6.17106	5.83336	5.90291	5.9151	6.29915	6.40889	6.17925	6.13701	6.43724	6.80091	6.21953	5.83855	5.75922	6.29202	6.06356	6.67402	6.36898
ACBD3	7.1871	7.03286	7.10559	7.05312	7.14765	7.49012	7.33607	7.34386	6.61135	7.41363	7.27782	6.34134	7.3963	7.24514	6.98811	6.89618	7.05355	6.88654	7.02991	6.24643	7.01382	6.91919	6.82803	7.15174	6.65024	6.9337	7.48982	7.23122	7.24322	6.99192	6.89449	7.23738	7.04016	6.9337	7.0952	7.1507	7.22755	7.23393	7.57981	7.77513	7.74922	7.83729	7.5242	6.86991	7.13259	7.30349	7.8921	7.28895	7.10558
ACBD5	6.33491	6.38468	6.83131	6.32198	6.03004	6.73115	6.45342	6.58139	5.84063	6.40442	6.66447	5.87062	7.01911	6.28891	6.59611	6.18445	6.16261	6.78621	7.04094	5.52756	6.79683	6.54858	6.82326	6.54974	6.77431	6.37201	6.50946	6.43936	6.16044	6.47418	6.44921	6.32478	6.3379	6.71882	6.3236	6.61203	6.53274	6.33071	6.69137	6.26154	6.43409	6.611	6.169	6.61882	6.49883	6.45032	6.34976	6.51413	6.28261
ACER3	8.00603	8.38374	8.31636	7.9834	8.70998	8.14472	7.46418	7.7316	7.07311	8.20531	8.09965	7.22636	8.37607	8.35937	7.54305	6.3782	7.36148	7.24105	8.03879	5.44355	6.73309	7.30084	7.81857	8.07486	7.42952	8.84678	9.22007	8.51456	7.1972	7.2912	7.13305	7.13719	8.86139	6.62473	6.31467	6.19453	7.47908	6.9646	8.66189	9.63483	9.87688	6.76333	7.75126	6.25205	6.71011	6.73476	8.9797	7.07044	6.48585
ACHE	5.37532	5.23729	5.40513	5.27239	5.24066	5.04414	5.2961	5.32378	5.33884	5.32866	5.39821	5.9811	5.30552	5.1447	5.29362	5.17555	5.11151	5.3176	5.35223	5.62015	5.4509	5.2426	5.33471	5.21085	5.76677	5.32101	5.20711	5.38403	5.23445	5.30101	5.19734	5.33167	6.11583	5.63841	5.12171	5.19873	5.4552	5.42731	5.49338	5.2106	5.23401	5.15034	5.20388	5.32725	5.33978	5.3005	5.32695	5.35078	5.1236
ACKR2	5.13591	5.07028	5.21586	5.29427	5.1401	4.95782	5.13511	5.39809	5.0816	5.07638	5.19316	5.81168	5.24202	5.1701	5.05065	5.28012	5.48986	5.08363	5.43294	5.54719	5.17828	5.11788	5.13418	5.16646	5.27421	5.24072	5.1445	5.12399	5.18393	5.18178	5.03776	5.28	5.19476	5.09037	5.28931	5.13803	5.0453	5.03083	5.09161	5.11654	5.29453	5.07109	5.05919	5.52605	5.13133	6.03954	5.67261	5.23348	5.16243
ACKR3	5.85477	5.55869	5.22718	5.4562	5.41117	5.68131	5.36198	5.58948	5.54099	6.0225	5.61275	5.61128	5.7313	5.34807	5.56894	6.50219	5.55929	5.64671	5.45528	5.54741	5.84113	5.26046	5.43698	5.61838	5.44979	5.34202	5.80835	5.78635	5.86222	5.89534	6.26397	5.99271	5.42912	5.4886	5.7994	5.56037	5.77245	5.89761	5.85512	5.19631	5.2419	5.8144	5.66205	5.32853	6.02906	5.51696	5.35335	5.71153	5.59125
ACLY	8.05374	7.81241	8.07525	7.42671	8.07733	8.2765	8.04709	7.84539	7.93253	8.04121	7.80467	7.35286	8.16122	8.15037	8.17195	7.79047	7.98464	7.74296	7.71606	7.17363	7.25468	7.37277	7.98553	7.81923	7.26672	7.67641	7.82368	7.70231	7.74385	7.42176	7.44551	7.72266	7.72638	7.68014	7.71707	7.93179	8.01474	7.93181	7.88377	8.36362	8.49143	8.31678	8.20526	7.86064	7.64381	8.0506	8.25406	7.85106	7.71289
ACO1	5.86256	5.7935	5.95966	6.13689	5.78114	5.6419	5.68712	5.95493	6.43987	5.93356	5.78719	6.13401	5.81526	6.16699	6.4173	6.3068	5.70855	6.11906	5.87277	5.89722	5.56394	5.45743	6.02323	5.68409	5.35402	5.72234	5.56512	5.44142	5.93141	6.22103	6.19132	6.34562	6.07291	5.92996	5.85996	5.70932	6.30483	6.46465	5.43476	5.50943	5.47036	5.98186	5.9909	6.05096	5.19752	5.9989	5.17425	5.98278	6.26438
ACO2	6.34009	6.17374	6.46757	6.01042	6.2691	6.29075	5.88324	6.01831	6.37808	6.0459	5.90372	6.0638	6.03479	6.05497	5.8927	5.82676	6.46599	6.09255	5.79986	5.83431	5.83255	5.99123	6.30703	5.95979	5.89783	6.32316	6.06256	6.16783	6.35957	6.00323	6.11044	6.02538	6.37878	6.12117	6.13709	6.11032	6.18593	6.13737	6.07667	5.75959	5.76501	5.84803	5.76175	5.98123	5.72515	5.90752	5.87917	6.21823	6.23801
ACOT11	5.47239	5.35362	5.46554	5.49377	5.62774	5.31636	5.42402	5.63889	5.53214	5.61633	5.49394	5.83214	5.50681	5.48661	5.60237	5.50123	5.52384	5.54752	5.62965	5.8842	5.44886	5.41223	5.64734	5.43154	5.4925	5.46544	5.43259	5.52777	5.68413	5.64231	5.60987	5.71898	5.4027	5.5855	5.61788	5.44828	5.48674	5.56823	5.35856	5.46482	5.50641	5.50856	5.72917	5.59214	5.34092	5.52358	5.77245	5.56833	5.37436
ACOT7	6.84888	5.67764	6.00092	5.87893	6.64419	6.60979	6.03047	6.08091	6.10938	5.86953	5.84448	6.34001	5.8368	5.85106	5.81863	5.9878	6.0658	5.95192	5.99445	6.43423	6.75765	6.45623	5.93781	6.24574	6.13296	6.43448	5.83357	5.77496	5.93687	6.4999	6.30733	6.05722	6.92561	5.70747	5.78396	5.73602	6.49233	6.33833	7.1624	5.72683	5.79019	5.87168	5.78566	6.14048	6.09386	6.07604	5.8894	6.11563	6.19887
ACOT8	5.94725	5.79424	6.02672	6.12219	6.33212	6.16837	6.02774	5.96214	5.83385	5.88846	5.88251	5.45732	6.08233	5.85859	5.90191	5.45713	5.85595	5.7874	5.5756	5.63704	5.73031	6.17792	6.20175	6.11268	6.15528	5.88331	6.26107	6.25763	5.75634	5.89907	5.8188	5.70741	6.10876	5.55534	5.50735	5.86111	5.76376	5.85281	5.71	5.90332	5.77099	5.58953	5.8349	5.62418	5.61585	5.78421	5.64196	5.7235	5.84441
ACOX1	6.77815	6.78175	6.74931	6.53371	6.64011	6.6559	6.93785	7.10686	7.00292	6.70487	6.82388	6.18955	6.82838	6.50686	6.98902	6.3009	6.38621	6.94112	6.92018	6.3614	6.6736	7.02909	6.75854	6.61088	6.69007	7.03703	6.75402	6.87416	6.63409	6.61289	6.39009	6.75307	6.59542	6.61896	6.52326	6.99566	6.59273	6.74168	5.78307	6.89178	6.73848	6.64752	6.77359	6.33656	6.59372	6.55516	6.37568	6.73983	6.97505
ACOX3	6.32609	6.00684	6.25427	5.75293	6.61251	6.10847	6.40123	5.9748	6.44896	6.0176	5.95601	5.48419	6.21727	5.95988	6.05345	6.13006	6.44063	6.05892	6.38477	5.88575	5.72216	6.28269	6.2868	5.98017	5.90735	6.30599	6.30576	6.22784	6.11094	5.96629	6.13207	6.10795	6.39048	6.07443	5.84974	5.81314	6.27305	5.97334	6.0787	6.00797	6.17171	5.88591	5.83245	6.09113	6.20089	6.08986	5.86009	6.08481	6.16574
ACP1	7.21118	7.00521	7.66025	7.8016	6.98749	6.85191	6.31438	6.56818	6.6973	7.09056	7.46082	7.89233	6.66478	6.95151	6.54076	6.83592	7.83981	7.14326	6.90124	7.30975	7.71715	6.61724	7.3037	7.10767	7.63169	7.39837	6.70121	6.72063	7.19028	6.89043	6.98488	6.98586	7.35107	7.51942	7.26163	6.60097	7.40301	7.43586	7.43857	6.49527	6.56166	7.78292	6.44077	7.86469	7.32469	7.76664	7.12866	7.43893	6.94215
ACP6	6.45039	6.04961	6.04056	5.8127	6.02784	6.3191	5.61298	6.05302	5.97923	5.99842	5.77194	5.6179	5.72968	6.69648	5.97884	6.03726	6.45598	5.81825	5.61303	5.93614	7.01365	5.98525	6.43197	6.28158	5.96442	5.83436	6.01953	5.94896	5.95744	5.87169	5.6545	5.87984	6.05142	5.99623	5.70696	6.03813	5.97698	6.19972	5.66133	6.05421	5.82908	6.16135	6.12993	5.89086	5.83007	5.86651	6.50408	6.12717	5.91321
ACPP	6.65954	6.58798	7.33695	6.1292	6.74284	6.16065	6.8666	6.44235	6.19497	6.80061	6.95133	6.07855	6.3259	6.18558	6.52531	5.56944	6.34378	7.54848	6.24987	5.56333	6.14087	6.00729	6.71698	7.11487	6.62467	5.90368	7.08996	7.08034	6.58094	6.42808	5.95897	6.40493	6.40938	6.01815	5.91579	6.69617	6.29809	6.33526	5.54923	6.87259	6.39218	5.91394	6.6468	5.84173	5.76489	5.80923	5.69726	6.03018	6.3509
ACRBP	8.30631	7.93789	7.73606	7.84998	8.34871	8.34505	8.17541	7.51501	8.06576	6.68318	7.38381	8.7683	6.61235	6.44813	6.53939	7.36836	8.39057	7.87053	7.07488	8.35108	8.98069	7.67358	8.20343	8.28179	8.62997	8.04885	7.04662	7.10413	6.95712	8.67594	8.70044	8.28092	8.78998	7.37632	7.14328	6.7001	8.19701	7.38404	9.83398	7.02126	7.03803	7.34779	6.70479	7.56743	8.60848	7.95543	8.2868	7.81379	7.07973
ACRV1	5.08281	4.91592	5.16561	5.12209	5.08921	4.84267	5.07447	5.2615	5.21119	5.03177	5.03155	5.2041	5.06955	5.14984	5.17042	5.32837	5.26558	4.95382	5.34045	5.05667	5.59108	5.00868	4.99454	5.02213	5.02779	5.06406	5.09222	5.06045	4.91517	5.08938	5.15088	5.00178	5.03048	5.15761	5.07079	5.11487	4.99861	5.06115	4.92827	5.05075	5.16186	5.21952	5.00792	5.14037	5.07068	4.99547	5.2397	5.08998	5.19014
ACSBG1	5.45606	5.36291	5.4172	5.53552	5.38334	6.21869	5.47656	5.37413	5.38441	5.29155	5.40335	5.68601	5.34997	5.12723	5.18063	5.21515	5.72275	5.39073	5.72824	6.01449	5.74373	5.68805	5.3042	5.5235	5.29929	5.93358	5.56446	5.65573	5.3467	5.59147	5.60631	5.67436	6.54244	5.6789	5.07308	5.21717	5.52115	5.37221	5.53392	5.13267	5.5931	5.53876	5.27749	5.36	5.59642	5.43089	5.34905	5.53909	5.3932
ACSF3	6.06259	5.83122	5.72983	5.84477	6.09598	5.77843	5.85736	5.88174	5.94744	5.86437	6.0257	6.403	5.74626	5.95738	5.98104	5.94663	5.85753	5.78012	5.93119	6.15552	5.86604	5.93405	6.03905	6.21288	5.95232	5.92728	5.84105	5.90142	5.97454	5.95551	6.08121	5.7509	5.7087	5.82764	5.88797	5.90796	5.9297	5.84701	6.08656	5.84082	5.94189	5.85103	5.8563	5.97343	5.86265	5.9008	5.74488	5.7323	5.96739
ACSL1	11.1871	11.4724	11.6192	11.8523	10.8671	11.6089	11.3327	12.011	11.5408	11.0426	11.5724	10.1455	12.0694	11.2861	11.6934	11.4436	10.7294	11.5234	11.505	9.67984	11.4434	10.7503	11.6685	11.8158	11.2553	12.9398	12.5091	11.6765	11.5711	10.7005	10.4602	11.4916	11.4624	12.3862	11.9362	12.321	12.2199	11.4472	10.2003	11.5978	11.8629	11.7435	10.27	8.95425	11.3893	9.83053	11.8754	10.8266	10.9865
ACSL3	7.46135	7.29624	7.76768	7.76233	7.00321	7.84205	7.33274	7.69842	6.34033	7.5148	7.86644	6.63673	7.97504	7.78278	6.8646	6.35002	7.01668	7.33941	6.94738	5.84829	7.52709	6.54241	7.51548	7.34005	7.35715	8.48506	7.70529	7.53156	7.24892	6.54108	6.84586	6.7813	7.33407	7.92742	7.72738	7.85396	7.3291	7.16228	7.11217	7.56723	8.12734	7.68644	6.97431	6.94007	6.53324	6.95093	8.28003	7.1788	6.77335
ACSL4	7.18352	7.96865	7.49112	7.97288	7.61249	6.69843	7.84788	7.4194	7.14838	7.35766	7.1797	5.90935	7.71343	7.16744	7.14758	7.50955	5.82315	7.2099	7.58092	6.7995	6.87679	7.22715	7.26821	7.90496	6.98555	8.07035	8.6878	8.07579	7.21759	6.74614	6.45117	7.22878	6.97821	7.64404	7.23873	7.74811	7.43423	7.26713	6.69435	8.14327	7.94069	7.39564	7.41514	5.98813	6.73752	6.5707	7.02768	6.79437	7.17709
ACSL5	7.36857	6.53142	7.62867	7.34636	6.7777	7.46061	7.46153	7.28141	6.69088	7.79546	7.00345	6.77483	6.788	7.32931	7.82065	6.89998	6.91666	7.40555	7.65315	6.55636	7.00176	6.30743	6.71085	7.28603	6.99992	6.87503	7.34041	7.02507	7.24564	7.08927	7.19163	7.12499	6.8326	6.94705	6.72323	6.65789	7.48651	7.5236	7.49941	6.90152	7.08657	7.5507	7.14311	7.43046	6.86804	7.78388	7.54818	7.16887	6.978
ACSL6	5.16612	5.33935	5.37778	5.80242	4.78303	4.92389	4.77423	4.89712	4.67149	4.59285	5.25473	5.81758	4.83025	5.5322	4.80147	4.90821	5.08454	5.60991	4.95339	5.03964	5.32954	4.77812	5.32393	5.09987	5.05299	5.74734	4.95973	4.76188	4.83826	4.96375	5.07072	5.4883	5.6263	4.91718	4.82707	4.81483	5.37388	5.34043	4.95911	4.70537	5.02926	5.54199	5.09474	5.02716	5.0656	4.76784	4.83731	5.35184	5.11755
ACSM3	5.24539	5.00022	5.27016	5.23073	4.73184	4.97089	4.84232	4.78132	4.94625	4.92011	5.19639	5.7931	4.89225	4.8711	4.76472	4.92304	5.02287	5.80998	4.92262	4.96175	5.18413	5.02729	5.24429	4.88722	4.66497	5.27156	5.12795	4.66144	4.87954	5.2421	5.52415	5.11497	5.05078	5.03802	5.00534	5.10929	5.01758	5.1842	5.43711	4.98144	4.86491	5.72963	4.58189	4.90903	5.072	4.79215	5.13804	5.17397	5.01585
ACSM5	5.06663	4.92053	5.04862	5.24461	5.05123	4.77593	5.06797	5.02687	5.14453	4.8496	5.06894	5.40664	5.22429	5.05656	5.07935	5.04756	5.2234	5.18643	5.30028	5.16489	5.15205	4.92445	4.79	5.09038	5.32048	5.10642	4.95623	4.95452	5.08516	5.00687	5.10603	5.08935	5.08148	5.05933	5.41662	4.96868	5.01843	4.94395	4.92935	5.22139	5.24879	5.23717	5.20622	5.19483	5.30755	5.28573	5.56183	4.95607	4.85443
ACSS1	5.76292	5.55386	5.53045	5.57719	5.81677	5.6499	5.71883	5.62008	5.86121	5.79869	5.55326	5.94883	5.69405	5.84268	5.81941	5.84264	5.99621	5.6204	5.69676	6.27087	5.40842	5.58801	5.66471	5.78565	5.83583	5.65102	5.48627	5.69066	5.77174	5.72422	5.8059	5.71484	5.51304	5.32486	5.59351	5.75763	5.84025	5.83544	5.83693	5.71209	5.69816	5.96278	5.57438	6.13407	5.94272	5.95888	5.63828	5.9398	5.88666
ACTA2	6.07296	5.99961	6.1147	6.25788	6.19979	5.74778	6.31653	6.25715	6.76857	5.98781	5.9575	5.99874	6.13624	5.70274	6.11346	5.84863	6.01916	6.21266	6.31749	5.79815	5.69386	6.20634	6.03031	6.09846	6.16204	5.907	5.8514	5.62841	5.58513	5.79993	5.58187	5.60054	6.20595	6.49009	6.04231	5.82843	6.56514	6.25115	5.81656	6.03064	6.00215	5.95755	5.91866	6.29313	6.07306	6.24218	6.36699	5.9215	5.81777
ACTB	13.3859	13.4088	13.4495	13.197	13.4125	13.6218	13.4162	13.4317	13.4434	13.388	13.1148	12.6891	13.48	13.1734	13.3223	13.0539	13.3073	13.2108	13.4174	12.4076	13.072	13.4258	13.5032	13.2098	13.0484	13.5374	13.3887	13.4433	13.355	13.0739	12.872	12.9792	13.4681	13.1713	12.7893	13.2642	13.3976	13.417	12.547	13.0128	13.0086	12.4263	12.8702	12.8046	12.9171	12.5721	12.804	13.44	13.3684
ACTN1	9.50362	9.48242	9.19687	9.19398	9.43608	9.54352	9.68185	9.54373	10.1533	9.44414	9.03219	8.77784	8.81708	8.96073	9.32366	8.90955	8.74763	8.91076	9.06404	9.61545	9.14853	9.49466	9.00385	8.89288	9.43259	9.66589	8.87761	9.00911	9.04452	9.21277	9.04452	9.02664	9.35227	9.36135	8.87082	9.48461	9.32831	9.22104	8.4471	8.7937	8.49674	8.15162	8.37847	9.21277	8.66861	8.95893	8.21278	9.41035	9.54881
ACTN2	4.56614	4.65894	4.6716	5.034	4.56589	4.5668	4.70461	4.68979	4.70619	4.55663	4.68225	5.03745	4.7207	4.75307	4.60817	4.73272	4.90559	4.76704	4.89539	4.66723	4.56161	4.81864	4.72478	4.67006	4.71362	4.80243	4.57658	4.71064	4.664	4.78281	4.74288	4.69069	4.67298	4.71338	5.19227	4.61624	4.57065	4.65469	5.03148	4.94051	4.72331	4.61446	5.01438	4.72205	4.63898	4.77681	4.79865	4.59655	4.68621
ACTR1A	8.88397	8.69833	8.72917	8.31579	9.0978	8.61707	8.54807	8.43283	8.78742	8.47052	8.15233	8.28655	8.27264	8.14256	8.11162	8.11617	8.65196	8.14399	8.67818	8.00443	8.4654	8.62741	8.53767	8.7379	8.61511	8.82405	8.57492	8.5648	8.11852	8.31635	8.15685	8.06671	8.78483	8.10374	7.82602	8.10776	8.2534	8.23183	7.91898	8.52328	8.39429	7.58454	8.24885	8.68193	8.2066	8.19379	8.12464	8.12968	8.38947
ACTR2	9.56477	9.9258	9.96488	9.88742	9.5116	10.1635	9.87566	10.1427	9.3703	9.59624	9.97489	8.636	10.2326	9.548	9.69794	9.75158	9.45244	9.57275	10.2027	8.80759	9.30058	9.50955	9.90503	9.61434	8.98265	9.45723	10.2777	10.1353	9.68529	9.12526	9.10869	9.53187	9.38535	9.11768	9.02578	9.6226	9.72721	9.88637	9.26091	11.0662	10.6404	10.0104	10.004	9.55653	9.11407	9.66812	10.3043	9.82746	9.53426
ACTR3	9.65244	9.6681	9.84167	9.6613	9.29324	9.90654	9.32128	9.93915	8.94624	9.64223	9.87561	8.73662	9.92657	9.78066	9.74307	9.24676	9.33929	9.95423	9.44444	8.59286	9.26959	9.17008	9.87358	9.98099	9.36266	9.81077	10.5486	10.0349	9.89866	9.34216	9.27868	9.99045	9.73013	9.47699	9.46676	9.45507	10.2831	9.70461	9.2893	9.97327	9.74814	9.60185	8.83935	7.97756	9.18055	8.84932	9.35069	9.39243	9.26273
ACTR3B	5.82365	5.47185	5.8854	5.55931	5.74512	6.34857	5.8356	5.6926	5.79316	5.60382	5.77636	5.76122	5.66553	5.65423	5.79307	5.63146	5.83963	5.77327	5.44198	5.48565	5.62662	5.8977	6.14216	5.74274	5.81667	5.58254	5.76959	5.54244	5.60575	5.6362	5.79746	5.7493	5.76365	5.58254	5.98558	5.49654	5.40759	5.691	5.92644	5.77612	5.90425	5.68317	5.6759	5.48138	5.93078	5.72225	5.69908	5.72208	5.75413
ACTR5	5.80254	5.91207	5.69786	5.85253	5.82433	6.28922	5.72805	5.37817	6.12695	5.98505	6.08866	5.74866	6.04465	5.88533	5.92495	6.39616	6.24698	5.77808	5.94718	6.16606	6.16092	5.46683	5.82739	5.8174	5.74698	5.54968	5.7509	5.83907	6.03966	6.02569	6.14711	6.05732	5.62826	5.56293	5.96918	5.95863	5.97014	5.96424	6.58324	5.96641	6.05946	6.13129	6.00873	6.21663	6.12927	5.90776	6.31419	6.09887	5.90292
ACTR6	6.12369	6.12101	6.20433	5.83183	5.71699	6.37758	5.84202	5.88897	5.20226	6.25929	6.37103	5.71868	6.3446	6.38737	6.10113	6.06636	6.31006	6.37035	5.79312	5.54319	6.23237	5.80814	6.26618	6.63636	5.6423	5.88108	6.3605	6.01821	6.36921	5.87821	6.06566	6.39395	5.87953	6.11143	5.83689	6.14115	6.38347	6.46934	6.57483	5.97347	6.31135	6.884	5.87498	5.95092	5.43243	5.61584	6.34986	6.05442	5.87473
ACTR8	5.96757	5.84461	6.19571	5.91172	6.31204	6.30463	5.93893	5.87679	5.99179	6.10153	6.10634	6.21324	6.37485	6.39774	6.10947	6.20402	6.31784	5.98576	6.20761	5.78014	5.84452	6.29746	6.31287	6.45792	5.93014	6.09737	6.42933	6.12814	6.23996	6.02116	6.29437	6.16128	6.06227	6.30327	6.04811	6.17643	6.05455	6.18247	5.84802	6.03833	6.40913	6.15443	6.10713	5.79088	6.17074	6.16142	5.80829	6.12848	6.10098
ACVR1B	6.25572	6.22779	6.43124	6.25236	6.12008	6.25384	6.54362	6.88377	6.37559	6.31832	6.17523	5.78851	6.50955	5.94407	6.46847	6.14096	5.95782	6.27859	6.63769	5.48257	6.12071	6.72949	6.91726	6.44668	6.09957	7.26522	6.49982	6.50964	6.04267	5.84072	5.75987	6.12116	6.51537	6.1468	6.02161	6.19857	6.2835	6.08679	5.63348	6.42354	6.08634	5.49686	6.44355	5.48664	5.82375	5.44234	6.35054	6.0822	6.50832
ACVR2A	6.27734	6.4512	6.19052	6.15398	6.34261	6.42323	6.22837	6.1594	5.77595	6.1852	6.61259	6.77301	6.86612	6.39827	6.47399	7.13047	6.7005	6.51632	6.351	6.44818	6.9831	6.02966	5.91973	5.92798	6.67565	6.34898	6.07651	5.97181	6.38392	6.4045	6.44547	6.64162	6.44569	6.82618	6.46945	6.17426	6.14457	6.16186	7.30255	6.30657	6.56893	6.75214	6.49824	6.69124	7.12715	6.70431	7.29035	5.96591	5.99297
ACVR2B	5.27301	5.13128	4.92968	5.00351	5.18706	5.05239	5.05743	5.20645	5.08506	5.13142	5.35271	5.76805	5.20512	5.19221	5.01795	5.19572	5.45726	5.20301	5.10442	5.62862	5.60603	5.26746	5.36617	5.18643	5.2484	5.17891	5.27658	5.12282	5.33774	5.23833	5.15965	5.14021	5.09248	5.11649	4.95948	5.11858	4.99477	5.15209	4.81947	4.98998	5.24521	4.85059	5.25311	5.41642	5.32628	5.10585	5.20932	5.2047	5.27742
ACVRL1	5.80338	5.98393	5.5956	5.94657	5.87225	5.52562	5.78203	6.01416	5.68109	5.47027	5.55885	6.0568	6.06828	5.54406	5.95679	5.70591	5.73978	5.61782	5.94362	5.69727	5.94743	5.61255	5.95675	5.58998	5.75467	5.98134	6.06387	5.75142	5.78848	5.69325	5.63351	5.74217	6.20911	5.53833	5.53327	5.50372	6.05138	5.94721	5.85091	5.5773	5.44242	5.5981	5.55898	5.57466	5.39307	5.89853	5.4776	5.61606	5.55694
ADA	7.2267	6.02529	5.77561	5.4926	6.65044	6.25488	5.36657	6.14096	6.47713	7.41343	6.2925	5.93047	6.18543	6.20056	7.13818	7.07272	6.50306	6.39251	6.06426	6.85738	6.4001	5.71263	5.97687	6.42732	6.48616	5.67643	6.33914	6.42276	6.63196	6.58403	7.10303	6.48927	5.88256	5.77316	5.69835	6.24036	7.13253	7.3253	6.30322	5.81336	5.64523	6.21918	6.05769	6.92109	6.12739	6.80366	6.14205	6.90276	7.09305
ADAL	4.91288	4.8831	4.71765	4.86415	4.89682	4.95158	4.61175	4.93058	4.83167	4.64599	4.74933	5.17361	4.94303	5.0323	4.88997	4.79427	4.96289	4.79644	4.93659	5.03503	4.69775	4.7483	4.77875	4.974	4.84817	4.83433	4.85606	4.54238	5.04031	4.90525	4.96163	4.86432	4.81281	5.13592	5.08082	4.91733	4.81312	5.03393	5.49746	4.91336	4.82221	5.00107	4.74359	4.92011	4.92027	4.87422	5.05494	4.96326	4.85403
ADAM10	8.02576	8.19705	8.50554	8.36287	7.55707	8.40118	8.36563	8.6707	7.47801	8.42295	8.91569	7.227	8.54702	8.088	8.53394	8.43165	7.97232	8.8074	8.58007	7.05793	8.12274	8.0847	8.25068	8.1373	7.84577	8.23002	8.73553	8.6663	8.43112	7.77904	7.76558	8.21915	7.7719	7.96621	8.44397	8.68743	8.30719	8.51164	7.64904	8.38777	8.25233	7.83539	8.21315	7.44322	7.83011	7.58186	7.78853	8.12058	8.45363
ADAM12	4.84608	4.92826	4.84024	5.05161	4.81693	4.63763	4.86525	4.99866	4.85286	4.76709	4.90932	5.19095	4.94812	4.86801	4.97928	5.05332	4.97625	4.9942	5.02871	4.9805	5.07276	5.34846	4.96641	4.98641	5.40229	5.15928	4.79589	4.6542	4.81829	5.09277	4.79306	4.91041	5.12903	4.92628	5.01918	4.92684	4.72564	4.96083	4.98942	5.0163	5.07601	4.69911	5.0486	5.01977	4.90129	5.02803	5.06016	4.792	4.6542
ADAM15	6.32982	6.18023	6.2393	6.3704	7.04832	6.595	6.29569	6.31537	6.14711	6.24604	6.23357	6.62189	6.63133	6.25887	5.98397	6.1456	6.50859	6.08597	6.36766	6.47154	6.16922	6.27375	6.39173	6.72999	6.46362	6.48394	6.35922	6.45519	6.38162	6.34939	6.3325	6.4645	6.44714	5.91755	6.03578	5.98557	6.41619	6.41441	5.79503	6.03044	6.27055	5.88371	6.00433	6.44955	5.79035	6.24269	6.39964	6.63339	6.34578
ADAM17	7.15947	7.8109	7.56165	7.22102	7.27312	7.11884	7.9417	7.9126	7.96838	7.58496	7.43958	6.53257	7.51677	7.13448	8.33124	7.5019	7.06754	7.6778	7.75767	6.99106	6.9794	8.23816	7.03837	6.92703	7.09983	7.24996	7.22148	7.31445	7.26865	7.36402	7.20887	7.22708	7.2192	7.5613	8.18306	7.67551	7.17857	7.16186	7.01741	8.31436	8.01192	7.59529	8.44695	8.11389	7.87709	8.10094	7.35121	7.13718	7.80979
ADAM19	8.51985	8.21823	8.28003	8.24695	8.30321	8.51989	8.51517	8.79495	8.88324	8.36313	8.04468	7.635	8.43178	8.2231	8.5436	8.22532	7.78581	8.15703	8.39268	7.87882	8.00816	8.12503	8.70223	8.32815	8.03733	9.0842	8.02217	7.92753	8.4415	8.14034	8.18774	8.51375	8.02881	7.89915	7.81306	8.95151	8.59822	8.34779	7.00527	8.34447	8.39433	8.03892	7.94227	8.04397	8.54482	8.08933	8.19437	8.30945	8.7082
ADAM21	4.80771	4.9452	5.03677	5.1678	4.97074	4.96819	5.00287	4.87389	4.77771	5.02135	5.1001	5.7957	4.95083	5.06149	4.89699	4.87177	5.2292	5.0887	5.05297	5.16009	5.38299	4.88073	4.45027	4.95661	5.59979	5.0051	4.99021	5.03346	4.98053	4.99543	5.02505	4.99467	5.48858	4.98506	5.09901	4.9042	4.69597	4.85648	4.94539	5.08609	5.15818	4.92968	4.7887	4.93777	4.70664	4.92569	5.07623	4.90227	4.69084
ADAM28	5.11591	5.49178	5.22164	5.44619	5.14197	6.27478	5.44061	5.51	5.42864	5.39315	5.46134	5.55128	5.51476	5.21691	5.20661	6.50513	6.47844	5.31738	5.67777	5.48999	5.23794	5.15211	5.55197	5.23928	5.57554	5.69087	5.26578	5.36176	5.88775	5.93815	5.81932	5.42949	5.63112	5.26122	5.6204	6.46081	5.51957	5.50339	5.65973	5.46468	5.18659	5.49035	5.08234	5.35727	5.63896	5.76425	5.21943	5.72131	5.57496
ADAM33	5.66724	6.08302	5.80313	6.04724	5.81261	5.65251	5.85964	5.90002	6.18123	5.91569	5.70832	5.85327	5.77399	5.89139	6.05819	5.81922	5.66933	5.62548	5.86156	6.21204	5.93079	5.97274	5.86997	5.66111	6.09314	5.78399	5.79805	5.79282	5.78623	5.8659	5.80992	5.82279	5.98842	5.77886	5.72278	5.6176	5.71402	5.73454	5.9709	5.91829	5.83997	5.85481	5.94125	6.11371	5.99042	5.9744	5.98044	5.71545	5.62279
ADAM7	4.49904	4.58223	4.54933	4.58879	4.95177	4.59088	4.62017	4.58645	4.73077	4.57025	4.73552	5.04869	4.82798	4.84398	4.6272	4.50661	4.76244	4.59766	4.85687	4.91156	4.77667	4.674	4.54601	4.57324	4.72128	4.49541	4.63573	4.43786	4.938	4.92477	4.85117	4.64856	4.66788	4.72249	4.73571	4.77759	4.90758	5.19971	5.02243	4.66082	4.66142	4.679	4.57537	4.94133	5.12887	4.8731	4.9918	4.6337	4.48228
ADAM8	8.23218	8.23394	8.27914	8.46348	7.97612	8.41648	8.26024	8.72041	8.67117	8.31046	8.17751	6.55705	8.22721	7.36557	8.34381	7.98142	7.40054	7.68433	8.08838	7.47694	7.92528	7.97803	8.1407	7.43648	8.16586	8.81417	7.28543	7.3977	8.62559	8.06886	8.15301	7.92908	7.48156	8.3233	8.38457	8.85294	7.86841	8.05934	6.56468	7.4162	7.52507	7.24547	7.20091	8.10763	8.52648	7.68558	7.79758	7.68433	8.25309
ADAM9	6.59463	6.5125	7.38588	7.01555	5.89293	7.32358	6.16307	7.52716	6.14394	6.47153	7.70356	6.04178	7.51277	6.34589	6.27783	7.63352	6.7035	7.40597	7.11038	4.66401	5.87402	6.52758	6.61629	6.19702	6.92156	7.47067	6.53624	6.39887	6.21961	6.37626	6.67513	6.44116	6.14835	6.1448	5.96036	6.14051	6.42925	6.31282	5.73647	9.10919	9.01646	7.37245	6.69089	6.28379	6.7251	7.17177	8.82669	6.48997	6.30542
ADAMTS13	5.63015	5.44013	5.69937	5.69302	5.4362	5.39632	5.58433	5.72853	5.92885	5.53366	5.61905	5.85099	5.40043	5.47535	5.38264	5.60371	5.72109	5.65138	5.73235	6.07398	6.21094	5.82009	5.47788	5.5697	5.60479	5.72294	5.63154	5.64899	5.61125	5.63078	5.71339	5.52779	5.57494	5.55245	5.52304	5.78749	5.51817	5.61508	5.65992	5.79415	5.61448	5.70974	5.51617	5.77053	5.95298	5.60823	5.95117	5.61001	5.48997
ADAMTS17	4.90067	4.56888	4.97886	5.15957	4.878	5.1774	4.95086	4.89506	4.65468	4.69124	5.01369	4.9354	4.92201	4.77356	4.86784	5.03884	5.21085	4.92927	5.00011	4.90447	4.759	5.14353	4.66153	4.70901	5.10195	4.97011	4.66952	4.78274	4.92052	5.01519	5.0486	4.69118	4.88557	4.83673	5.41134	5.02174	4.93792	4.83163	5.34854	5.07231	4.94766	5.00021	5.22257	4.79022	4.93803	4.68618	4.93471	4.64394	4.86443
ADAMTS19	4.36956	4.14544	4.29142	4.3902	4.24301	4.1115	4.46852	4.28764	4.21016	4.16125	4.24141	4.54334	4.17452	4.12203	4.45262	4.26105	4.22996	4.29996	4.30093	4.60342	4.77806	4.10555	4.3493	4.21701	4.24538	4.48635	4.22262	4.24074	4.21026	4.30807	4.26862	4.26397	4.4077	4.2877	4.19712	4.25646	4.27006	4.17361	4.31301	4.21522	4.33586	4.27555	4.29726	4.32587	4.19269	4.56746	4.56193	4.2227	4.18097
ADAMTS2	5.3783	5.63288	5.93063	5.35949	5.59902	5.02824	6.21226	5.35878	6.72097	5.63746	4.87543	5.77673	5.92953	5.15078	5.1833	6.48583	5.57158	5.67792	5.98987	5.80887	5.29776	5.49913	5.33469	5.74647	5.86392	5.53093	5.01413	5.65672	5.33995	5.13032	5.2804	6.03912	5.01136	5.92729	5.78956	5.82417	6.22813	5.68494	5.57418	5.47006	5.79953	5.09759	6.03439	5.27754	5.4776	5.12301	5.35741	6.21738	6.0545
ADAMTS6	4.33523	4.28018	4.36949	4.50061	4.45016	4.29335	4.66792	4.68156	4.47746	4.35007	4.3734	4.55096	4.62716	4.33776	4.59743	4.58925	4.41187	4.64258	4.54876	4.54541	4.35675	4.41074	4.24326	4.48609	4.57654	4.35286	4.55131	4.3693	4.47506	4.46322	4.11839	4.66411	4.23337	4.49377	4.45983	4.35826	4.74195	4.61363	4.38932	4.58393	4.45081	4.7081	4.4172	4.96077	4.38795	4.60378	4.4657	4.54238	4.29636
ADAMTS8	5.16462	5.10038	5.12575	5.17781	5.12496	5.06042	5.26311	5.2958	5.27088	5.03584	4.98285	5.41983	5.03905	5.21967	5.3118	5.12451	5.27336	5.18429	5.27273	5.55879	5.03449	5.25133	5.37807	5.29204	5.21307	5.23763	5.2499	5.45897	5.21636	5.13661	5.35237	5.01674	5.23188	5.47736	5.12611	5.14823	5.27607	5.15271	5.77864	5.3132	5.2682	5.21808	4.9797	5.13854	5.17932	5.29043	5.08461	5.21197	5.1846
ADAMTSL3	4.91171	4.89662	4.91792	4.85053	4.70618	4.75338	4.83779	4.85596	4.77608	4.81211	4.81123	5.00965	4.73553	4.78497	5.05372	4.75784	4.76452	4.96403	4.95093	5.13738	5.04895	5.44754	4.94596	4.9283	5.31313	4.87893	5.11493	4.88525	4.80669	4.83614	4.92107	4.99569	4.92934	4.86761	4.62706	4.82287	4.94584	4.79649	4.90806	4.9639	4.87161	4.88597	4.93267	5.03063	4.82825	5.03657	4.86045	4.76168	4.82209
ADAMTSL4	6.95115	7.21165	7.01433	7.23825	6.76827	6.5185	6.71095	6.7825	7.11959	6.81357	6.47918	6.46783	6.55706	6.35929	6.34605	6.34492	5.86424	6.57962	6.14209	7.4421	6.79234	6.44759	6.81412	6.34687	6.57227	6.47857	6.67667	6.72089	6.81295	6.86201	6.72075	6.75294	6.32748	6.32298	6.44099	6.51261	6.72716	6.78085	6.15341	6.54917	6.47679	6.40952	6.8143	6.64745	6.39983	6.46525	6.57608	6.53891	6.77949
ADAP1	8.12076	8.2607	7.90422	8.03078	8.44898	7.84191	8.54782	8.00195	8.94339	8.28349	7.8376	7.69828	7.63184	7.65336	8.06095	7.40728	7.93106	7.85384	8.06886	8.59919	7.66787	8.58026	7.78252	8.19173	8.1255	7.87595	8.15602	8.39807	8.40314	8.55198	8.40847	8.15453	7.82274	7.64383	7.56146	7.9193	7.9101	7.86558	6.63156	8.23828	7.8827	7.04194	8.35447	8.18283	7.81191	7.96434	7.5084	7.88495	8.42087
ADAP2	7.17177	7.30365	6.97291	6.76117	7.5065	6.74024	7.2769	6.67461	8.01953	7.34862	7.15013	6.52808	7.25682	6.22286	7.52974	7.14747	6.59939	7.65437	6.89	7.60266	6.955	6.56131	7.1427	7.08935	7.26018	6.73425	7.27393	7.68477	7.67381	7.2529	7.1609	7.42265	6.42987	6.63776	6.77039	6.49716	7.59719	7.39734	6.1167	7.37265	6.23659	6.68192	7.70708	7.07864	6.90875	7.35182	6.30003	6.81567	6.97931
ADARB1	5.64039	5.79138	5.46129	5.61044	5.52775	5.69437	5.53628	5.64999	5.74884	5.65342	5.6763	5.72003	5.64167	5.70022	6.06257	5.86399	6.00141	5.64228	5.86088	5.97204	5.431	5.64169	5.76844	5.70029	5.6078	5.68082	5.56872	5.63932	5.8182	5.84622	5.8486	5.83502	5.55502	5.56368	5.53276	5.64781	5.71118	5.84103	5.61497	5.7699	5.61716	5.78071	5.6888	5.85289	5.57339	5.73608	5.58921	5.74597	5.68471
ADARB2	5.43566	5.23751	5.02038	5.04642	5.19147	4.76498	5.71131	5.45791	5.095	4.83832	5.21763	5.44542	4.89711	5.02281	5.01441	4.85817	5.36179	4.88904	5.1928	5.26386	5.07085	5.31229	4.8196	5.32227	5.19825	5.8288	5.23548	5.06668	5.00792	5.06569	4.87906	5.0502	5.29806	5.32029	5.30025	5.9745	5.18106	5.20984	5.04351	5.30714	4.91366	4.82248	5.34743	5.31727	5.00954	5.27311	5.31103	5.16383	5.51381
ADAT2	4.94656	5.53577	5.20668	5.07296	5.25657	5.55107	5.10461	5.00014	4.97977	4.96235	5.28067	5.50133	5.03854	5.42857	5.49819	5.31604	5.47896	5.22571	5.22044	5.59659	5.51299	5.01823	4.87414	4.97656	5.53123	5.0778	5.20829	5.21658	4.77173	4.91429	5.46125	5.24333	5.17318	5.38027	5.31227	5.1047	5.22297	5.03328	4.93433	5.25979	5.24136	5.19779	5.19333	5.46959	5.25004	5.36193	5.15289	5.16302	5.39527
ADCK2	6.20146	5.82509	5.70658	5.71254	6.15555	6.19389	5.60577	5.43349	6.03182	6.21129	5.85665	5.96929	5.85364	5.85462	6.06226	6.16292	6.34616	5.69825	5.76712	6.15395	6.35715	5.836	5.96351	6.14216	6.36593	5.8225	5.89214	5.82538	6.22413	6.15777	6.47112	6.20845	5.46455	5.4822	5.30958	5.77003	6.05291	6.09767	5.82386	5.63209	5.68794	6.06687	5.59054	6.1797	5.73497	6.16496	5.62501	6.00994	6.21402
ADCY1	5.25569	5.25526	5.16874	5.3484	5.14723	4.96541	5.22165	5.38397	5.19729	5.14058	5.14983	5.30492	5.25696	5.23753	5.2763	5.21463	5.19346	5.33568	5.34751	5.54174	5.33751	5.18443	5.25186	5.15317	5.69031	5.28373	5.2375	5.16163	5.08823	5.26895	5.15682	5.20996	5.22681	5.11259	5.29433	5.03779	5.1951	5.2141	5.13618	5.20239	5.06769	5.17784	5.50123	5.23345	5.18303	5.26519	5.28701	5.2349	5.25224
ADCY10P1	6.28635	5.92188	5.95751	6.30052	5.5527	5.99283	6.48261	6.57279	6.66901	6.35457	5.93909	5.27654	6.44413	5.95214	6.53191	5.65969	5.76003	6.1043	6.18642	5.29857	5.98201	5.8877	5.78424	5.59082	5.73447	6.08853	5.6597	5.85005	6.03463	5.96479	5.86856	5.88126	5.68494	6.81918	6.6055	6.88279	6.03795	6.03657	5.75476	5.71628	5.79862	5.66195	5.81655	5.73239	6.27884	5.74365	5.56495	6.18987	6.34842
ADCY2	5.15697	5.13334	5.1612	5.46053	5.16185	5.17337	5.25025	5.5294	5.20915	5.1839	5.28965	5.72432	5.29476	5.0697	5.26887	5.3531	5.35442	5.23256	5.3692	5.5599	5.07401	5.45028	5.3286	5.28121	5.31644	5.23403	5.19681	5.15485	5.1872	5.21897	5.08223	5.32001	5.61807	5.20325	5.94834	5.35766	5.23297	5.33652	5.25334	5.26776	5.07394	5.18597	6.21625	5.10067	5.22648	5.23074	5.11284	5.28112	5.25228
ADCY3	7.27535	5.3028	7.24116	6.91795	7.29251	6.84169	7.18158	7.75566	7.06392	7.54108	6.18575	6.30049	7.43096	5.91514	8.06776	5.68235	5.70683	6.8196	8.01217	6.12269	6.79864	5.83997	6.60412	8.03723	7.60774	7.86437	6.22035	5.96708	5.96972	5.97966	5.95662	5.77564	7.89292	6.27701	6.06063	5.71631	7.54877	7.06974	6.84628	8.27267	8.19661	6.18378	7.59067	5.8972	6.03911	6.00894	7.79463	6.52837	7.1594
ADCY7	6.51621	6.59251	6.72114	6.49574	6.10806	6.55501	6.88762	6.75337	6.37542	6.57746	6.56494	6.03335	6.72379	6.6034	6.75226	6.60776	6.44554	6.68871	6.72755	6.23098	6.63239	6.37638	6.62302	6.34418	6.80965	6.36297	6.51091	6.61617	6.55882	6.34288	6.43207	6.37601	6.27139	6.67311	6.60958	6.86349	6.61781	6.66779	7.07058	6.4495	6.59572	6.42432	6.46081	6.50728	6.83878	6.70625	7.084	6.37023	6.41658
ADCY9	5.3213	5.49411	5.23782	5.35245	5.31547	5.27516	5.33788	5.5287	5.79014	5.35168	5.2993	5.59337	5.23276	5.31215	5.6088	5.46749	5.54279	5.21792	5.56986	5.7873	5.23724	5.40433	5.37555	5.58519	5.45852	5.17718	5.40602	5.30581	5.66842	5.34057	5.60984	5.57395	5.37807	5.39666	5.62385	5.51028	5.65771	5.4991	5.88318	5.314	5.34773	5.35725	5.3413	5.44045	5.31606	5.45057	5.21362	5.28243	5.58115
ADD1	8.56815	8.27885	8.344	8.08536	8.09491	8.35999	8.02691	8.37427	8.39497	8.00716	8.10426	8.12697	8.15878	7.93544	8.10955	8.48591	7.9608	8.24704	7.80128	7.81063	8.26162	7.91017	8.35855	7.91164	8.16159	8.52282	7.86304	7.88464	7.96137	7.98107	7.96859	8.30437	8.66522	8.39966	8.19396	8.21886	8.32505	8.24161	7.7755	7.95817	7.68611	7.89601	7.58259	8.26808	7.9622	8.28314	7.61144	8.19264	8.11018
ADD3	9.48494	9.21402	9.75789	9.41696	8.89409	9.8293	9.05527	9.8447	8.62079	9.15168	9.91173	8.67743	9.88065	9.46565	9.32272	9.54281	9.40394	10.0587	9.10355	8.45408	8.99154	9.50755	10.1616	9.94821	8.79085	10.1098	10.3634	9.90404	9.34027	9.08487	8.95659	9.51122	9.62518	8.87524	8.98643	9.71004	9.44986	9.50013	9.14316	9.28831	9.63796	8.99656	8.73384	8.09342	8.72869	8.40128	9.10438	9.71403	9.27631
ADGRA3	4.10392	4.4049	4.12422	4.198	4.27199	4.35563	4.3063	4.21246	4.33328	4.21281	4.13409	4.43194	4.15127	4.27743	4.38341	4.14641	4.34744	4.12133	4.16663	4.38649	3.96906	4.55222	4.17704	4.52755	4.35615	4.53438	4.24994	4.41802	4.33856	4.27324	4.22569	4.24118	4.24313	4.57249	4.04605	3.95314	4.26235	4.42341	4.80285	4.08724	4.41318	4.26036	4.2845	4.17638	4.54014	4.36125	4.28835	4.25607	4.13087
ADGRE2	8.21214	8.61922	8.81932	8.7373	7.69799	8.02432	9.06684	9.29775	9.16668	8.69861	8.12724	6.63528	8.88314	7.6231	8.98238	9.00321	7.47274	8.83197	9.27956	8.33383	8.00597	8.44294	8.11224	7.60084	8.26603	7.01549	8.89171	8.69915	8.47931	8.17683	7.98046	8.16042	7.11616	8.59428	8.61221	9.11962	8.48497	8.60073	6.81875	9.40245	9.04369	7.4151	9.42905	7.55651	8.6167	7.79262	7.45264	7.90482	9.27931
ADGRF3	4.39733	4.34007	4.30518	4.34815	4.11156	3.9682	4.25367	4.35801	4.36449	4.4308	4.18212	4.94266	4.26769	4.32173	4.12406	4.31391	4.2832	4.26828	4.3038	4.37539	4.45842	4.16956	4.26319	4.23736	4.58068	4.22763	4.14672	4.35533	4.31517	4.28364	4.11965	4.19758	4.26408	4.52489	4.11051	4.31808	4.28289	3.99564	4.63309	4.61553	4.26164	4.60623	4.35909	4.37464	4.8855	4.57351	4.62173	4.36209	4.18677
ADGRG1	7.07762	6.81795	5.773	6.12814	6.86691	6.10715	6.34912	6.50128	6.73384	7.12584	5.97598	7.28598	6.68387	6.6015	6.75624	6.56835	7.22838	6.65505	6.76159	7.51329	6.20966	5.71069	6.57076	6.82684	6.40893	6.71303	7.03711	6.9078	6.51249	6.38938	6.8449	6.58726	6.07096	6.75568	6.49467	7.40528	7.37307	7.83169	7.89412	6.07233	6.19469	7.06601	6.31937	7.58069	6.58637	6.75472	6.42935	6.05354	6.16174
ADGRG3	8.50322	8.89103	8.61017	8.66827	8.98343	8.93787	8.9248	9.81737	9.58702	9.1383	7.96718	7.00884	9.06415	8.19962	8.68746	8.94919	8.13765	7.98689	8.8594	8.05422	8.5919	8.84288	9.2195	8.26197	9.01416	10.0392	8.83631	8.8612	8.29854	7.96473	7.75748	7.92167	8.42333	8.7848	8.55766	8.85102	8.09869	7.7576	6.96926	8.6277	8.64865	7.65993	8.08784	7.78983	9.04317	7.67576	8.57146	7.92081	8.41233
ADGRG5	5.76494	5.44875	5.32619	5.46098	5.62316	5.37107	5.26292	5.51614	4.93421	5.27547	5.62652	6.10167	5.35868	5.50201	5.64518	5.37115	5.72054	5.60173	5.54968	5.75808	5.2068	5.19526	5.35311	5.3325	5.13487	5.17579	5.37407	5.48702	5.50839	5.83798	6.12817	5.45796	5.27422	5.18929	5.22128	5.70647	5.8862	5.91561	5.52266	5.25194	5.2531	5.51303	5.24312	5.66486	5.28777	5.65438	5.12991	5.63537	5.63279
ADGRL1	5.37528	5.31113	5.38068	5.26414	5.24479	5.59828	5.24808	5.33403	5.4738	5.34346	5.56397	5.78968	5.26161	5.33297	5.61774	5.72252	5.45731	5.41632	5.56846	5.8592	5.53696	5.19524	5.36048	5.42932	5.3079	5.22183	5.57267	5.33388	5.59466	5.3466	5.79645	5.58672	5.43095	5.17852	5.3954	5.47517	5.42959	5.5098	5.42302	5.32984	5.1588	5.33966	5.48529	5.19815	5.36377	5.36692	5.31043	5.54726	5.38639
ADH1B	4.3322	4.21743	4.21638	4.3352	4.17332	4.18812	4.29301	4.43717	4.27259	4.211	4.16699	4.44402	4.10687	4.199	4.46461	4.17315	4.24336	4.315	4.47187	4.57686	4.43197	4.26805	4.2115	4.39642	4.48529	4.1582	3.93891	4.30933	4.01688	4.2414	4.10971	4.50763	4.59586	4.66328	4.15435	4.62071	4.24379	4.07336	4.53326	4.23299	4.32678	4.42641	4.19905	4.25558	3.99737	4.00165	4.38092	4.25083	4.13457
ADH4	4.97189	4.86155	4.78114	4.86267	4.88155	4.77245	4.85831	4.95154	5.10599	4.9147	4.77599	4.76752	4.7761	4.79058	5.04883	5.06583	4.75815	4.97829	4.93942	5.17298	4.89734	4.88973	4.77291	4.85955	5.09735	4.83932	4.75602	4.84978	4.80363	4.96322	5.06246	4.8026	5.13925	4.97805	5.63973	4.97687	5.00866	5.00797	4.81269	4.88741	4.71139	4.72124	5.15876	5.0173	4.90777	4.73186	4.74812	4.88175	4.86051
ADH5	6.45158	6.31726	6.30514	6.13998	6.276	6.80814	6.26274	6.25995	5.79602	6.61469	6.7662	6.02497	6.529	6.55672	6.42412	6.63589	6.689	6.55853	5.92349	5.8168	6.12761	5.78877	6.41081	6.37398	5.7521	5.81034	6.4308	6.33665	6.59743	6.17728	6.50661	6.42644	6.37458	6.61187	6.27668	6.39465	6.60073	6.70849	6.36282	6.61883	6.57431	6.71984	6.17128	6.01348	6.38109	6.47275	6.62441	6.66384	6.2844
ADH6	4.79674	4.97761	4.85364	4.79958	4.91043	5.06046	4.9913	4.91841	4.785	4.89454	5.04584	5.41672	4.80918	5.1524	4.9003	4.93359	5.14839	4.96567	5.14699	5.13486	5.78273	4.90772	4.80234	4.73529	5.42705	4.87352	4.83878	4.83234	4.9912	4.84387	4.93768	4.92456	4.95162	4.89927	5.07821	4.95526	4.99593	4.99708	4.97514	5.05447	5.11831	5.18834	4.85359	5.15582	5.16804	5.34034	5.06938	4.81817	4.91349
ADI1	7.02413	6.79093	6.92589	6.58037	7.04978	7.09519	6.97143	6.70274	6.84629	6.87692	6.99219	7.00814	6.88819	6.84038	7.10692	6.66071	6.86819	7.08485	6.93312	6.17135	7.47587	7.15138	7.1252	7.12123	6.92955	6.68015	7.19206	7.16963	7.02304	6.88233	7.14508	7.13851	7.40193	6.64801	6.52825	6.92027	7.1032	6.99289	6.58009	6.67659	6.56206	6.54164	6.65132	6.83327	6.68472	6.59506	6.40477	6.75531	6.79683
ADIG	5.5437	5.54021	5.50904	5.90391	5.82353	5.62008	5.70894	5.85053	5.73055	5.77336	5.80197	6.34429	5.87513	5.52925	5.85032	5.84069	5.83366	5.88388	6.00167	6.22593	5.47104	5.82056	5.51514	5.78585	5.53943	5.53714	5.83597	5.7412	5.85477	5.89106	6.06559	6.03873	5.66386	5.54826	5.85492	5.6199	5.81815	5.56697	5.64059	5.62782	5.94495	5.63809	5.91329	5.75927	5.78321	5.9099	5.76787	5.82817	5.62289
ADK	5.47245	5.2283	5.37041	5.31812	5.54735	5.67555	5.41459	5.13668	5.42773	5.6306	5.88223	5.5085	5.47026	6.12519	5.39922	6.13098	5.81151	5.52917	6.00785	5.50333	5.20723	5.9819	5.64069	5.54666	6.24021	5.15416	5.68981	5.71563	5.63678	5.553	5.76405	5.7297	5.35858	5.22604	5.25353	5.45365	5.56827	5.52654	5.17256	5.3524	5.21585	5.79637	5.46955	5.47403	5.36009	5.73925	5.24678	6.22897	5.60162
ADNP	7.20686	7.22546	7.27582	6.95189	6.87488	7.28429	7.42947	7.47634	7.00455	7.50286	7.3973	7.26576	7.22384	7.37308	7.42539	7.38072	7.12848	7.77264	7.32802	6.60435	7.1002	7.24366	7.18006	7.21131	6.86711	7.29049	7.27372	7.43149	7.57518	7.31022	7.45156	7.37258	7.13591	7.33337	7.34811	7.58241	7.4015	7.59002	7.50278	7.3129	7.44264	7.7766	7.12212	6.62732	7.42337	7.33585	7.09254	7.45834	7.33525
ADNP2	6.86114	6.84463	6.54591	6.73841	6.87841	6.83521	6.93856	6.5544	6.6771	7.10007	6.71967	6.55074	6.57949	6.74385	7.25985	6.7926	6.67738	7.15638	6.45102	6.97864	6.87875	6.72403	6.75655	6.66762	6.19769	6.70293	6.66992	6.90769	6.78252	6.84164	6.57781	6.64875	6.55477	6.74769	7.02085	6.9911	6.89136	6.9572	6.9477	7.01366	7.11873	7.20291	6.89043	6.7901	6.9617	6.93387	7.26451	6.80234	6.82328
ADO	6.13612	5.92935	6.16986	5.97002	6.16784	6.50239	6.0714	5.95604	5.9253	6.21225	6.52224	6.26605	6.53417	6.31551	6.40148	6.75564	6.72888	6.39119	6.24969	6.06836	6.22865	6.05637	6.31566	6.57262	5.93971	5.9974	6.36939	6.25825	6.51728	6.26036	6.22855	6.51176	6.28612	6.26924	6.04206	6.46107	6.53717	6.44328	6.94301	6.35599	6.57141	6.88706	6.08124	5.76711	6.11281	6.13669	5.94714	6.40391	6.08707
ADORA1	5.7316	5.65972	5.47502	5.88085	5.86849	5.68215	5.70078	5.77584	5.8334	5.69586	5.7633	6.10568	5.61567	5.74219	5.66923	5.98126	5.73877	5.67557	5.90709	6.09259	5.59645	6.00969	5.86942	5.8004	6.40714	5.82835	5.64267	5.77835	5.74607	5.81108	5.64054	5.65641	5.65069	5.94877	5.75288	5.85259	5.82768	5.63035	6.11674	5.85931	5.65503	5.9178	5.89145	5.91871	6.13466	5.69128	6.00466	5.54632	5.63443
ADORA3	5.84283	6.69698	6.75641	6.2752	5.71991	6.06436	6.95704	6.08005	7.1007	6.24209	4.86217	5.18521	6.76521	6.34918	6.37666	6.25399	5.58802	6.15762	6.92723	5.03942	5.34968	5.8743	5.96257	6.41534	6.08589	6.53585	6.54152	5.81694	6.08952	6.32848	6.43973	6.05165	7.03691	6.26248	5.8068	6.09173	5.899	6.48205	5.30653	6.85083	6.41344	6.16623	6.30827	7.11799	5.74999	5.95968	5.71078	5.9546	6.11668
ADPGK	7.8061	7.97607	8.15317	7.85776	7.51943	8.15446	8.20194	8.05872	7.80045	8.13331	7.97241	7.13739	8.33135	7.76878	8.22802	8.32475	7.93531	8.10807	8.23256	7.09523	7.61897	7.51469	7.86353	7.81404	7.19927	7.79479	7.89951	7.72985	8.15604	7.78028	7.44096	7.73957	7.55825	8.14844	8.14291	7.90047	7.49695	7.78788	7.83724	8.61256	8.81091	8.21234	8.61784	7.82438	7.98247	7.85959	8.50924	8.12006	7.86353
ADPRH	5.65131	5.50716	5.77465	5.54456	5.38876	5.76319	5.51427	5.18226	5.60461	5.73786	5.58347	5.90039	5.7916	5.481	5.67668	5.45399	5.4834	5.50129	6.01807	5.5151	5.40199	6.06276	5.75234	5.69986	6.61919	5.53294	5.7532	5.4669	5.77041	5.711	5.66282	5.56372	5.66969	5.33636	5.47763	5.60804	5.50562	5.57254	6.47934	5.95583	5.64089	5.60746	5.64307	5.61242	6.15995	5.69211	5.78903	5.43628	5.60919
ADPRHL1	5.32976	5.1918	5.2085	5.46667	5.10175	5.00427	5.35638	5.30884	5.59712	5.29768	5.34863	5.7462	5.20167	5.29	5.24678	5.29054	5.41972	5.40652	5.56341	5.76418	5.0697	4.95791	5.15815	5.31214	5.45255	5.47624	5.56192	5.34072	5.35589	5.38068	5.2902	5.50282	5.82203	5.1333	5.52551	5.3715	5.35076	5.07125	5.48666	5.30059	5.41655	5.83712	5.46428	5.33883	5.28014	5.4124	5.6833	5.18926	5.29125
ADPRM	5.65492	6.22842	5.93439	6.03107	6.23988	6.52593	6.15908	6.1066	5.33275	6.15498	6.57995	6.03759	6.51657	6.05727	6.36759	6.92153	6.41716	6.08497	6.11727	5.87437	5.88434	6.42174	6.00045	6.352	5.69306	5.96986	5.98002	6.193	6.06298	6.22845	5.99891	6.21136	5.56662	6.32537	6.43155	6.28801	6.01427	5.99487	5.89017	6.49016	6.64225	6.88387	6.04672	6.32769	6.28326	6.5964	6.12976	6.11497	6.11909
ADRA1A	4.76242	4.78579	4.75242	5.00048	4.70402	4.57047	4.76174	4.86826	4.83864	4.58882	4.88285	5.04391	4.7169	4.62104	4.81859	4.85147	4.83423	4.78108	4.96568	4.95761	4.77054	5.00232	4.70373	4.64566	4.85659	4.87511	4.89782	4.80015	4.76741	4.80848	4.98422	4.89664	4.95812	4.93971	4.82761	4.78688	4.74323	4.8247	4.73026	4.82991	4.78813	4.91389	4.81376	4.81144	4.7023	4.75229	4.91272	4.71622	4.78713
ADRA1D	5.42348	5.32602	5.29932	5.23769	5.32084	5.13778	5.31246	5.29357	5.3404	5.12866	5.44243	5.66577	5.17042	5.287	5.41693	5.26806	5.43564	5.19212	5.40274	5.4711	5.27701	5.22264	5.29023	5.30756	5.07235	5.53823	5.52447	5.53569	5.36498	5.44337	5.34133	5.32176	5.38643	5.67857	5.48643	5.46867	5.29785	5.29378	5.07003	5.30873	5.50464	5.59771	5.15171	5.19029	5.20316	5.20392	5.31051	5.23932	5.27867
ADSL	7.93569	7.95378	8.05216	7.71464	8.43296	8.40265	7.76782	7.50219	7.93103	8.19742	8.01026	7.12495	8.13281	8.16551	7.9527	8.30241	8.12988	7.82013	7.62965	7.711	7.79394	7.59961	7.89825	8.23487	7.634	7.67102	8.01364	7.95543	8.58457	8.0546	8.26527	8.29584	7.66726	7.46259	7.54178	7.51749	8.23487	8.35898	7.48374	7.5303	7.68159	7.94488	7.72095	8.34272	7.451	7.93377	7.96283	8.61889	8.29231
ADSS	6.67999	7.07279	7.33524	6.83829	6.6775	7.23745	7.07764	6.69469	6.36988	6.77973	7.02595	6.51587	6.83376	7.07397	6.64061	7.09775	7.42186	7.20712	6.93499	6.41146	6.36626	6.82605	6.818	7.15238	6.41795	6.71216	7.09492	7.30864	7.21827	6.83495	6.88505	7.16584	6.48461	6.77071	6.83775	6.93596	7.06627	7.25359	6.714	6.69696	6.88439	7.28724	6.74464	6.57256	6.52428	6.63542	6.72671	7.92479	6.95292
ADSSL1	5.5825	5.28849	5.39735	5.39757	5.28741	5.42007	5.30543	5.35736	5.41249	5.48833	5.56367	5.94912	5.5554	5.4925	5.67132	5.71592	5.70112	5.43835	5.7553	5.83183	5.87723	5.40222	5.40245	5.65027	5.50031	5.69041	5.35359	5.573	5.54839	5.61662	5.26798	5.48016	5.44691	5.81035	5.31012	5.45563	5.57552	5.50782	5.50965	5.47754	5.54922	5.4639	5.39859	5.37179	5.35041	5.41807	5.40298	5.64318	5.40578
ADTRP	5.08591	5.42149	5.16994	5.1127	5.12035	6.96448	5.03743	5.35616	5.13546	5.09999	6.31489	5.67881	5.87825	5.20351	5.79982	5.82228	5.51882	5.34733	5.45662	5.5944	5.5107	5.68501	5.56321	5.4712	5.76703	5.53239	5.14801	5.1733	5.75478	5.74393	5.34609	5.14652	5.34434	5.8246	5.2879	5.44371	5.63481	5.94353	5.58388	5.54033	5.23454	5.58536	5.38219	5.70052	5.55573	5.60914	5.39381	5.14562	5.26182
AEBP2	5.4183	5.16303	5.60866	5.36671	4.9957	5.70378	5.48595	5.6256	4.85444	5.29848	5.74698	5.20909	5.44967	5.63999	5.29251	5.62803	5.42435	5.67043	5.31782	4.81012	5.25299	5.37978	5.48115	5.40767	5.22107	5.13136	5.72356	5.3457	5.45832	5.07943	5.85496	5.64821	5.18327	5.40802	5.40948	5.46021	5.72801	5.58458	5.4193	5.86901	5.69004	5.49525	5.51956	4.99224	5.00304	5.23929	5.69281	5.6566	5.49687
AFDN	5.57116	5.75703	5.71783	5.35035	5.31025	5.53743	5.37334	5.77473	5.52986	5.20116	5.62869	5.57141	5.52587	5.6704	5.55471	5.53372	5.26823	5.37605	5.57059	5.6213	5.42341	5.25748	5.27317	5.43944	5.86519	5.70021	5.29417	5.31667	5.45373	5.54106	5.57698	5.57166	5.80341	5.83257	5.5216	5.89131	5.31206	5.36208	5.34915	5.19313	5.20699	5.33706	5.18018	5.42573	5.37426	5.40345	5.31821	5.7505	5.57509
AFF1	7.59907	7.80064	7.59192	7.83341	7.19465	7.25785	7.62648	7.67972	7.80644	7.30899	7.62188	8.0464	7.50988	7.65208	7.82949	7.56581	7.40544	8.19605	7.69334	7.52632	7.74363	7.56215	7.54593	7.44833	7.28708	7.73136	7.9187	7.62933	7.59169	7.70424	7.35218	7.50307	7.52331	8.04074	7.61723	7.92446	7.67285	7.84501	7.26638	7.73246	7.87308	7.86299	7.47804	7.27675	7.86463	7.62692	7.69867	7.76458	7.79566
AFF3	5.00245	5.05417	5.04146	5.08567	4.85854	5.62916	5.08295	5.04334	4.98907	5.12722	4.94462	5.14511	5.07505	4.96234	5.0761	5.40574	5.83586	5.02231	5.1385	5.37168	5.10091	4.89116	5.22816	5.14178	4.8788	4.88703	5.19394	5.03418	5.25404	5.2372	5.11421	5.4617	4.97465	4.98566	4.97528	5.13295	5.12982	5.18092	6.2743	4.88334	5.11574	5.46811	4.91346	4.97113	5.06775	5.4962	5.16617	5.27952	5.13993
AFF4	6.39132	6.36115	6.40476	6.3247	6.45764	6.43622	6.32946	6.26036	6.3848	6.36676	5.91654	5.79372	6.38175	6.31483	6.04439	6.28847	6.18079	6.17528	6.18582	6.02644	5.95699	6.64417	6.60391	6.49815	6.21509	6.38661	6.43433	6.34932	6.14529	5.95843	6.09005	6.30379	6.19077	6.49699	6.35511	6.47124	6.51246	6.29291	6.26504	6.25812	6.40962	6.07649	6.25393	6.47598	6.29065	6.09736	6.1864	6.25965	6.25066
AFG3L1P	5.90719	5.75386	5.85531	5.63573	6.03729	6.02762	5.82694	5.49582	5.84658	5.92776	5.59228	5.46685	6.07199	5.86719	6.07823	5.85143	6.05484	5.72881	5.85346	5.73902	5.78426	5.80303	5.82991	5.70154	5.51182	5.71109	5.63388	5.72297	5.96227	5.95325	5.71234	5.94293	5.59533	5.73318	5.74988	5.73413	5.7999	6.0768	5.58902	5.73462	5.66088	5.63113	5.64869	5.95033	5.89369	5.77285	5.75193	6.25707	6.00802
AFG3L2	5.97458	6.04709	5.91585	5.65589	6.23537	6.28229	6.06647	5.6612	6.45441	6.20696	6.03585	5.86743	6.0166	6.33251	6.21254	6.58423	6.27059	6.16755	5.93459	6.22895	5.71381	6.02905	6.12394	5.97014	5.88264	5.95512	6.0844	5.80645	6.16701	6.2661	6.19757	6.15285	6.04117	5.99892	5.72095	6.06613	6.11684	6.28668	6.51167	5.81186	5.6999	6.06517	6.17909	6.71317	6.14131	6.4548	5.69383	6.3128	6.39479
AFTPH	8.95101	8.64886	8.99498	8.68034	8.73095	8.80379	8.78449	8.83922	8.64352	8.85355	8.92566	8.58364	8.79388	8.91537	8.98632	8.37862	8.68003	9.02046	8.72153	8.31465	9.08757	8.7404	8.89139	8.84628	8.7853	9.09464	9.09511	9.05125	8.73178	8.77768	8.63073	8.67534	8.75284	8.8739	8.52465	8.68039	8.67244	8.67972	8.63543	8.74002	8.77433	8.69499	8.41073	8.37521	8.70019	8.46376	8.63492	8.44148	8.68934
AGA	6.53712	6.85852	6.40654	5.91746	6.84761	7.035	6.28468	6.45968	5.9966	7.00663	6.84271	5.30658	7.42932	6.57185	6.41826	6.66177	6.68846	6.78376	6.79493	5.76894	6.4937	6.44922	6.36758	6.63459	6.15283	5.94268	7.11373	6.60813	6.60877	6.24225	6.41742	6.3895	6.62441	6.71317	6.689	6.68361	6.61309	6.79133	6.69965	7.19768	8.04768	7.26651	6.52438	6.27788	6.01889	6.14937	7.79632	6.63563	6.48396
AGAP1	5.1824	4.88973	5.08922	5.25449	5.18455	5.26571	5.07747	5.03167	5.47588	5.11353	4.96252	5.63024	5.0132	5.0402	4.89553	5.2066	5.34013	5.23236	5.07728	5.47178	5.65073	5.25577	5.22472	5.11684	4.97563	5.12124	5.29789	5.41926	5.14036	5.11723	5.32084	4.95098	5.19117	5.14521	5.5295	5.278	5.39375	5.46501	5.14107	5.13913	5.16213	5.23759	6.26194	4.95874	4.86177	5.13924	4.98025	4.93158	5.10088
AGAP3	5.92305	5.93119	5.80277	6.06257	5.95392	5.67864	5.81344	6.05329	6.32336	6.05397	5.87393	5.90075	5.82148	5.82533	6.24864	6.11238	5.95961	5.73889	6.11862	6.0561	5.73148	6.06331	5.83624	5.90497	5.78476	5.79137	5.89793	6.15843	6.2078	6.08853	6.16104	6.02989	5.96294	5.7594	6.03377	5.76134	5.9326	5.95831	5.75378	5.87398	5.70508	5.94774	6.0832	6.07676	5.78046	6.10085	5.82533	6.03178	6.14514
AGBL5	6.26905	5.85632	6.17326	5.86739	6.12981	6.19365	5.85185	5.63139	5.76002	5.72876	6.06827	6.4907	5.6344	5.6632	5.31779	5.8388	6.15416	6.18166	5.98589	6.1715	6.22409	5.90534	6.07439	6.03857	6.08864	5.90217	5.78449	5.8461	5.66209	6.06137	5.95028	5.87131	6.83466	6.02311	5.84558	5.73324	5.89672	5.81852	6.43437	5.7368	5.9267	5.95486	5.52253	6.00226	5.75869	5.91224	5.47937	6.00747	5.75363
AGER	6.06158	6.33193	5.88602	6.0246	6.29773	5.69977	6.42564	6.19005	6.74756	6.19346	5.86421	6.07414	5.88672	5.85501	6.22188	5.88499	5.71512	5.77818	5.99416	6.43432	5.99244	6.58132	6.28004	5.83124	5.90654	6.29221	6.05457	5.81075	6.1726	5.79982	6.25678	6.04543	5.97592	5.86802	6.08384	6.25548	6.21254	5.917	5.86325	5.97938	5.77676	6.27577	6.22637	6.21566	6.07362	6.10226	6.12531	5.71943	6.4967
AGFG1	7.53456	7.57028	8.01516	7.81358	7.03804	7.95658	7.35358	8.31103	7.53273	7.19084	7.85969	6.38963	8.5364	7.05704	6.99551	7.88172	7.35117	7.87165	7.88805	5.29306	6.80724	8.35903	7.77849	7.86326	7.75488	9.22815	7.94331	7.60461	6.49482	6.57995	6.5709	7.00199	7.42989	7.51334	6.99653	7.53854	7.49376	6.78315	6.75817	8.49374	8.52988	7.04144	6.98458	6.80647	6.97475	6.71204	8.34107	7.17182	7.02896
AGFG2	5.34041	5.38145	5.49311	5.17712	5.39841	5.31925	5.43172	5.43283	5.34992	5.41236	5.50154	5.69118	5.47509	5.45197	5.57154	5.32945	5.454	5.367	5.70046	5.77077	5.70272	5.55515	5.15326	5.48337	5.73956	5.4389	5.59335	5.79379	5.20538	5.15305	5.40281	5.15781	5.24983	5.50212	5.55988	5.28781	5.44853	5.37265	5.73703	5.7514	5.36891	5.39081	5.46978	5.54291	5.39876	5.63824	5.39682	5.36895	5.39872
AGGF1	6.0931	6.07158	6.28248	6.09272	5.6405	6.48995	6.27839	6.34618	5.59077	5.94801	6.53108	5.64537	6.50434	6.07861	6.31219	5.93973	6.08418	6.17676	6.0326	5.39283	5.97162	5.94042	6.28862	6.49699	5.87077	5.78329	6.58451	6.55872	6.22834	5.87233	6.00181	6.0909	5.75624	6.13154	6.19041	6.52992	6.17439	6.27676	6.19373	6.24708	6.55314	6.5253	6.13689	5.71105	5.85732	5.69067	5.9108	6.26525	5.98169
AGK	5.2603	4.86963	5.0899	4.78457	5.15015	5.51697	4.79503	5.04169	4.89219	5.28248	5.27362	4.80535	5.23343	5.26323	5.19603	5.6072	5.37336	5.52939	4.86488	4.65227	5.18686	4.91	5.20666	5.25829	4.68514	5.06476	5.08966	5.19834	5.39698	5.25439	5.36861	5.28129	4.7165	4.80146	4.91813	5.19519	5.29256	5.6546	5.4657	5.03056	4.93174	5.26295	4.80872	5.01767	4.95046	5.05615	4.72035	5.67231	5.64575
AGMAT	5.17625	4.99305	5.22908	5.25688	5.03822	5.44982	5.11621	5.05653	5.48065	5.28528	5.52733	5.5431	5.15165	5.06446	5.6082	5.32817	5.50297	5.24234	5.39436	5.81878	5.17315	5.35745	5.21313	5.14318	5.64007	5.04933	5.31869	5.10946	5.23775	5.08843	5.28111	4.99214	5.49246	5.18016	6.34368	5.22696	5.2026	5.27761	5.29593	5.33707	5.33459	5.17682	6.06053	5.20387	5.34471	5.55302	5.17697	5.34446	5.4269
AGO1	6.7381	6.739	6.59034	6.44774	6.62622	6.45186	6.78173	6.7516	7.32005	6.85105	6.4991	6.60808	6.60398	6.52159	7.22076	6.66169	6.4398	6.75546	6.98653	6.93664	6.77215	6.62667	6.79009	6.57183	6.60393	6.65085	6.43365	6.55279	6.83424	6.42283	6.82818	6.99695	6.77599	6.50715	6.26087	6.58154	6.52056	6.58441	6.23684	6.5954	6.63333	6.67487	6.88342	6.69647	6.73294	6.87341	6.42885	6.45005	6.57465
AGO3	6.21621	6.33356	6.15324	6.12632	5.89835	6.41573	6.5055	6.15277	6.03072	6.57421	6.21142	5.74122	6.46122	6.32561	6.42374	5.91219	5.90594	6.43071	5.99697	5.88084	5.68861	6.26282	6.05629	6.18724	5.96995	5.87307	6.30043	6.28694	6.15004	6.02824	6.077	6.35146	6.16135	6.0458	6.0811	6.15559	6.0363	6.15516	5.73244	6.82323	6.55479	6.24376	6.26707	5.96008	6.04644	6.06705	6.27934	6.18097	6.38372
AGO4	6.77431	7.76856	7.41441	7.23582	6.9609	7.11218	7.62898	7.59097	6.88857	7.09706	7.19666	6.15507	7.18657	6.85489	7.06288	6.56239	6.41431	7.01547	7.18273	6.60612	6.70082	7.63582	7.07169	7.34824	7.2058	7.47964	7.49672	7.43044	7.03559	6.83399	6.67797	6.87977	7.22043	6.58377	6.80357	7.39786	6.66596	6.66312	5.87052	7.78342	7.9076	6.96573	7.33059	6.99748	6.96845	6.66809	7.74085	6.66122	6.962
AGPAT1	7.79835	7.17389	7.39561	7.21242	7.89065	7.67603	7.51385	7.09634	7.96343	7.37108	7.20488	8.16961	7.07758	6.86041	7.17718	6.74321	7.26702	7.52097	7.1469	7.64041	7.60548	7.87655	7.49667	7.43802	7.31333	7.36135	7.29034	7.25358	6.80205	7.25484	7.05792	6.76511	7.97508	7.19506	7.30988	6.80708	7.54197	7.05618	9.22495	7.45709	7.33914	7.51819	7.35345	7.85931	8.32461	7.85793	7.37495	7.06779	7.13192
AGPAT2	7.07622	7.12042	6.87073	7.12621	7.81322	7.02061	7.36208	6.81918	7.62473	7.48254	6.61047	6.69035	7.05658	6.92489	6.95187	6.98621	6.83821	6.56662	7.19227	6.98608	6.7752	7.71821	7.12585	7.10433	7.04733	7.08048	7.25574	7.5716	6.95171	6.93828	6.77515	6.76926	6.96299	6.71293	6.94926	6.83423	6.64224	6.62295	6.27241	7.50866	7.37715	6.68189	7.52517	7.17392	7.16774	6.81343	6.95383	6.88205	6.97837
AGPAT3	6.6513	6.24569	6.30281	6.01797	6.49201	6.19757	6.47789	5.81812	6.63368	6.38199	6.49368	6.54631	6.05591	6.17228	6.67348	6.12024	6.12274	6.46617	6.15908	6.36616	6.27101	6.13914	6.39006	6.37857	6.82432	6.25723	6.12918	6.06794	6.16828	6.22222	6.4333	6.25216	6.41961	6.2964	6.05661	6.27429	6.07287	6.30323	6.16482	6.39306	6.23878	6.23092	5.91524	6.25642	6.27008	6.40365	6.36303	6.4696	6.24305
AGPAT4	6.19055	7.04143	7.06764	6.27236	6.19487	6.12968	6.46445	6.31705	6.21404	6.23561	6.32205	6.48406	6.36151	7.13675	7.09497	6.95874	6.47597	7.17556	6.80395	6.45035	6.11149	6.30417	6.6206	6.50856	6.97363	6.70327	6.26796	6.72936	6.46236	6.45421	6.55107	6.74333	6.32522	6.72709	6.23532	6.67315	6.64217	6.59333	6.57234	6.08339	5.98458	6.91704	6.09124	6.37717	6.05854	6.21445	6.05564	6.87435	7.07079
AGPAT5	4.85917	4.7465	4.39381	4.56943	4.47449	5.35797	4.71565	4.49367	4.41587	4.76183	4.85012	4.82891	4.763	4.87968	4.51926	5.55418	5.49587	5.10563	4.62517	4.52338	4.77269	5.16145	4.81603	4.8068	4.34374	4.9689	4.58967	4.77025	4.99756	4.53491	4.63743	4.91531	4.94635	4.68298	4.75785	4.80859	5.31599	5.09847	4.76577	4.50179	4.77619	4.84206	4.56329	4.83803	5.01584	4.56171	4.63512	5.33775	4.96341
AGPS	6.75939	6.57069	6.9117	6.67789	6.65995	7.04449	6.67357	6.62708	5.81323	7.03667	6.62863	6.10217	7.00806	7.2113	6.2984	6.90423	6.84101	6.55803	6.38154	5.85335	6.37289	7.20028	6.67685	6.9593	6.04445	6.67378	7.11707	6.97929	6.73382	6.52669	6.69929	6.77571	6.755	6.6076	6.28284	6.51925	6.85686	6.69748	5.85613	6.33172	6.62643	6.76057	6.29826	6.27755	5.81412	6.08633	6.17381	7.07972	6.57253
AGRN	5.77158	5.69378	5.63296	5.58301	5.68839	5.50641	5.64952	5.69704	5.79609	5.578	5.63523	6.02961	5.5567	5.58807	5.72711	5.62265	5.68544	5.66187	5.78994	6.13142	5.48411	5.82019	5.52412	5.7021	5.90278	5.73871	5.74816	5.63015	5.51474	5.6976	5.59261	5.54521	5.66454	6.05011	5.50789	5.73093	5.5742	5.71578	5.73915	5.75497	5.86961	5.79891	5.64301	5.68059	5.64811	5.62772	5.82026	5.65828	5.66795
AGTPBP1	8.18165	8.80583	9.03549	8.78225	8.02512	8.53839	8.17555	9.19981	7.42798	7.99625	8.85287	7.64112	9.29772	8.71612	7.38356	8.38899	7.99155	8.57328	8.29238	6.66863	7.80497	8.41169	8.83503	8.87104	7.78296	9.11727	9.55049	9.59761	8.91075	8.38491	8.2942	8.85079	8.92196	8.12063	7.81622	8.26542	8.28261	8.1604	6.91862	8.68452	8.87623	7.90978	7.85231	6.72752	7.66318	6.6553	8.12765	7.74444	7.78637
AGTR2	4.45966	4.90162	4.77201	4.80825	4.54434	4.49411	4.70781	5.05212	4.57953	4.78422	4.64798	5.07489	4.75293	4.8627	4.92895	4.74938	4.73986	4.6556	4.83743	4.74924	4.9035	4.78648	4.80731	4.69851	5.09003	4.91143	4.67961	4.73679	4.4554	4.66219	4.69234	4.50271	4.69483	4.76202	4.66949	4.71644	4.83153	4.48668	5.05345	5.0328	5.1243	4.61549	4.74422	4.94918	4.75081	4.9768	5.26563	4.57712	4.70723
AGTRAP	8.17719	8.4804	8.29247	8.12136	8.70539	7.98848	9.07374	8.30227	8.96649	8.96241	7.77622	6.79194	8.14074	7.9314	8.9144	7.99079	7.40489	7.96827	8.17955	7.65536	7.4822	9.24206	8.39987	7.97348	8.29057	7.79751	8.18897	8.79896	8.06213	8.0679	7.85644	7.76564	8.13334	8.07082	7.53981	7.73024	7.69269	7.44183	6.70138	9.11594	8.6151	7.22305	8.88096	8.35876	8.34347	7.88984	8.27936	7.49984	8.23076
AGXT	4.80903	4.81823	4.67289	4.842	4.78894	4.64249	4.76426	4.97621	4.82347	4.62541	4.88362	5.05489	4.68338	4.75774	4.75325	4.78578	4.72218	4.60687	4.86003	4.99757	4.84302	4.73732	4.75996	4.77296	4.85481	4.8014	4.78022	4.61206	4.79301	4.71108	4.6889	4.45124	4.74753	4.66199	4.86512	4.74109	4.86047	4.72511	4.93754	4.92921	4.64383	4.71899	4.82833	4.64805	5.04051	4.8249	4.84083	4.78183	4.75688
AHCTF1	7.45385	8.04077	7.88439	8.20649	7.23633	7.92194	7.94341	8.38169	7.77274	7.89253	8.16646	6.67767	7.90928	7.53346	7.83981	7.61606	7.24551	8.15386	7.70212	7.23982	8.20118	7.62281	7.44294	7.78149	7.43579	7.58849	7.77666	7.71982	7.65527	7.57491	7.53712	7.58281	7.08071	8.13461	8.35635	8.68619	7.70993	7.65995	7.13308	7.59421	7.59356	8.14995	7.64683	7.17236	7.84925	7.29438	7.46829	7.87658	8.06821
AHCYL1	7.45075	7.54698	7.51588	7.39102	7.82603	7.44322	7.44547	6.99055	7.63527	7.3188	7.08349	7.09996	7.31572	7.64976	7.41793	7.54067	7.54805	7.16137	7.20587	7.34278	6.84399	7.45939	7.62299	7.12325	7.28392	7.50633	7.43125	7.40425	7.5264	7.53521	7.60124	7.35625	7.13959	6.92391	7.12459	7.26894	7.26417	7.65442	7.03306	7.06801	7.08682	6.94225	7.07313	6.93917	7.2915	7.14549	6.66983	7.49908	7.62299
AHCYL2	5.75898	5.12798	5.69033	5.32136	5.61718	5.56417	5.78226	5.84183	5.55543	5.4858	5.43395	5.80939	5.55148	5.53644	5.70943	6.07853	5.88119	5.80069	5.74361	5.6601	5.44845	5.50143	5.75991	5.64882	5.64013	5.50829	5.48797	5.37467	5.6147	5.41444	5.47183	5.66791	5.26807	5.48377	5.92283	5.26428	5.71354	5.62639	5.25392	5.26311	5.49366	5.60641	5.49385	5.34263	5.42767	5.28376	5.30713	5.80319	5.8643
AHDC1	5.58248	5.45573	5.63279	5.54722	5.37298	5.30209	5.49913	5.59722	5.72314	5.37936	5.4679	5.86157	5.57017	5.52585	5.57717	5.71754	5.64984	5.40976	5.76782	5.78291	5.81839	5.45087	5.57931	5.54545	5.64717	5.55707	5.41237	5.43658	5.51132	5.54445	5.64053	5.57764	5.35854	5.3242	5.65977	5.62729	5.45193	5.53928	5.7931	5.47565	5.42929	5.49721	5.77007	5.81747	5.67878	5.65697	5.65452	5.5509	5.62485
AHNAK	7.16262	7.29059	6.69837	6.91032	7.01446	6.64721	6.95403	6.96928	7.66702	7.03349	7.12305	7.5727	7.02728	6.90205	7.37789	7.24303	6.87195	7.11463	7.04722	8.0566	6.88734	5.85797	7.56201	6.42747	6.63883	6.25787	6.48233	6.44714	7.44763	7.65405	7.79905	7.67164	6.09606	6.70189	6.93275	7.04548	7.82032	8.27218	6.92951	6.72395	6.06149	7.33607	7.33568	8.20044	7.35502	8.06661	6.45361	7.06502	7.75619
AHNAK2	5.34693	5.18157	5.27533	5.29264	5.23193	5.11996	5.19861	5.25334	5.59049	5.12995	5.3564	5.35134	5.32337	5.27228	5.13746	5.1106	5.22332	5.22163	5.55044	5.69229	5.52858	5.20391	5.14448	5.24976	5.81621	5.42445	5.20088	5.09771	5.17245	5.23087	5.19882	5.16715	5.49173	5.35768	5.27565	5.2471	5.21326	5.16627	5.10472	5.18577	5.30283	5.16589	5.19115	5.40008	5.53273	5.47279	5.63662	5.19236	5.17424
AHSA2P	6.70948	7.31508	7.20271	7.03363	6.70748	7.13433	7.31118	6.94664	6.78519	6.58655	7.18544	6.51354	7.60451	7.4323	7.34095	7.45853	6.75416	7.3218	6.86952	6.73819	6.44968	7.06964	7.10305	6.9058	6.6269	7.0688	7.06412	7.21204	7.10756	7.11428	7.09427	7.18957	6.83293	6.98712	7.20371	7.27812	6.81651	7.13344	7.87103	6.89207	7.26166	7.30238	6.75044	6.70048	7.25449	6.60036	6.68264	6.92525	6.98591
AIDA	7.60981	7.29758	7.82409	7.61847	6.95189	7.36518	7.02382	6.92328	6.55421	7.26292	7.78864	8.4602	7.18197	7.53642	6.9345	7.19191	7.68153	7.66319	7.05285	7.59643	7.30854	7.29489	7.53142	7.13458	7.44315	7.65648	7.31765	7.37701	7.24102	7.17451	7.22855	7.15932	7.66292	8.4408	7.6688	7.33529	7.31332	7.48354	7.75682	7.09878	7.2469	7.56707	7.23465	7.10995	7.25319	7.56111	7.0418	7.38841	7.15811
AIF1	8.93258	9.56358	9.33227	9.42659	9.4412	8.39789	9.48064	9.39497	9.35752	9.92176	9.42034	8.51689	9.54064	9.00951	9.55387	8.33604	8.14195	8.2952	9.13444	9.80407	9.84655	9.3571	9.46514	9.51435	9.3574	7.95838	10.0274	10.2591	9.48235	9.39663	9.12756	8.79293	8.56562	8.78649	8.8799	8.77454	8.80878	8.78638	8.10487	9.73017	9.509	8.58208	9.97402	9.19428	9.10606	9.02176	8.70288	8.11607	8.52058
AIFM2	5.17674	5.37944	5.53188	5.40379	5.72296	5.40906	5.36159	5.57828	5.70288	5.47053	5.55219	5.76422	5.69858	5.68338	5.56468	5.78559	5.77844	5.46999	5.69735	5.40623	5.61708	5.30669	5.73186	5.53922	5.48827	5.53127	5.47937	5.22002	5.40303	5.67998	5.56156	5.55906	5.70841	5.48041	5.68325	5.28377	5.44263	5.61981	5.49396	5.41785	5.36444	5.43045	5.53597	5.45039	5.51762	5.5293	5.46897	5.60022	5.52826
AIG1	5.48186	5.59139	5.63222	6.37678	5.70023	6.12092	5.4265	6.24922	5.09682	5.89577	5.65227	5.32912	5.71516	6.31344	4.91156	5.68296	5.58953	5.44447	5.61264	4.89704	5.47213	6.29004	5.73571	6.177	6.33864	6.30617	6.17311	5.67687	5.33942	5.20998	5.2995	5.36541	6.46036	5.52844	5.30421	5.34143	5.24243	5.34163	6.35721	5.40906	5.76234	5.54543	5.26684	5.0619	5.29163	5.1367	6.01228	6.16122	5.69825
AIMP2	7.85746	7.79779	7.72471	7.35314	8.06568	7.71189	7.60706	7.0096	7.90905	7.57561	7.74603	7.56372	7.54228	7.57339	7.49963	7.28169	7.90543	7.71059	7.57314	7.599	7.92921	7.38489	7.78737	8.01582	7.58615	7.79309	7.5104	7.58489	7.8553	7.51206	7.4895	7.63963	7.29075	7.6196	7.30331	7.55173	7.80018	7.96951	7.25031	7.21557	7.08495	7.12009	7.27756	7.86195	7.46471	7.71835	7.35216	7.77996	8.07643
AIP	8.00855	7.76943	7.69005	7.21403	8.41904	7.85308	8.01364	7.55476	8.3391	8.04619	7.47755	7.2817	7.68632	7.26778	8.05716	7.81475	7.66867	7.2508	7.50113	7.91757	7.94908	8.35078	7.67979	7.94826	8.15101	7.59709	7.58192	7.68733	8.1353	8.19653	8.25357	8.0039	7.80594	7.51159	6.99281	7.18906	7.75406	7.71959	7.56176	7.14359	7.09451	6.97539	7.66848	8.20526	7.62847	7.85101	7.16162	8.04701	8.02626
AIPL1	5.1965	5.09826	5.01858	5.15732	5.30118	4.81035	5.04427	5.23952	5.39088	5.2363	5.22992	5.54477	5.16241	5.27899	5.35257	5.08014	5.09877	5.15872	5.2667	5.63435	5.00391	5.46092	5.06845	5.22217	5.20714	5.33462	5.05394	5.10557	5.06782	5.11355	5.32839	5.11694	5.10351	5.02122	5.42873	5.20784	5.23979	5.04946	5.46894	5.13086	5.12061	5.1516	5.33111	5.4062	5.11119	5.10842	5.21653	5.13486	5.26008
AJAP1	4.91243	4.84584	4.95506	4.96888	4.8851	4.6261	4.8523	4.8468	4.86606	4.89772	4.95596	5.28407	4.87858	4.85839	4.91054	4.85598	4.93235	4.96913	5.04287	5.08033	5.00344	4.8574	4.83057	4.88666	4.95117	4.92773	4.94114	4.87327	4.98872	4.95329	4.97435	4.92198	4.93532	4.80342	5.14693	4.9541	4.87307	4.83788	5.05733	5.06838	5.09547	4.83823	5.18383	4.96592	4.93131	5.05994	5.23403	4.95744	4.75593
AJUBA	4.3788	4.55875	4.43228	4.44171	4.43694	4.20818	4.43709	4.55753	4.46375	4.28345	4.5963	4.56622	4.56805	4.42307	4.63048	4.41857	4.48125	4.38771	4.50449	4.61257	4.30053	4.41492	4.45696	4.54571	4.51691	4.57558	4.59895	4.42918	4.57097	4.33844	4.37289	4.2827	4.44657	4.50779	4.39551	4.37509	4.27789	4.27228	4.54809	4.7355	4.40878	4.53724	4.77308	4.63137	4.51623	4.82771	4.56408	4.47215	4.35667
AK1	7.74103	7.11808	6.80621	6.99688	6.91316	6.89344	6.24203	6.40182	6.76555	6.31462	7.32233	7.83007	6.58328	6.61956	6.13937	6.27299	7.33669	6.68639	6.87013	7.89429	7.71185	6.25726	6.82814	6.58583	8.55479	7.63966	6.42367	6.46087	6.65842	6.94731	6.80657	7.06056	7.10349	7.65959	7.15488	6.68281	6.89543	6.70696	7.32115	6.35771	6.6442	7.19442	6.21648	7.4147	7.00123	7.08573	6.79089	6.64637	6.40136
AK2	6.46169	6.50249	6.58726	6.49555	6.94707	6.90973	6.8139	6.41111	6.48867	6.92198	6.70869	6.42391	6.68373	7.06221	6.97902	6.99013	6.84554	6.43506	6.82061	6.52285	6.92989	6.73306	6.81253	6.86493	6.8655	6.86487	6.66668	6.66579	6.86239	6.78504	6.64872	6.7477	6.9203	6.41394	6.46094	6.35692	6.62976	6.6999	6.87251	6.6787	6.81537	6.93669	6.48703	6.58334	6.49946	6.8366	6.39	6.98414	6.73901
AK3	6.5145	6.0926	6.68032	6.30192	6.20278	7.1394	6.36366	6.03376	6.07234	6.30526	6.17962	6.39635	6.48908	7.10188	6.26092	7.3112	6.85349	6.60542	6.55519	6.22606	6.54973	6.19936	6.34649	6.64649	5.82794	6.15408	6.63384	6.52479	6.26439	6.42229	6.44991	6.63178	6.92817	5.71675	6.06081	5.98679	6.41722	6.5043	7.76041	6.74283	6.86238	7.35924	6.6048	6.73791	6.4992	6.83823	7.06808	6.68119	6.34271
AK4	5.31444	5.44078	5.29455	5.65465	5.43342	5.00138	5.60869	5.45197	5.58602	5.63878	5.34357	5.53749	5.3578	5.65638	5.69035	5.43945	5.24688	5.50223	5.8242	5.4652	5.26192	5.62144	5.51886	5.48788	5.31863	5.78996	5.35435	5.18184	5.5127	5.69309	5.50036	5.6855	5.36619	5.39345	5.86289	5.30627	5.77131	5.35985	5.42253	5.62894	5.25348	5.32353	5.67836	5.23609	5.44695	5.76089	5.55542	5.3355	5.70222
AK5	5.38237	5.66064	5.46813	5.72493	6.04601	5.6449	5.6463	5.37631	5.78012	5.48246	5.99793	5.8672	5.67233	5.27443	5.49589	5.73688	5.64732	6.12258	5.57246	5.96201	5.58459	5.60984	5.52042	5.40286	6.01813	5.29937	5.16704	5.26099	5.77573	6.13074	5.54312	5.34438	5.33996	5.13334	5.20207	5.28632	5.57021	5.78052	5.81956	5.47936	5.58953	5.79454	5.29757	5.37639	5.29804	5.83558	5.34353	5.89667	6.034
AK8	5.52104	5.28915	5.47267	5.55382	5.34133	5.13016	5.45636	5.66332	5.56443	5.30297	5.53643	5.94898	5.57532	5.48959	5.50941	5.80239	5.72055	5.58544	5.71459	5.87837	6.52667	5.60833	5.56595	5.51696	5.37561	5.55735	5.47684	5.6475	5.68777	5.7385	5.46587	5.47552	5.6505	5.52995	5.37851	5.53935	5.56065	5.76913	5.36294	5.85821	5.39592	5.5651	5.35723	5.70238	5.59095	5.84257	5.42103	5.36737	5.68751
AK9	6.42447	6.01266	6.67681	6.30408	6.09051	6.47187	6.06389	6.55364	5.74324	6.09675	6.865	5.69352	7.07105	6.30968	6.0024	5.95153	6.00755	6.4852	6.16549	5.65152	6.28089	5.91171	6.06669	6.47868	5.78143	5.92963	6.51653	5.90577	6.42131	5.94067	6.38261	6.19314	6.25006	6.0064	6.12832	6.40853	6.31042	6.26214	7.31642	6.80293	6.00444	6.0587	5.93719	6.13461	6.06767	6.07226	6.23604	6.40691	6.14307
AKAP1	5.60666	5.56391	5.22661	5.43454	5.94711	6.0634	5.40073	5.34355	6.21817	5.85622	5.70213	5.56988	5.7442	5.54327	6.03204	6.22653	5.81601	5.46405	5.67634	6.04775	5.61993	5.47793	5.7589	5.46953	5.60777	5.25947	5.45086	5.61286	5.9978	5.75704	5.70271	5.7895	5.33208	5.95295	5.97164	5.72226	5.60613	5.79947	5.77951	5.76505	5.43035	6.05879	5.22438	5.71645	5.72314	6.01885	5.53385	5.82024	6.0801
AKAP10	7.16534	7.77439	7.23575	7.62907	7.77336	7.4374	7.7622	7.50917	7.14016	7.56272	7.74334	6.63156	7.83191	7.39044	7.67158	7.13171	6.90414	7.35557	7.5509	7.36747	7.07026	7.48197	7.18763	7.13687	7.09691	7.08452	7.41727	7.45931	7.19417	7.19156	6.91404	7.00771	7.20519	7.42238	7.026	7.54204	7.23501	7.28832	6.90966	8.12813	8.20037	7.58962	7.92503	7.56942	6.97114	7.76532	7.84628	7.39671	7.48357
AKAP11	5.8895	6.30439	5.79473	5.80821	5.94876	6.49646	6.16005	5.65553	5.44842	6.15354	6.25607	5.78202	5.96531	5.85554	6.36415	6.36627	6.58496	6.3505	5.82	6.24732	5.92379	5.63747	5.84022	5.9385	5.49227	5.63908	6.14204	6.0313	6.35954	6.24565	6.25093	6.58352	5.61853	6.00913	5.98954	6.20533	6.50362	6.55329	6.74983	5.94852	5.93276	6.49767	6.16167	5.76828	6.23689	6.27938	6.15905	6.39726	6.05039
AKAP12	4.83693	5.06707	4.92175	4.91539	5.08179	4.68826	4.95037	4.83341	5.28457	4.8081	5.1048	5.09318	4.80353	4.85386	5.536	4.90935	4.84123	4.78349	4.84555	4.95203	5.24949	5.38036	4.91236	5.07014	5.22894	5.00434	5.09668	4.63897	5.13074	5.06893	5.21174	4.92802	4.77771	4.78257	4.83508	4.96783	4.89607	4.93349	5.23883	5.15322	5.09789	4.96974	4.8198	4.95379	5.0724	5.14226	5.09632	4.77335	4.77642
AKAP13	7.48139	7.47832	7.35525	7.35644	7.61932	7.00825	7.64346	7.41596	7.93566	7.51194	6.95882	6.52183	7.17647	7.05816	7.7441	7.01652	6.77739	7.11505	7.13596	7.03416	6.68329	6.83962	7.13413	6.78224	6.76593	7.50736	7.21761	6.99903	7.06234	6.79791	6.79899	6.89597	6.77642	7.51378	7.22848	7.50469	7.24493	7.22352	6.81194	7.36515	7.18476	6.78441	7.10877	7.13459	7.0298	7.03068	7.11335	7.07898	7.81891
AKAP17A	7.82679	7.85591	7.83574	7.80057	7.53774	7.82053	8.12298	8.10322	7.86664	7.76208	7.59363	6.67568	8.02699	7.54938	7.96316	7.97778	7.51386	7.78469	7.73483	7.17543	7.21357	7.49003	7.64214	7.43167	7.29002	7.91218	7.41707	7.47048	7.94528	7.64142	7.50871	7.72392	7.28019	8.03041	7.73349	8.27415	7.54738	7.88683	7.20278	7.44782	7.3398	7.39904	7.30469	7.22679	7.75309	7.07962	7.43919	8.21569	8.23886
AKAP5	7.34578	7.39	7.03817	7.14083	7.22977	6.9611	7.14284	7.30399	7.30925	7.36067	7.20638	7.72513	7.03584	7.15483	7.12644	7.25229	7.22863	6.99373	7.18429	7.2039	6.59349	7.24854	6.98941	6.33963	7.14023	7.18517	6.5492	6.87107	7.44417	7.38765	7.30215	7.0958	7.45954	7.34431	8.08331	7.62997	6.79459	7.15652	7.41338	7.44417	7.57789	7.60116	7.76469	7.69268	7.65268	7.68126	7.57789	7.09232	7.35882
AKAP7	5.82374	5.5917	5.94107	5.96303	5.74457	5.88085	5.56944	5.39865	5.26991	5.42402	5.96517	6.25252	6.29773	5.6992	5.62908	6.05569	6.2132	5.85965	5.67674	5.5084	6.39499	5.43295	5.7329	6.03779	5.88581	5.29769	5.95518	5.93935	5.51833	5.89602	6.46928	5.66391	5.95652	5.86622	6.32534	5.90247	5.88315	5.64501	6.49698	5.88753	6.24093	6.17683	5.44199	5.83688	5.41987	5.86561	6.48492	5.50828	5.36891
AKAP8	6.82598	7.19272	7.24781	6.99061	7.13667	7.26943	7.29412	6.85461	7.13346	7.09073	7.33231	6.66513	7.15433	7.13577	7.20244	7.44261	7.18539	7.19369	7.43159	6.76192	6.78019	7.18155	6.91796	6.93944	6.73117	7.05208	7.02337	7.21918	7.18422	7.22691	7.0754	7.20976	6.82542	7.12117	7.12429	7.29074	7.00174	7.23132	6.87507	7.455	7.33425	7.46434	7.43873	7.12759	7.15167	7.3002	6.90881	7.3821	7.21141
AKAP8L	6.22701	6.15463	5.80887	5.97031	6.12127	5.8599	6.01261	6.01895	6.38687	5.96739	5.86502	6.09141	5.72148	6.14355	6.07856	5.84323	5.80942	5.89733	5.93792	6.40475	5.74126	6.24328	6.00411	5.79412	6.1443	6.01223	5.86224	6.03696	5.87023	6.05494	6.02318	5.92198	6.07541	5.87274	5.74088	5.85772	5.93231	5.87556	5.95651	6.01521	5.85692	5.95744	6.03193	6.68959	5.93215	6.23687	5.93725	5.78757	5.97717
AKIP1	5.92099	5.97889	5.70087	5.92569	6.05183	6.04598	5.87369	5.79483	5.71703	6.24242	6.01018	5.94877	5.58778	6.07745	6.01676	6.30301	6.01576	5.39804	5.74235	5.74583	6.01083	5.81416	6.11958	6.025	5.68854	5.86601	5.6132	5.73351	6.33743	6.33927	6.3811	6.15042	6.06799	5.63983	5.72989	5.77716	6.02004	6.09352	5.85784	5.53485	5.50177	5.91763	5.81243	6.19773	5.84862	6.11218	5.75726	6.21232	6.02951
AKIRIN1	7.66484	7.69647	7.80489	7.66817	7.41894	7.90067	7.98405	7.93755	7.58399	7.72218	8.03974	7.92085	7.64976	7.59392	7.89473	7.98483	7.58365	8.27694	7.64547	6.94114	7.84999	8.05839	7.72369	7.72054	8.03504	7.98632	7.69135	7.77743	7.54165	7.79595	7.6098	7.37518	7.81955	7.90872	8.01866	7.95693	7.33619	7.39904	7.57451	8.01713	8.09258	7.90344	7.79764	7.71406	8.09557	8.02714	7.91386	7.54532	7.80216
AKIRIN2	8.54132	8.46323	8.91725	8.57693	8.21085	8.67525	9.0658	9.29955	8.82299	8.53277	8.59101	8.03071	8.5398	7.91093	8.69196	8.37465	7.93829	8.54402	8.89613	7.3572	8.76577	9.20049	8.34155	8.51572	8.44774	9.20049	8.92718	8.79553	8.10671	8.41896	8.09705	8.09597	8.85642	8.73359	8.46068	8.80022	8.84343	8.14694	8.44105	8.53	8.49668	8.43704	8.10991	7.50179	8.19449	7.81355	7.9481	8.4659	9.11853
AKNA	8.0746	8.36396	7.95023	8.10097	7.85379	7.83031	8.71749	8.43217	8.8589	8.43521	7.70898	7.15557	7.9103	7.68821	8.49484	8.06662	7.72722	7.68143	8.07393	8.14065	7.75108	8.24989	8.08659	7.54043	8.19268	7.98445	7.40207	7.72742	8.43172	8.26227	8.23246	7.8871	7.52774	8.1468	8.0647	8.56742	7.7547	7.99753	7.12516	7.74055	7.51516	7.47769	7.97942	8.79276	8.11771	7.94232	7.12224	7.85862	8.5437
AKNAD1	4.5578	4.68041	4.57049	4.47684	4.50004	4.54176	4.52331	4.60205	4.72038	4.50835	4.61927	4.64199	4.50678	4.51236	4.61459	4.73984	4.5931	4.70475	4.76166	4.99409	4.55161	4.37316	4.53729	4.48219	4.6983	4.53722	4.50092	4.36521	4.30594	4.68191	4.40205	4.59829	4.67075	4.63933	5.36927	4.55724	4.61436	4.50135	4.49032	4.79304	4.69004	4.44238	4.76804	4.51574	4.77309	4.56878	4.59575	4.35938	4.54576
AKR7A2	7.80749	7.06539	7.21384	7.08455	8.33943	7.98214	7.53632	6.80474	8.02899	7.63383	7.20689	8.29694	6.73094	7.30459	7.04746	7.56646	7.60718	6.96128	7.22008	7.36179	7.90187	7.54293	7.206	7.63938	7.72602	7.60249	6.97364	7.05398	7.69577	8.06765	8.1107	7.90027	8.0145	6.87418	6.91476	6.98171	7.98883	7.61575	8.83975	6.48868	6.54163	6.75692	7.02952	7.1922	7.35694	7.26088	6.81728	7.47526	7.46532
AKR7A3	5.66033	5.25011	5.34699	5.31495	5.8158	5.47214	5.41058	5.14189	5.61852	5.56116	5.3936	5.99637	4.90848	5.13989	5.14782	5.51088	5.38869	5.14072	5.50803	5.75487	5.82899	5.59515	5.4116	5.39862	5.61696	5.50639	5.24119	5.41993	5.54863	5.75562	5.68532	5.72102	5.90624	5.22946	5.43676	5.20128	5.70991	5.51509	6.20724	4.98585	5.03552	5.0493	5.32565	5.27186	5.40683	5.34743	5.11705	5.30514	5.36147
AKT1S1	5.92002	5.25944	5.44771	5.38203	5.33797	5.03732	5.0989	4.86315	5.32066	5.04009	5.67906	6.41905	4.53775	4.82724	4.48648	4.50689	5.41199	5.70107	5.20139	5.56375	5.05649	5.07402	5.11256	5.04635	4.92036	5.25115	4.86111	4.89759	4.66196	5.16072	4.99814	5.06102	6.02917	5.12184	5.12018	4.66191	5.30707	5.14755	4.97092	5.12996	4.86273	5.08151	4.74962	6.04252	6.18361	5.6496	6.27521	5.40383	4.94603
AKT2	6.58879	6.32194	6.15332	6.387	6.56134	6.24602	6.36497	6.2723	6.5781	6.24073	6.28326	6.67769	6.20572	6.21266	6.24765	6.01501	6.14824	6.12214	6.19633	6.59221	6.46144	6.38899	6.52844	6.32259	6.12724	6.15875	6.5668	6.13081	6.41053	6.29288	6.29505	6.28292	6.20408	6.15071	6.23508	6.4147	6.0542	6.1403	6.15684	6.19468	6.22294	6.15567	6.66754	6.26705	5.96251	6.16628	6.35208	6.36672	6.16864
AKT3	5.5978	5.68655	5.80813	5.45775	5.63369	5.84945	5.50812	5.5574	5.53948	5.67073	5.82352	5.89222	5.66405	5.69497	5.9449	6.42063	5.98671	5.7853	5.51536	5.88133	6.33734	6.07302	5.78645	6.12981	5.65124	5.75782	5.78572	5.81942	5.79466	5.52023	5.60708	5.51153	5.4648	5.79236	5.49312	5.39758	5.66186	5.69617	5.68156	6.07679	5.59968	5.5788	5.64157	5.95286	5.91612	5.66732	5.78059	5.76698	5.78913
AKTIP	7.17195	7.33333	7.44659	7.241	7.07259	7.64195	7.54698	7.89835	7.40277	7.41119	7.6138	6.51059	7.59191	6.84026	7.74827	7.46301	7.29192	7.74201	7.64565	6.32223	7.20427	7.63873	7.38404	7.72194	7.08611	7.42629	7.73442	7.85549	7.60461	7.05119	6.98857	7.26293	7.3358	7.61589	7.57398	7.86528	7.48769	7.45533	6.45021	7.35116	7.31701	7.49793	6.88156	6.90098	7.10104	6.96991	7.1586	7.6326	7.38904
ALAD	6.72386	6.78728	6.97206	6.43579	6.82445	6.94582	6.63232	5.95753	6.59009	6.33696	6.73786	7.1995	6.75484	7.05036	6.50673	6.427	6.62106	6.60914	6.60197	6.46099	6.31331	6.59259	6.99396	6.81592	6.76507	6.7076	6.75305	6.8558	7.07061	6.55288	6.23315	6.7778	6.64906	7.13201	6.81293	6.77894	6.61025	6.61575	6.47317	6.75164	6.56953	7.24897	6.38701	6.8163	6.68762	7.03147	6.71365	6.59199	6.27601
ALAS2	8.5984	8.46501	8.37052	8.62315	8.10252	7.59995	7.95286	7.30452	7.93167	8.05872	8.48789	8.63777	6.85103	9.79309	6.61075	6.87007	8.44518	8.41981	7.99367	8.42591	9.09522	7.18313	8.32104	6.74416	8.83576	8.67483	7.01763	7.21019	7.84311	8.47415	8.54926	8.44001	9.20846	8.88282	8.53197	7.56379	8.93955	8.74606	8.51328	7.27818	7.47648	7.92034	6.94923	8.99555	8.57562	8.98428	8.40872	8.29127	6.32445
ALB	4.65867	4.43504	4.62769	4.67592	4.39004	4.58325	4.50369	4.59568	4.54523	4.47267	4.57328	4.75716	4.66494	4.63727	4.60063	4.60722	4.79906	4.68905	4.62771	4.74905	4.57229	4.73078	4.50989	4.64732	4.57897	5.74778	4.6372	4.90664	4.44292	4.64937	4.63037	4.50971	4.52697	4.63527	4.63849	4.4291	4.5218	4.70374	4.55925	4.61655	4.60613	4.56719	4.53903	4.4297	4.63491	4.56747	4.45682	4.46043	4.57024
ALCAM	7.17024	7.29252	6.59972	6.22226	6.19399	6.25288	7.25163	7.21033	5.35062	6.74558	6.5623	6.22922	7.31912	6.5757	6.85506	6.80127	6.8945	7.20926	5.49194	5.17191	5.403	6.93016	6.3537	7.27894	5.64511	6.29276	7.01574	6.49589	6.43562	6.07042	5.86816	6.44612	6.90143	6.19373	6.42643	6.69705	6.60487	6.45173	6.17213	6.86814	7.06902	6.74321	6.75077	6.02854	5.35053	5.78475	6.42823	7.51062	6.06257
ALDH18A1	5.55553	5.06112	5.23644	5.01629	5.77785	6.25966	5.17046	5.39086	5.53068	5.6685	5.70878	5.19809	5.38092	5.74894	5.92191	6.22988	5.81123	5.80964	5.47727	5.52667	5.26822	5.1037	5.55421	5.92303	5.64676	5.3957	5.35342	5.41978	5.52237	5.48361	5.65742	5.60496	5.60921	5.20939	5.08011	5.5114	6.12232	6.30609	5.33777	5.5775	6.10297	6.3131	5.73366	5.58595	5.59884	5.95605	5.50795	5.8625	6.00971
ALDH1A3	4.89405	4.84068	5.17947	4.95597	4.4936	4.61727	4.69403	4.88895	4.66208	4.53621	4.63331	5.23394	4.77124	4.8184	4.56715	4.78022	4.80693	4.767	4.88629	4.99799	5.04137	5.00727	4.82489	4.72242	4.91667	4.59585	4.76185	4.80204	5.07335	4.66768	4.70268	4.78069	4.773	4.9712	4.46068	4.76311	4.76216	4.81254	4.86757	5.18833	4.71631	4.99205	4.68013	4.38881	5.00956	4.86787	4.72934	4.73322	4.96374
ALDH1B1	6.15749	6.04744	6.24977	6.32985	6.17116	6.36705	6.04202	6.34877	6.3321	6.41113	6.41389	6.89386	6.27722	6.22084	6.26398	6.46915	6.25579	6.36961	6.57691	6.53962	7.10994	6.36691	6.23159	6.30946	6.43254	6.26768	6.36991	6.22919	6.41236	6.19175	6.35959	6.41241	6.24492	6.42636	6.21225	6.42934	6.44108	6.37114	6.3903	6.22742	6.18051	6.2154	6.22477	6.37159	6.2315	6.21667	6.443	6.28081	6.49127
ALDH1L2	4.94116	4.7387	4.84629	5.0992	5.11053	4.87549	5.0148	4.84918	5.05257	5.10902	5.13293	5.09367	4.93413	5.14688	4.93113	4.96938	4.87875	4.88254	4.91165	5.25385	5.31155	5.19172	4.87652	4.85822	4.86839	5.01644	4.80603	5.27394	5.01876	4.91485	5.16491	5.08644	4.89437	4.87928	4.98472	4.99466	4.73894	5.05291	4.91458	4.87944	5.21753	5.04787	4.95406	5.03106	5.0011	4.99294	5.18384	5.00216	5.0548
ALDH3A2	6.29347	6.06021	6.14928	6.05577	6.18892	6.44668	6.27107	5.91239	6.46175	6.24662	6.35806	6.16886	6.49197	6.49458	6.40441	6.45489	6.61048	6.47948	6.40468	6.32736	6.27752	6.17546	6.30082	6.31679	6.23228	6.03387	6.27664	6.28799	6.6516	6.37586	6.52679	6.5099	5.87799	5.98753	6.13155	6.37146	6.65207	6.45304	6.11108	6.2518	6.45885	6.67791	6.28309	6.56936	6.08538	6.61646	6.13587	6.59008	6.36185
ALDH3B1	7.41512	7.5298	7.62774	7.03983	7.53498	7.21083	7.49917	7.20808	7.62583	7.48322	6.69703	7.0706	7.20763	7.1604	6.91705	6.85627	7.49082	7.33136	7.04167	7.39136	6.92141	6.96162	7.61401	7.41238	7.43581	7.63551	7.62024	7.82591	7.1323	7.34172	7.34453	6.96889	7.46532	7.18317	7.11157	7.10322	6.97846	6.96266	6.08259	7.75426	7.5774	6.74317	7.38912	6.93833	6.93563	7.06713	7.22337	6.58017	7.06021
ALDH4A1	6.09938	5.93964	6.0431	5.9867	6.22716	5.91886	5.98683	5.87171	5.88388	6.04416	5.98788	6.49766	6.07431	6.18504	5.4424	6.15178	6.26524	5.93252	6.30053	6.26201	5.95836	6.01438	6.00985	6.18875	5.87149	5.97799	6.28631	5.99654	6.0035	5.84084	6.0178	5.97852	6.03475	5.8036	5.79312	5.88328	5.99886	5.93358	5.76948	6.00286	6.02618	5.93335	5.72354	6.12976	5.87977	6.02752	5.90111	6.16675	6.14518
ALDH5A1	6.99996	6.1028	6.93307	6.63959	5.54524	5.70567	5.42343	5.93365	5.64897	5.83315	6.70091	7.71661	5.48878	6.28123	5.24727	5.03191	6.91238	7.23437	5.70661	6.75811	6.16599	5.40607	6.16278	5.46609	6.23112	6.48956	5.59025	5.43567	5.6803	5.58598	5.75265	6.16152	7.23555	7.67539	7.34706	6.12156	6.50287	6.69058	6.12893	5.58128	5.74675	8.03787	5.31757	7.53934	6.32021	7.56652	6.74696	6.26185	5.5085
ALDH6A1	5.75614	5.31794	5.74801	5.2087	6.00711	5.91076	5.35694	4.97399	5.54666	5.66139	5.44879	5.24542	5.51459	5.83535	5.45552	5.68036	5.78516	5.63139	5.01564	5.23313	5.06915	5.45617	5.46795	5.60247	5.16092	5.35296	5.52066	5.42589	5.69045	5.7063	5.84722	5.72249	5.83773	5.25742	5.49377	5.40204	5.61384	5.77552	5.1319	5.33052	5.17618	5.60684	5.13064	5.39409	5.1148	5.47836	4.94895	5.70351	5.65134
ALDH7A1	5.16265	4.90755	4.90597	4.92699	4.95337	4.91921	5.00942	4.89595	4.99962	4.99955	5.09845	5.36107	4.93794	4.98285	5.01099	5.11405	5.02191	4.89938	5.1495	5.28881	5.13415	4.95168	4.99334	5.15471	4.99112	5.0293	4.94075	4.93472	5.01589	4.98657	5.01524	4.96352	5.07375	5.04154	5.38998	4.83892	5.02799	5.01398	5.06996	5.12686	4.97666	5.13692	5.71863	5.06614	4.96801	5.08448	5.00908	4.93901	4.93366
ALDOA	9.92188	9.44848	9.71378	9.28505	10.1809	9.84416	10.0639	9.56539	10.2237	9.88971	8.99875	9.06614	9.62979	9.71845	9.78815	9.41924	9.52991	8.98035	9.99846	9.12753	9.53887	9.94115	10.3727	9.69614	9.8435	10.2991	9.89116	9.82217	9.85443	9.73273	9.51845	9.32545	9.93086	9.43063	9.35186	9.63862	9.53999	9.30324	9.55946	9.18407	9.09047	8.36981	8.95638	9.13	9.46743	8.81177	9.21573	9.66907	9.59038
ALDOB	4.84095	5.05285	4.9181	5.09729	4.94699	4.79732	4.89471	5.01165	5.0709	4.90012	4.89522	5.20859	4.966	4.99328	4.92311	4.97113	5.11635	4.93065	5.12673	5.28334	4.88452	4.9723	5.15177	4.84808	5.32844	5.01252	4.86072	4.87625	5.02915	5.15923	5.04049	4.84715	4.91639	5.12798	5.0231	5.21064	4.98868	5.00191	4.75094	5.13184	4.99037	4.99506	5.01183	5.00127	4.93871	4.8965	5.00605	4.87872	5.005
ALG13	6.17081	6.32376	6.61157	6.51898	5.7976	6.70118	6.38739	6.35512	5.7458	6.33403	6.67232	6.2582	6.66949	6.53581	6.32261	6.70555	6.67448	6.55034	6.39861	5.76469	6.29844	6.23381	6.47247	6.71908	6.06055	6.31078	6.72671	6.65508	6.67179	6.3872	6.52849	6.57292	6.56493	6.36147	6.00485	6.27119	6.99174	6.67089	6.95702	6.35504	6.38329	6.84969	6.05338	6.17165	6.11572	6.55114	6.35021	6.47333	6.29215
ALG14	4.94859	5.31536	5.13404	5.1672	5.79373	5.44629	5.12121	4.96668	5.20033	5.18113	5.29534	5.31211	5.05059	5.62861	5.05696	5.18159	5.62874	5.50042	5.54228	5.35733	5.54503	5.43163	5.39629	5.38919	4.69699	5.2372	5.20413	5.30157	5.40948	5.26449	5.46519	5.19549	5.20185	5.44894	5.23254	5.21783	5.33868	5.47064	5.41306	5.19374	5.08297	5.37409	5.13152	5.21912	4.83688	5.26094	4.78417	5.91044	5.69442
ALG2	6.1901	6.02428	6.24228	5.94584	6.17362	6.36896	6.2917	6.09243	6.12973	6.23761	6.36241	5.73078	6.54181	6.1473	6.44819	6.52235	6.1971	6.35937	6.25929	5.62692	6.88745	6.31275	6.15607	6.06856	6.34598	6.13037	6.35042	6.12823	5.98582	6.05836	6.03298	6.10958	6.07999	6.16653	5.95045	5.99425	6.18618	6.14177	6.48223	6.19259	6.01474	6.35536	6.25128	5.85521	6.13026	6.10727	5.9026	6.1189	6.31283
ALG5	5.81147	6.01042	5.90428	6.0446	6.3186	6.01863	5.7052	5.55588	6.00623	6.24226	5.97549	5.73749	6.01349	6.3797	6.00988	6.25777	6.07005	5.61556	5.88519	5.94439	5.78499	5.77782	5.81584	6.04744	5.987	5.76339	5.76839	5.82003	6.177	5.9598	5.9874	6.23436	5.77616	5.86588	5.5096	5.87537	6.27692	6.68727	5.7662	5.84093	5.81217	6.75675	6.17646	6.18127	6.01073	6.20263	5.98944	6.72583	6.55458
ALG9	5.40082	5.19544	5.4677	5.41095	5.93037	6.07547	5.15092	5.11112	5.53931	5.40404	5.59864	5.12044	5.74003	5.74457	5.40604	5.83846	5.97071	5.76038	5.78697	5.21443	5.13318	5.7591	5.78661	5.80662	6.94843	5.61242	5.48198	5.519	5.69196	5.6267	5.54686	5.70718	5.30315	5.2447	5.22963	5.55298	5.6954	5.7302	5.7231	5.27083	5.3782	5.35672	5.16975	5.10999	5.3515	5.18005	5.13336	5.78614	5.99615
ALK	5.21596	5.24939	5.34838	5.63286	5.13243	5.1654	5.80513	5.27794	5.39458	5.43722	5.17365	5.58114	5.19678	5.36639	5.33154	5.16981	5.40182	5.4731	5.60716	5.53727	5.24241	5.1522	5.30328	5.46423	5.38445	5.3832	5.43356	5.41118	5.18406	5.32269	5.40553	5.32576	5.46864	5.13546	5.92193	5.39764	5.29183	5.41963	5.12193	5.54046	5.24514	5.71392	5.94381	5.44021	5.42355	5.20244	5.46655	5.19985	5.31693
ALKBH1	6.14214	5.56516	6.06025	5.82916	5.65166	5.93175	5.93198	5.67066	5.54461	6.00022	6.00241	5.62058	5.77562	5.6101	5.83961	5.9744	5.72406	6.07925	5.7203	5.39389	5.5573	5.8024	5.9857	5.89657	5.53565	5.94004	6.01878	5.9557	5.92961	5.83273	5.6697	5.82019	5.51632	5.60002	5.67863	5.73371	5.88375	5.77498	5.83838	6.08896	5.72838	5.37028	5.56864	5.47691	5.51928	5.72728	5.83825	5.86293	5.91937
ALKBH5	7.85552	7.75615	7.64792	7.60805	7.88068	7.6498	8.09265	7.74205	7.8798	7.78879	7.95335	8.58215	7.62282	7.65828	7.96767	7.93426	7.77871	8.01121	8.14696	8.01798	8.03945	7.75022	8.03656	7.74781	7.82254	7.82254	7.74569	8.03945	7.8489	7.97066	8.06151	7.96815	8.46095	7.76848	7.77532	7.60474	8.23992	8.56627	7.87099	7.92291	7.55016	7.72462	8.13135	8.37984	8.05339	8.23992	7.75933	8.0074	7.90292
ALKBH7	6.22317	6.03105	6.0403	6.00612	6.69951	6.21283	6.3054	5.92769	6.51752	6.33646	5.90539	6.43484	5.92226	5.88714	5.92308	6.40004	6.22604	5.97596	6.00702	6.71508	6.56918	6.47922	6.13064	6.40798	6.58216	5.96448	6.0942	6.25979	6.11689	6.42289	6.39077	6.20213	5.98891	5.61258	5.63577	5.67861	5.84297	5.88895	6.43171	6.31483	6.27286	6.22646	6.32024	6.78043	6.97426	6.79346	6.30996	6.05735	6.18996
ALKBH8	5.23481	5.39542	5.30737	5.28528	5.07591	6.00204	4.96203	5.09423	5.11398	5.17713	5.4039	5.34264	5.20067	5.02069	5.21604	5.34114	5.4981	5.62001	5.35597	5.19243	5.36033	5.02586	5.50967	5.32446	5.17265	5.06244	5.07532	4.99874	5.44696	5.65326	6.21539	5.29441	4.80516	5.46399	4.97189	5.22639	5.58866	5.62869	4.97938	4.94605	4.98764	5.5348	5.29574	5.4424	5.06248	5.91905	4.94552	5.66259	5.63295
ALMS1	5.65679	5.77565	5.596	5.99761	6.11325	6.09517	5.95293	5.81547	5.87061	6.04158	5.73108	5.52416	5.84773	6.15001	6.20479	6.05419	5.93808	6.06488	5.72468	6.30594	5.944	5.73715	5.66801	5.63162	6.29648	6.03191	5.62063	5.49039	5.91466	5.61967	5.95612	5.7152	5.59525	5.80112	6.17027	5.90216	5.71692	5.95224	6.20173	5.80586	5.76676	5.59236	5.86855	6.12729	5.72164	6.07833	5.81375	6.00308	5.88866
ALOX15B	5.24473	5.50109	5.43689	5.30847	4.76341	4.69934	5.32429	4.87471	5.86872	5.02868	4.75607	5.43298	5.88825	4.73404	4.73937	5.60014	5.13424	5.29125	5.11067	5.0483	5.48425	5.29235	5.16523	5.03395	5.79971	5.58154	4.69385	5.26166	4.86954	5.08373	5.03094	4.9714	5.01929	5.21867	5.30953	5.33316	5.36563	4.79964	5.13278	5.78268	5.17011	5.65581	5.57595	5.05377	5.14713	5.30164	5.73302	5.04538	5.24385
ALOX5	10.0907	10.1541	10.5786	9.8978	9.93141	10.3081	10.1696	10.5889	9.88461	9.43131	9.89811	8.49013	10.2255	9.35707	9.5262	8.81617	9.50106	9.53385	9.62243	8.49167	9.0558	9.22602	10.2485	10.8891	9.59441	10.9021	10.9021	10.4735	9.88981	9.11131	8.88598	9.52977	9.75161	9.68643	9.2856	10.3064	9.50661	9.47097	7.61062	10.0233	10.0305	8.43209	8.72231	8.70695	8.6131	8.3513	9.79805	9.56495	10.1244
ALPI	5.56852	5.33546	5.40965	5.44409	5.55429	5.24696	5.46916	5.38445	5.54121	5.28335	5.34572	5.77183	5.44136	5.54517	5.68314	5.46095	5.61218	5.52864	5.66371	5.98863	5.37934	5.46319	5.28664	5.19823	5.38484	5.37925	5.56492	5.64287	5.3317	5.49545	5.58266	5.48147	5.65034	5.37672	5.57235	5.45883	5.35635	5.50465	5.35812	5.56405	5.52012	5.33628	5.36879	5.58757	5.58672	5.4336	5.56521	5.43005	5.40423
ALPK1	7.70696	9.01671	7.98812	8.85409	8.49331	7.74152	7.89737	7.64513	8.25949	8.4343	7.44841	7.52187	8.21497	8.59801	8.10151	7.27693	7.39593	8.08916	7.9027	7.90756	7.79866	8.0101	7.38473	7.5872	7.65459	8.06121	8.02979	7.98915	8.11253	7.57848	7.649	7.4953	7.64579	8.58684	8.58684	8.66053	7.35502	7.77583	6.43062	8.41831	9.05115	8.35841	7.83836	7.54277	7.88235	7.37225	8.21266	7.73138	7.94487
ALPL	9.59638	10.0052	9.92599	10.0076	9.61095	9.62593	10.0449	10.6996	10.6379	9.8666	8.89133	7.13916	9.28129	8.05793	9.57475	9.49918	7.69893	8.93808	9.86372	8.15131	9.57871	9.87572	10.3666	10.1683	9.828	9.83527	10.391	10.391	9.54343	8.87897	8.53774	8.9887	9.14957	8.71962	7.91877	8.83039	9.52147	9.29313	6.18594	9.52147	8.9887	6.70188	8.94279	8.34656	9.18314	8.1066	7.86212	8.13429	10.0035
ALPPL2	6.04511	5.85443	5.66644	5.78373	5.62016	5.67317	5.81196	5.82805	5.97781	5.62625	5.94955	6.48497	5.72804	5.89044	6.02224	5.77894	6.06392	5.91415	6.17702	6.45503	5.64582	6.10355	6.33023	6.46904	6.04683	6.17745	6.4796	6.44031	5.80811	5.65105	5.59375	5.69171	6.31508	5.67878	5.61277	5.53787	5.73358	5.65715	6.03382	6.39634	6.58334	5.77755	5.97125	5.57687	5.76564	5.69351	6.15498	5.64005	5.61693
ALS2	5.18663	5.13042	5.07087	5.0535	5.16269	5.461	5.30655	4.79359	5.27031	5.17512	5.24429	5.07275	5.5269	5.5139	5.23946	5.17759	5.11637	5.43791	4.99157	4.99132	4.84307	4.97024	5.22317	5.23613	4.90667	5.03761	5.13359	5.11661	5.28398	5.16594	5.16388	5.24084	4.99519	5.49138	5.46753	5.61495	5.29499	5.4471	4.99519	5.37573	5.35023	5.39459	5.30435	4.84767	4.99168	5.2011	4.76156	5.27071	5.29278
ALS2CR12	7.01563	6.51428	6.97223	6.37512	5.87859	6.35514	6.71607	6.06131	6.29433	6.0363	7.9542	6.63265	6.18365	6.31001	6.46433	5.83697	6.43212	7.13881	6.15755	6.88463	6.45178	6.92284	6.49637	6.76217	6.27797	6.43023	6.45335	6.7627	6.25302	6.06114	6.62052	6.42004	6.59985	6.5967	6.43455	6.3089	6.30231	6.32843	7.26393	6.42394	6.67489	7.08525	6.56859	6.28908	6.58146	6.85365	6.11229	5.87566	6.37302
ALYREF	6.95145	7.07195	6.91177	6.56924	7.5933	7.36488	7.11214	6.83291	7.06596	7.56361	6.10169	6.02259	7.22642	7.10787	6.72719	6.93043	6.63248	6.24261	6.34222	6.1671	7.03681	6.95643	7.55597	7.13684	7.38036	7.29114	6.9546	7.06498	7.56722	7.05063	6.62834	6.78508	6.70566	6.57718	6.56289	6.57955	6.98158	7.11186	6.04155	6.1195	6.22454	6.045	6.26619	6.39927	6.32896	6.3795	6.19265	7.41875	7.45632
AMACR	5.08716	4.9762	5.21518	5.25502	5.07256	5.00504	5.1235	5.08481	5.34864	5.06218	5.40139	5.40414	5.19864	5.14775	5.17569	5.11342	5.26849	5.11622	5.3368	5.4532	5.47648	5.21638	5.12789	5.36644	5.15055	5.22384	5.68762	5.55486	5.13047	5.15403	5.11062	5.18081	5.11853	5.05459	5.18487	5.02615	5.13666	5.05374	5.2183	5.09976	5.04201	5.41897	5.26482	5.36787	5.0792	5.11096	4.9564	5.18314	5.18178
AMBRA1	5.70849	5.68293	5.6679	5.61206	5.66182	5.61946	5.55749	5.41357	5.94621	5.63425	5.44432	5.81736	5.64886	5.7449	5.69426	5.41878	5.58674	5.70916	5.95077	5.70986	6.0029	5.88142	5.73837	5.87362	5.51903	6.06227	6.00237	5.8628	5.62729	5.81529	5.57294	5.60333	5.41305	5.95167	5.64409	5.79223	5.62614	5.78172	5.49205	5.72516	5.59161	5.88183	5.71878	5.5367	5.77225	5.46846	5.60947	5.50718	5.47225
AMD1	7.95265	8.30162	8.16687	8.24829	7.79491	8.24111	8.83665	8.60343	8.34789	8.43099	8.2849	8.22919	8.32379	8.03549	8.83728	8.73319	8.02824	8.91272	9.12122	8.01652	8.63672	8.94112	7.89791	8.06132	8.25612	7.89227	8.48126	8.46112	8.56518	8.5001	8.37438	8.85982	8.04806	8.72167	8.87876	8.99809	8.49652	8.48258	7.77186	7.98618	7.85571	8.52981	8.46876	7.89638	8.03253	7.98695	7.78698	8.66158	8.92949
AMER2	4.52381	4.62754	4.58184	4.54261	4.72636	4.48116	4.52513	4.54375	4.80757	4.50319	4.66397	4.79572	4.60152	4.74015	4.78975	4.75414	4.65616	4.47896	4.55173	4.87507	4.62939	4.53799	4.56758	4.36349	4.62679	4.66083	4.72535	4.51713	4.63913	4.62504	4.57398	4.64791	4.69525	4.56502	4.89806	4.46238	4.52795	4.5683	4.75948	4.55026	4.47134	4.6774	5.18546	4.64485	4.56531	4.62274	4.59784	4.56773	4.64635
AMFR	7.58497	6.01166	7.74033	7.28385	6.90465	6.97788	7.20458	6.90723	6.84279	6.86752	6.80274	7.7986	6.04246	6.12595	5.66619	6.63924	6.84973	7.69004	6.97502	7.07083	6.91352	6.14995	7.28708	6.40171	6.50829	6.62798	6.27246	6.53629	6.67999	7.2051	7.14825	7.12203	8.19433	6.96326	7.1796	6.32661	6.96052	7.04194	7.77004	6.8916	6.99992	7.35792	6.1342	7.53419	7.19118	8.36415	7.71702	7.14177	6.25477
AMMECR1	6.55229	6.39388	6.51693	6.11332	6.35407	6.61944	6.31238	6.17426	5.99888	6.37162	6.41313	6.34374	6.29548	6.70299	6.20358	6.01499	6.33476	6.93234	5.99514	6.18656	6.53455	6.44444	6.42501	6.38879	6.06048	6.21121	6.30106	6.40269	6.22706	6.22693	6.40039	6.3068	6.17554	6.01043	6.69796	6.21778	6.2825	6.26303	6.62857	6.81683	6.78909	6.98173	6.44206	6.2289	6.17834	6.7395	6.57461	6.23489	6.28806
ANAPC10	4.96652	4.90633	4.99697	5.04319	4.73338	5.38133	4.85922	4.83782	4.36184	4.70322	5.37276	4.8645	5.43567	5.20759	4.76488	5.33927	5.07794	4.94595	4.79165	4.84066	5.51767	5.04797	5.22813	5.64213	4.58554	4.62047	5.13277	5.09409	5.17659	5.24859	5.00463	5.04137	4.84481	4.72609	4.84511	4.94236	5.20999	5.2406	5.2514	4.88042	5.48604	5.6548	5.08027	4.74503	4.85864	4.70939	5.1733	5.11683	4.98404
ANAPC11	6.29019	6.33595	5.99148	6.2784	6.64725	6.35652	6.17524	6.05633	6.21222	6.39498	6.41806	6.52303	6.25755	6.61608	6.3919	6.30634	6.46063	6.07117	6.43928	6.45466	6.56513	6.62438	6.43429	6.68399	6.71546	6.36675	6.50286	6.51271	6.20712	6.40703	6.29321	6.23887	6.46492	6.12544	6.12668	6.0245	6.25003	6.19687	6.75744	6.5075	6.44279	6.07174	6.62103	6.35571	6.30917	6.34231	6.27968	6.27207	6.24096
ANAPC13	6.08972	6.43133	6.42279	6.4408	6.27714	6.37371	6.84025	6.40433	6.40763	6.541	6.75565	6.49908	6.15402	6.10413	7.10609	6.54705	6.30624	6.52248	6.63463	6.91632	6.38105	7.0829	6.41637	6.65852	6.25581	5.84959	6.96271	7.31418	6.90309	6.82912	6.82521	6.76822	5.70977	6.85955	6.84121	7.03344	6.23096	6.32163	6.31605	6.26416	6.2429	7.13474	6.93593	6.36513	6.57932	6.82328	5.99409	6.11507	6.81951
ANAPC16	8.09958	8.1574	8.07655	7.99997	7.93068	8.30999	8.57749	7.71721	7.72044	8.29321	8.19468	8.00019	8.27749	8.06359	8.16045	8.48232	8.39423	8.20914	8.15103	7.85529	8.34483	7.92072	8.1193	7.93742	8.05066	8.00571	8.03058	8.11069	8.06693	8.27541	8.37637	8.44655	8.20006	8.06744	7.9558	7.92696	7.85835	7.8422	9.16445	8.13683	8.27327	8.58686	8.13199	8.28518	8.62895	8.39449	8.31871	8.29514	8.09641
ANAPC4	7.33142	7.47945	7.60911	7.37117	7.24163	7.77935	7.52573	7.15281	6.74988	7.73679	7.88792	6.77687	7.77611	8.07802	7.81687	7.29945	7.78055	7.84975	7.29422	6.59503	6.73235	7.17868	7.70711	7.69185	6.88872	7.4649	7.69753	7.59969	7.88218	7.22252	7.38969	7.5816	6.76077	7.96355	7.71095	7.71741	7.66575	7.72288	7.72842	7.24756	7.89169	7.86559	7.18108	7.29786	6.68838	7.04729	8.1055	7.57144	7.22321
ANAPC5	7.03446	7.47115	6.7624	6.84533	7.5344	7.48013	7.13539	6.59743	7.32849	7.0157	6.69744	6.77169	6.74828	7.08319	7.22031	7.22987	7.34866	6.91703	6.87047	6.90079	6.86623	6.92649	6.80296	6.9454	7.06015	6.62747	6.58699	6.86886	7.10878	7.30083	7.29468	7.1716	7.37215	6.33238	6.52161	6.68936	7.19023	7.41536	7.63663	6.46346	6.30057	6.74311	6.74133	7.60908	6.85715	7.1266	6.65916	7.69794	7.64559
ANAPC7	6.44915	6.53819	6.77399	6.26821	6.39732	6.87947	6.55324	6.28342	6.23787	6.33659	6.61291	5.98085	6.61733	6.38791	6.52295	6.05117	6.59581	6.56115	6.1801	6.04304	6.34221	6.43502	6.7784	6.72997	6.12511	6.33241	6.56111	6.52394	6.57649	6.40404	6.4837	6.24153	6.40929	6.79333	6.22618	6.54447	6.29809	6.52678	6.32573	6.21376	6.42879	6.25805	6.17104	6.22831	6.27324	6.10236	6.41514	6.45912	6.58287
ANGEL1	5.3967	5.48243	5.71297	5.46108	5.48851	5.67124	5.53877	5.56686	5.66221	5.58764	5.66412	5.98156	5.70769	5.49236	5.7327	5.68594	5.9612	5.67809	6.00214	6.004	5.52221	5.70273	5.57934	5.68035	5.6443	5.48942	5.62288	5.61102	5.60365	5.83991	5.74262	5.69878	5.52061	5.37924	5.43848	5.4405	5.80618	5.85876	5.89086	5.60514	5.52862	5.61502	5.39541	5.71595	6.10518	6.18513	5.64673	5.60139	5.85645
ANGEL2	6.71815	6.73841	7.20349	6.59807	6.61412	7.28851	7.09136	6.81012	6.28212	6.76162	7.36839	6.59544	7.21897	6.90482	7.05662	7.10731	7.01161	7.41562	7.02987	6.37866	6.67492	6.54413	6.6077	6.90987	6.22488	6.27349	7.14401	7.11909	7.07035	6.8912	6.8476	6.95754	6.49349	6.93138	6.79895	7.06843	6.86984	7.31342	7.5111	7.36471	7.5131	7.60104	7.22035	6.97966	7.02157	7.01477	7.38947	7.27982	6.73522
ANGPT1	4.53175	4.80652	4.5111	4.61934	4.28576	5.09701	4.66056	4.61485	4.5826	4.39603	4.67839	5.03821	4.50267	4.72712	4.37088	4.65399	4.44941	4.80944	4.64998	4.77204	4.88945	4.80386	4.43412	4.56578	4.51137	4.32626	4.42563	4.39324	4.42019	4.50519	4.71635	4.49452	4.82697	4.72372	4.53242	4.93882	4.48849	4.37981	4.79509	4.57968	4.37462	4.52539	5.43912	4.81748	4.60087	5.07065	4.77788	4.65121	4.95168
ANGPTL4	5.72786	5.45574	5.479	5.52605	5.4345	5.37642	5.34167	5.46672	5.5865	5.48198	5.64316	6.12585	5.39055	5.53756	5.49317	5.44476	5.68237	5.54692	5.6863	5.92359	5.63883	6.07937	5.63394	5.7337	5.85939	5.60074	5.51955	5.4103	5.40736	5.35663	5.42911	5.51048	5.5802	5.44319	5.40768	5.52736	5.66983	5.43139	6.09942	5.72369	5.92732	5.68578	5.55052	5.43446	5.70796	5.58639	6.02676	5.5998	5.4394
ANHX	5.54612	5.43585	5.4878	5.69638	5.46198	5.45624	5.37226	5.61474	5.52556	5.4468	5.57482	6.04571	5.53472	5.65424	5.55621	5.6292	5.61115	5.57286	5.74252	6.04182	5.55219	5.46108	5.63773	5.48036	5.95277	5.64844	5.35108	5.43917	5.44699	5.68627	5.73051	5.53267	5.57762	5.39797	5.43107	5.57371	5.4777	5.56507	5.70629	5.71036	5.90313	5.64388	5.52176	6.26874	5.74875	5.89546	5.69853	5.47441	5.54275
ANK1	7.32863	6.96462	6.58663	6.59625	6.26642	6.34626	6.19201	6.06351	6.2387	6.3636	6.3315	7.82912	5.57594	7.48624	5.40422	5.57538	6.89938	6.99002	6.66919	6.87263	6.55094	6.31131	6.47276	6.40804	6.32137	6.66653	6.2544	6.33722	6.17885	6.46173	6.189	6.68191	7.40692	6.38704	6.29204	6.18185	6.98606	7.04491	6.82972	6.5338	6.23287	8.03203	6.30731	9.42642	6.788	7.88168	6.29171	6.82779	6.20443
ANK3	5.14204	5.43831	5.19316	5.10802	5.03505	6.22162	5.0896	5.02839	5.36588	5.01706	5.79451	5.69373	5.62646	5.221	5.98686	6.26031	6.01279	5.07417	5.17589	5.91196	5.34484	5.33083	5.42387	5.34994	6.19882	5.55934	5.3257	5.35732	5.4852	5.87392	5.59137	5.97852	5.4254	5.59797	5.26609	5.31936	5.36363	5.54724	5.34351	5.1675	5.38544	5.39624	5.37096	5.76977	5.5862	5.22835	5.65668	5.6282	5.34018
ANKAR	4.22499	4.25285	4.43175	4.51067	4.44726	4.26467	4.21456	4.49976	4.2752	4.26899	4.60271	4.68422	4.28548	4.45464	4.31934	4.40574	4.56988	4.3505	4.53211	4.6473	4.29714	4.20113	4.39908	4.57756	4.66162	4.45252	4.33413	4.20205	4.71196	4.47226	4.63913	4.52008	4.00739	4.34564	4.42356	4.45793	4.27111	4.60876	4.40472	4.53714	4.46301	4.39919	4.21775	4.36178	4.22598	4.32282	4.13285	4.48584	4.39926
ANKDD1A	6.05756	6.52332	7.61509	6.36543	6.86852	6.22203	6.8841	6.34436	6.90622	6.29208	6.89058	6.2835	6.58648	7.51227	6.71382	6.86836	6.75896	6.54451	7.41676	6.65358	5.99411	7.20207	6.32925	6.69861	6.66802	6.27019	6.92356	7.33037	6.23223	6.22097	6.22622	6.32049	6.47214	7.62258	7.46844	7.12329	6.38708	6.89915	6.11132	6.88096	6.93419	6.43235	6.8312	6.79568	6.73466	6.48063	6.32171	6.94999	6.96761
ANKFY1	6.14665	6.13259	6.26198	5.96025	6.20425	6.13534	6.44137	6.14851	6.31327	6.15761	6.02765	5.87141	6.45175	6.17308	6.39277	6.02063	6.13886	6.38112	6.2904	5.83236	5.84934	6.09861	5.96494	5.89936	5.93511	5.97636	5.90584	5.93213	6.10998	6.21341	6.10444	6.05555	5.79373	6.44341	6.2649	6.14928	5.93392	6.10776	5.79167	6.22378	6.30494	6.42857	6.21503	6.18158	6.06752	6.11645	6.21268	6.28326	6.27468
ANKH	6.03736	5.88158	6.31211	6.25956	5.55043	5.75858	5.76946	5.5608	5.52568	5.74707	6.49427	6.5995	5.39704	5.90731	5.56491	5.54873	6.08944	6.44419	5.55401	6.22746	5.939	6.09615	5.8628	6.02953	6.44404	6.01383	5.94146	6.04142	5.5743	5.83091	5.54899	6.30813	5.89418	6.27144	5.71788	5.89298	5.65492	5.97361	5.66765	6.1243	6.38084	6.14191	6.31405	5.88337	6.37744	6.46195	5.68188	5.7893	5.57024
ANKMY1	5.7924	5.81559	5.82144	5.86685	5.93969	5.79691	5.79353	5.85856	5.74846	5.78436	5.90425	6.17976	5.82136	5.50914	5.78373	5.94069	5.91234	5.80662	6.06471	6.23079	5.59862	5.75957	5.81756	5.81337	5.92613	5.78733	5.85973	6.03171	5.83183	5.99713	5.98311	5.86553	5.72674	5.71084	5.57762	5.68059	5.91118	6.0366	5.95832	5.89883	5.94157	5.7478	5.856	6.37389	6.01991	6.11707	6.07142	5.85941	5.79731
ANKRD10	6.6265	6.58475	6.69861	6.86586	6.60865	7.13016	6.87325	6.70515	6.54319	6.79753	6.97836	6.32671	7.19836	7.08061	6.98187	7.12038	6.8109	6.87176	6.85434	6.07746	6.4257	6.89286	6.6193	6.62334	6.62509	6.72764	6.96312	6.91297	7.24377	7.01222	6.92446	7.05275	6.59909	7.0654	7.02816	7.33742	7.12595	7.27245	6.94488	6.92605	7.20196	6.98923	6.8411	6.24145	6.8509	6.44551	6.74609	7.01492	6.94567
ANKRD11	7.41089	7.08133	7.1147	6.86113	7.1539	7.12128	7.31776	7.32835	7.69141	7.23662	7.09385	6.75634	7.18223	7.05012	7.57017	7.19849	6.92524	6.91491	7.2022	7.02927	6.9153	7.13007	7.20099	7.12806	7.13315	7.60948	7.07421	7.11292	7.34994	7.0723	7.17307	7.18675	6.9173	7.50329	7.35849	7.54092	7.29362	7.30758	6.85134	6.89034	6.82084	6.7143	6.70595	6.79573	7.17206	6.64715	6.81123	7.29021	7.29815
ANKRD12	7.11765	7.37004	7.43652	7.51353	6.34581	7.65898	7.40733	7.82037	6.60011	7.40408	8.03153	6.25577	7.81615	7.11892	7.67059	7.52003	6.5508	7.70356	7.13425	6.36166	7.24229	7.02158	7.0695	7.2057	6.95267	7.20365	7.72535	7.50573	7.76014	7.33673	7.00962	7.40614	6.91774	7.60674	7.99004	8.47329	7.64946	7.70378	7.76782	7.04399	7.32986	7.59886	6.8299	6.76217	6.86266	6.73442	7.45546	7.56318	7.3353
ANKRD13A	9.0752	9.9289	9.23414	9.29728	9.31655	8.86589	9.54164	9.29352	9.62418	9.46175	9.01786	8.59795	8.8856	9.29945	9.79274	8.86997	8.54069	9.58502	8.97664	9.48067	8.83146	9.47604	8.81774	8.78086	8.95342	8.71952	9.16926	9.42593	8.92291	8.94179	9.06646	8.93185	8.71835	9.18766	9.36522	9.46431	8.42298	9.18434	8.06399	9.54878	9.7085	9.60054	9.72707	9.09341	9.61617	9.57916	8.7732	8.96675	9.53664
ANKRD13C	5.26661	5.29144	5.45239	5.159	4.87023	5.73657	5.15717	5.40506	4.70302	5.13871	5.58213	5.31064	5.47521	5.3383	5.25949	5.65318	5.50376	5.55979	5.18844	4.72026	5.85482	4.93813	5.5932	5.35517	5.50187	5.01184	5.56082	5.38531	5.42203	5.53013	5.0107	5.41863	5.35786	5.36408	5.15289	5.48584	5.63141	5.39488	5.35909	5.1203	5.26015	5.50228	4.96585	4.91951	5.01029	5.11245	5.07066	5.37658	5.42882
ANKRD13D	6.68268	7.02929	6.55681	6.83649	7.05962	6.43603	6.85952	6.98687	7.44929	6.92224	6.27535	6.24513	6.44243	6.53974	6.93058	6.3891	6.25026	6.24274	6.56503	6.81257	6.27485	7.32423	6.37639	6.611	6.78947	7.19062	6.6815	6.86356	6.35709	6.50157	6.49306	6.79852	7.20061	6.99766	6.38857	6.89077	6.88825	6.84535	6.81324	6.78323	6.81533	6.47717	6.55514	6.61466	6.71769	6.38956	6.56433	6.65977	6.77849
ANKRD16	5.4548	5.69184	5.51116	5.65701	5.70511	5.75415	5.29849	5.40406	5.68294	5.29376	5.4266	5.68102	5.59135	5.15281	5.28628	5.70066	5.83225	5.63688	5.60468	5.69884	5.29923	5.77716	5.48868	5.71127	5.44016	5.47538	5.42361	5.57339	5.68746	5.40499	5.51046	5.82009	5.25584	5.71054	5.4777	5.64602	5.55778	5.68676	5.40588	5.61135	5.19244	5.64755	5.57269	6.06426	5.55524	5.72563	5.33675	5.83354	5.75324
ANKRD17	7.47763	7.27494	7.07433	6.90823	7.34314	7.42416	7.40922	7.36899	7.47401	7.29187	7.30469	6.32125	7.25025	7.29589	7.58845	6.81857	6.85004	7.03364	7.04091	6.69903	6.60506	6.94856	7.07576	7.17434	6.60837	7.44253	7.45551	7.34987	7.12888	6.88218	6.92204	7.16484	6.87051	7.32744	6.9782	7.48915	7.26958	7.31283	7.21818	7.97509	7.74906	7.41044	7.54797	6.89179	7.02443	7.10569	7.40338	7.04205	7.21781
ANKRD22	8.91749	7.85888	9.0158	8.51526	9.15682	9.2224	7.51079	7.89585	4.81732	8.66431	9.04522	8.30098	9.79141	9.00265	7.23074	6.40643	8.5552	8.21412	9.29096	4.67762	7.06972	8.05242	9.26645	8.09134	8.00763	10.0089	9.55486	8.40038	6.27283	6.09114	5.88057	6.59599	9.06945	8.71472	7.94378	6.31959	7.03435	6.25552	9.35996	12.2803	12.618	7.53078	8.96378	6.07367	7.32846	6.8385	11.8009	6.81643	7.0323
ANKRD24	5.6547	5.48832	5.46093	5.64048	5.7228	5.45878	5.50787	5.82975	5.83381	5.59248	5.54902	5.6979	5.64209	5.61259	5.7165	5.80266	5.6095	5.55423	5.76069	5.92304	5.71221	5.69514	5.69542	5.49989	5.68166	5.76958	5.63829	5.55149	5.5844	5.65476	5.65008	5.35244	5.54095	5.50084	5.68459	5.55075	5.78101	5.67679	5.71196	5.57353	5.47119	5.78555	5.48243	5.74486	5.87155	5.58707	5.7645	5.66184	5.6552
ANKRD26	4.98078	5.00186	5.09911	4.93186	4.90574	4.84263	4.97234	4.75319	4.86187	4.72851	5.19609	5.41991	5.1173	5.00397	5.15698	5.20951	4.98221	4.91147	5.1676	4.83949	4.98437	4.88466	4.82378	4.9163	4.84078	4.8525	4.75749	4.95384	4.80439	4.88614	5.23451	4.94986	4.99524	4.80873	4.96786	5.11971	5.11168	5.09416	5.12238	4.74706	4.92286	5.51753	4.94044	5.31841	4.82012	4.96838	5.21477	5.11367	4.94353
ANKRD28	5.94649	7.4385	6.85455	7.098	6.08032	6.51068	5.65104	6.70326	6.11805	5.64158	6.35326	6.23561	6.17397	6.22046	6.51306	6.44995	6.27593	7.35945	6.33438	5.85589	6.91517	6.14324	6.36731	6.96251	5.95946	6.99327	7.41019	6.85311	6.09681	6.39572	5.89242	6.40435	6.61171	7.13822	6.06365	6.95783	6.50074	6.46795	7.57345	6.34532	6.87149	6.53033	5.98913	5.98604	6.25326	6.4167	6.34547	6.45956	6.39021
ANKRD36	4.92114	4.73154	5.25304	5.0762	5.1466	5.52771	4.8736	4.80614	4.8198	4.91149	5.42595	5.1003	4.91802	5.3505	4.79461	5.2891	5.21056	5.0933	4.56069	4.66288	5.27835	4.91804	4.99754	4.73568	5.07272	4.77376	4.92139	4.73202	5.23926	5.24253	4.97126	5.14937	4.7105	5.20225	4.75663	5.268	5.1817	5.41372	5.0659	4.78408	5.2285	4.72646	4.62633	4.97504	4.80797	4.60106	5.13233	5.36417	4.89986
ANKRD37	5.72628	5.32619	5.54535	5.10669	5.45017	5.4967	5.70401	5.47654	5.33543	5.76432	5.65024	5.62702	5.70948	5.80271	5.94586	5.808	5.69618	5.41551	6.17989	5.32125	5.6301	5.85206	5.48571	5.71336	5.26616	5.76347	6.00617	6.11665	5.55978	5.57383	5.65886	5.64847	5.57829	5.1906	5.32215	5.76446	5.72124	5.64819	6.11334	5.41381	5.46478	5.52571	5.40556	5.25808	5.61581	5.34061	5.99644	5.74329	5.96842
ANKRD50	5.94663	6.24164	6.27274	5.81887	5.79955	5.56947	6.11766	5.94195	5.78975	6.17631	6.13073	5.8097	6.08756	6.09576	5.98937	6.60739	5.39412	6.15982	6.27118	5.67926	5.55604	5.88371	6.07672	6.33076	5.40127	6.04074	7.01588	6.67118	5.98333	6.13595	5.63898	6.28115	5.87677	6.02903	6.07144	6.18757	6.31878	6.01749	5.34496	6.19963	6.8365	5.95734	5.62038	5.85645	5.60493	6.19577	5.9043	5.96695	5.75847
ANKRD54	5.57431	5.54225	5.52911	5.82339	5.80826	5.705	5.74279	5.5513	5.64822	5.64391	5.70783	5.91892	5.62475	5.64253	5.84831	5.61322	5.84893	5.45955	5.82021	5.85226	5.48182	5.92906	5.71662	5.49741	5.53367	5.56603	5.78098	5.65713	5.59006	5.68477	5.47521	5.57788	5.72403	5.54868	5.77804	5.73207	5.64465	5.629	5.75957	5.81125	5.85584	5.85529	6.13086	5.83351	5.58539	5.63442	5.67401	5.61935	5.98342
ANKRD6	5.60221	5.28967	5.75375	5.37041	5.35545	6.0816	5.56918	5.70423	5.35983	5.19298	5.89368	5.23945	5.54683	5.50464	5.42803	5.64488	5.80827	5.93753	5.27351	5.01386	5.36138	5.41037	5.30629	5.75848	5.19944	5.34355	5.57326	5.6093	5.32047	5.49748	5.52621	5.42976	5.76223	5.55842	5.52017	5.7705	5.303	5.40176	5.12304	5.52268	5.58303	5.46934	5.46348	4.9911	5.42085	5.28522	5.58676	5.5189	5.53045
ANKRD65	5.71489	5.69198	5.61852	5.66413	5.70184	5.68941	5.73233	5.62228	5.79637	5.55491	5.65458	5.98085	5.56582	5.55637	5.58844	5.60163	5.62964	5.54002	5.7776	5.92792	5.60904	5.91781	5.82349	5.75802	5.6964	5.70641	5.81731	5.78279	5.70292	5.55699	5.72071	5.70487	5.77411	5.56041	5.65167	5.71428	5.72176	5.69726	5.88082	5.66345	5.72886	5.7832	5.7508	5.74281	5.56475	5.61824	5.77563	5.59948	5.57056
ANKRD9	6.94386	7.16581	6.69901	6.5908	6.13347	6.14754	6.74632	6.06112	6.18857	6.08676	6.54449	7.7785	5.16333	7.08028	5.09419	5.95086	6.40547	7.4075	6.15163	6.58987	7.00915	5.66701	6.33692	5.47292	6.48511	6.24961	5.64896	6.03359	5.39853	6.55613	6.54128	6.26131	7.4611	7.08032	7.21989	5.5103	6.84207	6.86231	7.31152	5.94546	5.82153	6.91426	6.3744	7.62472	7.10511	7.2665	7.07229	7.1902	5.73468
ANKS6	5.13188	5.19616	5.13703	5.11488	5.19469	5.11397	5.14106	5.17115	5.18335	5.12754	5.19476	5.70697	5.22565	5.11693	5.35117	5.30131	5.31837	5.28052	5.19628	5.55688	5.33512	6.08287	5.21259	5.29326	5.50091	5.33978	5.27812	5.15757	5.36606	5.34407	5.14139	5.26258	5.12005	5.32142	5.19665	5.17151	5.29314	5.05823	5.37202	5.22742	5.34769	5.32746	5.17103	5.16941	5.21773	5.07778	5.22539	5.24195	5.15745
ANLN	5.04678	4.37043	5.0504	4.73188	4.98236	5.17213	4.46504	4.75867	4.01548	5.49242	4.53963	4.86809	5.649	6.80839	4.24254	6.26972	5.15717	5.70046	5.0544	3.79005	4.36925	5.3258	4.65299	4.78243	5.47663	4.96209	4.63222	5.03757	5.09594	4.67819	4.87292	5.32853	5.33384	4.54951	4.54737	4.77654	4.85968	5.12685	5.07969	5.04929	5.29679	6.14173	5.05131	4.90203	4.42845	4.31765	5.67917	5.44904	5.02963
ANO2	4.97127	5.04546	5.03024	5.01462	5.25373	4.90293	5.26267	4.94749	5.03051	4.86249	4.88007	5.38413	4.99833	4.84916	5.04696	4.84822	5.37767	4.94276	5.38117	5.21431	4.88758	4.90394	5.00111	5.06984	5.00011	4.81375	4.91809	4.95116	5.01327	5.09528	5.1025	4.98421	5.10489	4.76599	5.10272	5.02485	5.06677	5.10721	5.11172	5.19752	5.03764	4.88766	4.99095	5.22944	5.01112	5.04856	5.5548	5.00525	5.07286
ANO4	4.53862	4.48399	4.63022	4.6151	4.51044	4.39701	4.59334	4.43431	4.60693	4.47504	4.53119	5.08774	4.71199	4.63962	4.64109	4.59353	4.69167	4.61831	4.90284	4.65145	4.70095	4.34533	4.57489	4.52929	4.54528	4.50362	4.57844	4.5366	4.60961	4.56904	4.60793	4.70579	4.51119	4.35403	4.73643	4.49439	4.44405	4.42833	5.16645	4.52957	4.92769	4.46257	4.48984	4.55535	4.685	4.8154	4.45068	4.49812	4.5718
ANO6	6.43007	6.25913	6.51803	6.33159	6.24069	7.11197	6.41154	6.34001	6.11309	5.98787	6.3437	7.30951	5.91856	5.94546	5.9712	6.87243	6.86875	6.58236	6.31658	6.20451	6.86131	6.03696	6.20606	6.1257	6.10891	6.52733	5.98443	5.77593	6.26843	6.51097	6.21929	6.72592	7.09633	6.55484	6.10336	6.06033	6.87064	6.58414	8.14612	6.10433	6.03407	6.6483	5.93473	6.00503	6.83402	6.47021	6.6594	6.60797	6.20814
ANOS1	5.19149	5.45471	5.14691	5.09569	4.78206	4.94669	5.12878	5.78995	5.06778	5.29874	5.49388	5.32316	4.99562	5.38133	5.53849	4.88108	4.8862	5.59277	5.16601	5.13225	5.24969	5.19326	5.20757	5.5504	5.36214	5.28862	5.63399	5.35206	5.49346	4.53064	5.1026	4.91253	5.39271	5.12528	5.22255	5.40594	5.1566	5.29301	4.98429	5.15193	5.29963	5.08776	5.20797	5.095	5.09711	4.89772	4.94672	5.21654	5.16589
ANP32A	8.46118	8.41842	8.55479	8.35329	8.24541	8.52351	8.41282	8.61628	8.87781	8.62781	8.13711	7.316	8.42162	8.0335	8.51307	7.84678	7.77117	7.62726	8.21194	7.59252	8.5026	8.87408	8.64493	8.57074	8.9162	8.67665	8.57116	8.7217	8.23341	8.52489	8.83663	8.30378	8.35648	8.90825	8.33107	8.65024	8.0317	7.97682	7.07973	8.13656	7.8774	7.60627	7.79538	7.80687	8.32405	7.74144	7.75105	7.53278	7.79299
ANP32B	11.8654	11.351	11.4487	11.1815	10.9017	11.1314	10.9083	10.4471	10.8319	11.3589	11.7569	12.0324	10.5459	11.7091	10.9138	11.4742	11.7841	11.3803	10.9211	11.0305	11.6903	10.7169	10.9732	11.0147	11.1408	11.5396	10.6846	10.8446	11.2398	11.1785	11.3142	11.6977	11.4641	11.9681	11.4846	10.772	11.8112	11.711	10.9902	10.7346	10.5392	11.4293	10.5549	11.3292	11.061	11.1657	11.061	12.1763	11.2036
ANPEP	6.97643	7.06249	6.90912	6.83587	6.67071	6.26879	6.78894	7.01414	7.37352	6.6646	7.12768	6.3447	6.33443	6.88506	6.88411	6.75034	6.53695	7.09223	6.71237	7.59241	6.55403	7.46431	7.62882	6.31567	7.20961	6.89141	6.18571	6.76961	7.42616	7.01706	7.07913	6.84381	6.71402	6.86587	6.81767	7.05446	6.83285	6.82856	5.49562	6.45853	6.14005	5.91271	6.32335	7.07913	6.84434	6.35692	5.55411	6.3309	7.12656
ANTXR1	4.95003	4.98896	4.92401	5.10951	4.85866	4.6906	4.84268	4.9606	4.93416	4.88358	4.91199	5.13391	4.93879	5.00004	4.9591	4.85006	5.0081	4.79173	5.05203	5.09155	4.77571	4.90317	4.98066	4.8572	4.90224	5.03034	4.92676	4.89095	4.92818	4.90122	4.91273	4.95652	5.18998	5.09704	5.18437	4.92021	5.03408	4.92608	4.82122	5.16382	5.05326	4.79619	5.21757	5.11264	5.05794	5.14416	4.9831	4.83358	4.86373
ANTXR2	7.63179	7.84027	7.83136	7.98388	7.22815	8.22963	7.99357	8.44975	7.65435	7.88253	8.26237	7.07848	7.79169	7.43203	8.51921	7.74933	7.43985	8.25916	8.15308	7.06351	7.91397	7.99969	7.38896	7.28005	7.4329	7.94877	7.68385	7.91843	7.67939	7.40714	7.22058	7.59549	7.5685	7.84566	7.72306	7.95041	7.54961	7.6802	6.89808	7.68236	7.56028	7.13109	7.61053	7.18377	7.70292	7.27477	7.36653	7.79691	8.30321
ANXA1	10.7668	9.94064	9.97537	9.60305	9.66001	9.68528	8.09749	10.0243	10.0333	9.02628	9.54405	8.54223	10.1228	9.7737	8.44806	9.20989	9.33483	9.6679	8.975	7.99231	8.91188	9.36875	10.109	10.3881	9.12293	9.85438	10.6884	10.5361	9.81476	8.62513	8.85572	9.60846	9.78416	9.69554	8.92883	9.75006	9.61227	9.26991	8.90887	10.0777	10.6178	10.2931	9.44555	8.31661	8.19606	8.85572	9.60846	9.59675	8.61363
ANXA11	8.40511	8.47899	8.64881	8.37623	8.41103	8.5373	8.37994	8.80575	8.89909	8.38099	8.23582	7.59194	8.54256	8.45108	8.46865	7.804	8.07574	8.02625	8.20724	8.37812	8.11664	8.5419	8.2247	8.02346	8.41416	8.88338	7.99528	8.21481	8.2137	8.39367	8.3428	8.32454	8.17534	8.42082	8.07951	8.80474	8.11499	8.28264	7.24849	8.5882	8.45311	7.93467	8.15441	8.19754	8.60451	8.31867	8.2439	8.37818	8.74198
ANXA2	9.2241	9.06071	9.33	8.46436	9.40841	9.1775	8.5386	8.38677	9.26209	9.14592	9.21312	8.0424	8.87277	8.61381	9.02508	8.84894	9.19454	8.9613	8.94735	8.56212	8.92991	8.03212	9.51218	9.09732	8.91898	9.01771	8.80243	8.57361	9.60666	8.92801	8.88239	9.02344	9.05911	8.71469	8.69191	8.51046	9.49819	9.28265	7.90109	8.75748	8.15259	8.16531	8.27493	8.92334	8.34475	8.54378	8.02958	9.03349	9.0866
ANXA4	7.54843	7.26602	7.64816	7.05253	7.52383	7.67864	7.53871	7.25665	7.24806	7.32761	7.85965	6.92739	7.58231	7.7173	7.73755	7.3949	7.95056	7.7488	7.74528	6.16166	7.08414	7.57207	7.17544	8.12795	7.07816	7.55467	8.21018	8.10621	8.00543	7.51783	7.42238	7.90747	7.3392	7.28021	7.75533	7.56712	7.71083	7.91994	6.93518	7.53199	7.26864	7.11845	7.26539	6.95434	7.02087	7.07648	7.19342	7.76174	7.59726
ANXA6	6.54346	6.36427	6.51095	5.87882	6.64889	6.78255	6.25837	6.00618	6.18733	6.44992	6.08516	6.48826	6.24247	6.56229	6.19192	6.61762	7.1927	6.42678	6.29267	6.39234	6.31032	6.17997	6.61972	6.5413	6.1723	6.47229	6.45689	6.20024	6.47876	6.34601	6.24	6.34008	6.48316	6.1397	6.05084	6.2367	6.67062	6.44824	6.21902	6.61991	6.66592	6.19183	6.07438	6.31355	5.94528	6.27989	6.41678	6.29116	6.55513
ANXA7	8.65677	8.72135	9.15598	8.8174	8.57082	8.87602	8.63374	8.51143	8.40179	8.42864	8.72979	8.90466	8.64619	8.75497	8.41128	8.7071	8.95076	9.11178	8.77937	8.00481	8.46727	8.16819	8.78325	9.13338	8.65743	8.92861	9.05109	9.01149	8.94982	8.67717	8.62304	8.77264	8.95832	8.6828	8.67504	8.92448	8.9694	9.0238	8.66031	8.719	8.83209	9.29263	8.3295	8.0895	8.45063	8.1546	8.34174	8.92364	8.45421
ANXA9	5.59566	5.52379	5.5186	5.59711	5.45834	5.46022	5.4303	5.88792	5.84954	5.47478	5.31543	5.54644	5.53735	5.54545	5.33466	5.33548	5.48887	5.3799	5.45034	5.89119	6.13987	5.38318	5.49812	5.31564	5.56575	5.64519	5.54976	5.36323	5.4657	5.44591	5.64693	5.45709	5.44854	5.53633	5.52738	5.58709	5.30169	5.4337	5.50413	5.51625	5.5506	5.5516	5.74257	5.66153	5.56947	5.41153	5.48459	5.65596	5.53926
AP1AR	4.9681	5.04135	5.06804	5.21466	4.7192	5.10453	4.87216	4.96853	4.69237	4.83723	5.53291	4.82889	5.03948	4.7972	4.93431	5.34871	4.82911	5.07117	4.99385	4.58907	4.97329	4.69059	4.70229	5.01119	5.16229	4.81834	5.01814	5.24279	5.12416	5.00377	4.75505	4.98836	4.9491	4.86354	4.91365	4.97993	4.79202	4.77404	5.32919	5.04004	4.93736	5.09252	4.6646	5.16279	4.89095	5.02355	5.05043	5.06354	4.89848
AP1G1	8.08372	7.68131	8.20745	7.7044	7.86146	8.1632	7.70094	8.2014	7.64013	7.64464	7.9514	7.27347	7.92984	7.79528	7.77649	7.66416	7.69145	7.92802	7.68658	7.07914	7.29825	7.42199	8.02326	7.54039	7.41963	8.02545	7.80288	7.72638	7.69007	7.60137	7.30162	7.37886	7.45052	7.72871	7.57438	7.86763	7.51177	7.50472	7.32256	7.90557	7.86551	7.44645	7.62278	7.69055	7.75143	7.58407	7.74878	7.69033	7.68812
AP1G2	7.16034	7.32878	7.07482	6.60949	7.65825	7.10919	7.24614	7.15317	7.73582	7.07998	6.99648	6.81321	7.14051	7.27103	7.51896	6.88194	7.22069	6.91359	7.08394	7.21706	6.27998	7.27465	7.39313	6.92441	6.90384	7.23051	7.08161	6.9429	7.04686	7.06976	7.18754	7.15826	7.21947	7.22236	6.83343	6.97749	7.02838	7.15875	6.58012	6.98484	6.85109	6.55538	6.65634	7.58122	7.01358	6.9404	6.9483	7.3506	7.37376
AP1M1	7.75755	7.73282	7.74211	7.24056	7.96591	8.06261	7.69643	7.3886	7.93508	7.70021	7.29213	6.73503	7.28877	7.10422	7.27392	6.9177	7.35272	7.12145	7.37695	6.89613	7.24257	7.52968	7.76647	7.41901	7.32453	7.87576	7.40185	7.72265	7.47837	7.33799	7.20303	7.3329	7.8322	7.28805	7.28753	7.34645	7.46999	7.28538	6.63058	7.09464	6.8379	6.45951	6.93808	7.06328	6.94344	6.88015	6.7896	7.267	7.16388
AP1M2	5.51555	5.48101	5.60669	5.56718	5.53602	5.46049	5.66266	5.47388	5.76669	5.40123	5.37721	6.05852	5.51036	5.56623	5.31638	5.56505	5.41539	5.46387	5.45919	6.12214	5.46731	5.93262	5.76243	5.63026	5.47945	5.53526	5.69763	5.57828	5.67014	5.55408	5.4713	5.63698	5.31834	5.82513	5.52296	5.26854	5.40933	5.57978	6.58856	5.66661	5.69125	5.88685	5.56318	5.77794	5.50368	5.21463	5.74989	5.3163	5.43435
AP1S1	5.70113	5.72887	5.62804	5.56845	5.79729	5.58702	5.6211	5.59395	5.5352	5.46646	5.78487	6.11294	5.53729	5.59433	5.60957	5.65171	5.74927	5.58169	5.79094	6.03533	5.57385	5.97998	5.96847	6.00203	5.4031	5.59049	5.8173	5.7074	5.71881	5.45467	5.45437	5.44285	5.6005	5.58635	5.50841	5.48576	5.70401	5.63053	5.67065	5.91101	5.84447	5.6176	5.74417	5.9577	5.82219	5.79481	5.87744	5.675	5.81072
AP1S2	8.73286	8.74745	8.70339	8.57412	8.4224	9.06638	8.21173	8.56363	7.51469	8.59658	8.99182	8.68114	8.45084	8.67101	7.95698	7.91521	8.73123	8.64514	7.84594	8.17132	8.67611	7.90548	8.24667	8.38741	7.96201	7.95525	8.59566	8.31302	8.84898	8.35941	8.47853	9.09102	8.36948	7.70238	8.07265	8.4411	9.12391	8.94402	8.79325	8.80235	8.93506	8.72694	8.9261	8.49129	8.2437	8.91186	8.89968	8.5694	8.33298
AP2A1	6.82946	6.67577	6.73361	6.65603	6.63329	6.35408	6.43455	6.07044	6.43894	6.54691	6.13901	6.55102	6.10514	5.91557	5.93501	5.8765	6.23094	6.30978	5.97882	6.94487	7.15778	6.24453	6.41951	6.00938	6.73126	6.64278	6.15593	6.01699	6.10427	6.36066	6.44601	6.40126	6.84227	6.57073	6.58471	6.24681	6.31877	6.32337	6.03001	5.948	5.95558	6.13448	6.00646	6.89425	6.92899	6.46308	6.43113	6.24026	6.09468
AP2A2	6.35213	6.28348	6.43404	6.03601	6.45046	6.28568	6.32383	6.16029	6.4397	6.3728	6.2212	5.94851	6.26413	6.19849	6.33658	6.10045	6.35099	6.20257	6.2734	6.1615	6.30126	6.18719	6.37522	6.1958	6.0622	6.1831	6.16704	6.12278	6.25243	6.23385	6.26691	6.15166	6.02711	6.13215	6.12865	6.21484	6.17967	6.2667	6.16103	6.18505	6.24158	6.14854	6.46312	6.48642	6.22394	6.16861	6.24004	6.31212	6.34586
AP2B1	7.60413	7.03275	7.35455	7.06951	7.08031	7.11535	6.65588	6.80946	7.20302	6.97012	7.29262	7.88337	7.21436	6.98428	6.78449	6.09216	7.09689	7.52011	7.00349	6.93867	6.9346	6.73974	6.87768	6.8088	6.90406	7.09865	6.91868	6.84255	6.66746	6.86537	6.96138	7.00488	7.60327	6.83593	6.67097	6.76193	6.90314	7.00311	6.75779	7.50502	7.26328	7.55142	7.12976	8.35269	7.89437	8.08337	7.16904	6.82031	6.72143
AP2S1	9.10813	8.69086	8.71401	8.69787	9.04971	8.59254	8.21783	7.77351	8.60728	8.47742	8.61434	9.45422	8.03352	8.16408	7.87066	8.00713	9.07668	8.42453	8.3827	9.24359	9.01172	8.6665	8.9956	8.54176	9.2793	8.62557	8.55013	8.59087	8.60314	8.70773	8.62703	8.40999	9.173	8.39212	8.22694	7.64738	8.68164	8.56	8.43716	7.46529	7.56685	7.54484	7.65594	8.8534	8.08736	8.38401	8.13887	8.75949	8.2143
AP3B1	8.06913	7.7912	8.32022	7.81662	7.75562	8.04225	8.0942	8.24386	7.77479	7.81345	7.92941	7.12047	8.03367	7.59135	7.85831	7.62732	7.59343	8.10532	7.85062	7.07748	7.20414	7.66661	7.7927	7.64696	7.02087	7.52276	7.95502	7.85775	7.59666	7.53681	7.37579	7.60753	7.52496	7.54534	7.43112	7.56532	7.72019	7.82472	7.6283	8.24586	8.29135	7.72019	7.93763	7.13802	7.39902	7.42472	7.61731	7.87644	8.04591
AP3B2	7.27066	5.21032	7.35069	5.42772	6.76662	5.91231	4.89864	5.34647	5.50947	6.1257	7.00076	5.12446	5.55885	6.13041	5.34185	4.75743	6.06666	4.87562	5.22276	4.87254	5.16621	6.41707	5.89852	6.25499	5.30698	5.66469	6.52327	6.47898	5.18827	5.29305	5.18556	5.04151	5.47634	5.11372	5.09323	5.18753	5.25357	5.18914	5.26493	6.77952	6.53353	5.10174	6.28147	5.21517	5.27816	5.00447	6.17587	5.16033	5.44677
AP3D1	7.17232	6.87215	7.14739	6.70821	6.89646	6.96493	7.03274	7.08532	7.3982	6.93323	7.09748	6.46048	7.10116	6.71392	7.35029	6.87377	6.92298	6.92729	6.87574	6.86131	6.56547	6.99845	7.13757	6.89306	6.90876	7.22471	6.99366	6.95614	7.04575	6.99501	6.99837	6.89372	7.03226	6.90616	6.73932	7.012	7.02573	7.02593	6.3956	6.90786	6.57901	6.61362	6.82429	6.73302	6.67054	6.70519	6.41484	6.98085	7.02894
AP3M1	6.95488	6.88407	6.85886	6.90798	7.31997	7.22069	6.99119	6.91917	6.6375	7.19776	7.10617	7.03791	7.29666	7.6869	6.92583	6.78968	7.40047	6.90532	6.73661	6.80241	6.80264	6.77051	6.90684	7.04766	6.60792	6.87338	7.28751	6.96833	6.88716	6.92038	6.81354	7.08707	6.83156	6.66888	6.54542	6.84084	7.00704	6.95279	7.52167	7.58325	7.7253	7.32894	7.41749	6.83083	7.20488	7.30039	7.65958	7.18203	6.99777
AP3M2	5.75035	5.82706	5.59381	5.29812	5.84194	6.37953	5.50774	5.79732	5.47627	5.57566	6.01873	5.81119	5.7427	5.84304	5.9318	6.41109	5.96571	5.96233	5.63652	6.1649	6.31123	5.7198	5.62676	5.77336	5.6299	5.96311	5.65477	5.60881	6.00533	6.21722	5.7565	5.92998	5.91262	5.77561	5.53587	5.68307	5.82813	5.89133	6.63208	5.64299	6.17963	6.3897	5.60286	5.92691	5.49686	6.13339	5.85322	5.87103	5.81905
AP4B1	6.41246	6.46952	6.77557	6.11495	6.46411	6.53525	6.41482	6.35139	6.55074	6.2861	6.45222	6.35093	6.75056	6.72259	6.50427	6.05676	6.78622	6.81924	6.43385	5.78846	6.02359	6.44428	6.90284	6.44141	6.40024	6.37472	6.27038	6.16912	6.50012	6.455	6.61778	6.44175	6.36296	5.84958	6.02609	6.52697	6.61375	6.63022	6.12072	6.46344	6.75028	6.04609	6.12164	6.07036	5.94808	5.80207	6.41078	6.58108	6.5657
AP4E1	5.45713	5.70167	5.72531	5.54029	5.52841	5.79652	5.77472	5.36521	5.38251	5.5709	5.67935	5.58377	5.61671	5.50385	5.3137	5.88631	5.82444	5.85183	5.62983	5.3232	5.38988	5.35073	5.87403	5.84441	5.14828	5.4315	5.79911	5.55594	5.69767	5.47384	5.42684	5.77611	5.54321	5.47883	5.52629	5.80431	5.68926	5.84236	5.26555	5.53871	5.83632	5.78575	5.57471	5.77405	5.27481	5.6249	5.72212	5.75848	5.59074
AP4S1	5.52241	5.44873	5.67751	5.3198	5.63677	5.84943	5.59688	5.49661	5.39027	5.34721	5.39859	5.6018	5.47214	5.56009	5.29087	5.39567	5.73215	5.34475	5.45996	5.67031	5.4233	5.61186	5.50658	5.49657	5.49548	5.65322	5.52101	5.60354	5.40998	5.53809	5.48745	5.5445	5.80579	5.19175	5.34351	5.54857	5.35112	5.35153	5.45393	5.71661	5.71182	5.55103	5.78618	5.74579	5.83546	5.60081	5.8472	5.34638	5.40697
AP5M1	6.43455	6.38973	6.50199	6.40771	6.20148	6.7037	6.38133	6.69009	5.91988	6.48107	6.83303	5.85575	6.76398	6.47273	6.6014	6.02416	6.32324	6.79151	6.1888	5.67689	6.17728	6.37128	6.40392	6.98261	6.14641	6.2987	7.13511	6.84728	6.30803	6.09955	6.2602	6.37852	6.57322	6.60888	6.26256	6.68159	6.62044	6.34836	6.45391	6.89027	6.98084	7.07235	6.50338	6.0976	6.07633	6.22839	6.90554	6.32668	6.1382
APAF1	8.01885	7.99932	8.14679	7.58809	7.95999	7.98244	7.96821	8.37482	7.72124	7.97226	7.89288	7.17808	8.21197	7.94207	7.90785	7.45351	7.61056	7.90278	8.01443	7.36022	7.46653	7.83876	7.87981	7.98651	7.40151	8.37173	8.28215	7.78381	7.71231	7.55391	7.75048	7.80247	7.93509	8.0229	7.84315	8.37996	8.03842	7.98041	6.96677	8.42728	8.22991	7.54411	7.75209	7.59443	7.9177	7.71641	8.20129	7.85151	8.10713
APBA2	6.27011	6.35345	5.75798	6.07437	5.95346	6.68609	5.69199	5.64594	6.2294	5.85381	6.19084	6.7155	6.09501	5.89633	6.29416	7.45488	6.84706	5.73287	6.4296	6.65424	6.71939	6.08103	6.23169	6.28385	6.44221	6.44981	6.21039	5.89533	6.32308	6.11738	6.23108	6.04443	6.70355	6.17258	6.20353	5.85853	6.52791	6.6271	6.84572	6.09858	6.44523	6.26061	6.3014	6.40966	6.32334	6.06817	6.29141	6.03605	6.06488
APBA3	6.4574	6.56335	6.2909	6.02149	6.76456	6.44016	6.79975	6.0786	6.80575	6.7805	6.32117	6.27809	6.29954	5.89119	6.64759	6.06326	6.37182	6.21094	6.49333	6.81858	6.40933	6.88729	6.29809	6.42325	6.79158	6.38189	6.26794	6.38764	6.63675	6.50078	6.73476	6.34187	6.4053	6.55912	6.58921	6.44909	6.31477	6.40128	6.33282	6.19513	5.83217	5.95519	6.55232	7.17592	6.07352	6.58215	5.95395	6.17523	6.3895
APBB1IP	9.54195	10.152	9.83024	9.90666	9.66047	9.8887	10.014	10.2738	10.0572	9.75767	9.55716	7.95127	10.065	8.85865	9.86873	9.31816	8.79444	9.2844	9.93829	9.11687	9.52587	9.72123	9.57337	9.81379	9.5163	10.4167	9.95977	9.70243	9.46962	9.22405	9.09038	9.28352	9.25048	9.86794	9.41149	10.0782	9.72399	9.43567	7.25043	9.19581	8.89311	8.5919	8.70947	8.83534	9.04552	8.5518	8.56121	9.34862	9.96946
APC	6.21013	6.68734	6.5077	6.64843	6.22691	6.48561	6.5861	6.83672	6.12641	6.54326	6.3278	5.38162	6.3738	6.22971	6.5939	5.90702	5.82015	6.61727	6.21245	5.92564	6.04814	6.28039	6.05765	6.75974	7.38166	6.61218	6.31279	6.22193	6.17804	5.98654	6.38952	6.38399	6.02047	6.29413	6.62629	5.83861	6.33667	6.47463	6.14488	6.59856	6.24859	6.23862	6.45051	6.16089	6.65769	6.42214	6.42863	6.53248	6.2226
APC2	5.55135	5.4109	5.51675	5.63862	5.55207	5.44347	5.37239	5.50108	5.56666	5.52014	5.73783	6.09221	5.4743	5.55446	5.53509	5.61574	5.75848	5.65164	5.76365	6.00062	6.06655	5.52019	5.5199	5.25557	5.67986	5.86396	5.85488	5.61142	5.43129	5.42115	5.43534	5.58071	5.54834	5.73007	5.80203	5.71112	5.71816	5.56576	5.38626	5.68285	5.76328	5.38449	5.43704	5.60611	5.70446	5.95154	5.71032	5.73887	5.6477
APEH	6.90726	6.70538	6.85235	6.72548	7.35641	7.087	6.79383	6.74059	6.93619	7.09062	6.55963	6.78878	6.83353	6.84472	7.01707	6.46993	7.03322	6.74428	6.77593	6.57028	6.68283	6.69387	6.85032	7.12224	6.90846	7.05843	6.70243	6.78093	6.71712	6.68658	6.96918	6.92482	6.80065	6.42313	6.22243	6.25723	6.86892	7.03314	6.35534	6.64841	6.91989	6.76486	6.6259	7.15291	6.78484	6.8678	6.62375	7.02469	6.97705
APEX2	6.41959	6.16558	5.93278	5.79031	6.43407	6.23246	6.13385	5.79051	6.18951	6.12066	5.90358	6.42734	6.17947	6.24674	6.23178	6.12657	6.43421	6.16464	6.16672	5.86429	6.18919	6.1884	6.34584	6.3075	6.63056	6.19693	6.27026	6.09504	6.20504	6.15348	5.99023	6.08624	6.32757	5.94692	5.87681	5.87703	6.21714	6.2269	6.17485	5.81798	5.76475	5.77737	5.65399	6.10269	5.7822	5.99431	5.59417	6.24118	6.13794
APH1A	6.34838	6.79108	6.36665	6.37551	6.83306	6.78256	6.86538	6.48301	6.49673	6.63512	6.59788	6.21306	6.57087	6.17791	6.40714	6.49796	6.25922	6.52239	6.65717	6.14988	6.54284	6.57923	6.33654	6.70451	6.68726	6.55654	7.0342	7.11705	6.55258	6.66483	6.60611	6.42469	6.34302	6.43981	6.14211	6.23756	6.26645	6.34986	6.04893	6.73436	6.44901	6.15125	6.61857	6.4656	6.63049	6.46411	6.68728	6.1064	6.28781
APH1B	7.65046	8.29734	7.86944	8.09896	7.67186	7.6693	7.78182	7.99265	7.88917	7.84335	7.53985	7.14081	8.16694	7.62783	6.91615	7.73352	7.15006	7.61918	7.88648	7.47095	7.28	7.97005	8.2017	7.90173	7.61778	8.02103	8.0306	7.72172	7.41218	7.17648	7.06103	7.64723	7.54703	8.20227	7.85789	8.15816	7.0499	7.26317	6.66507	8.86413	9.15918	7.62923	8.43404	7.37195	8.09471	7.76956	8.46256	7.11582	7.57303
API5	6.60588	6.59947	6.94644	6.56171	6.75565	7.22406	6.50615	6.43033	6.19811	6.89432	7.19804	6.56306	7.25095	6.71448	6.86766	6.83266	6.96109	7.08575	6.81341	6.40062	6.38421	6.44669	6.8738	7.08262	6.3158	6.57328	7.00476	6.95033	6.99151	6.54099	6.67448	6.82421	6.4511	6.36692	6.41873	6.66871	6.90892	6.90561	7.02417	7.29658	7.49885	7.45399	7.19398	6.7727	6.55149	7.08001	7.07493	6.84836	6.68143
APIP	5.20214	5.33949	5.35852	5.27778	5.4211	5.5942	5.13413	4.92963	4.8766	5.21041	5.3158	5.04079	5.31619	5.68077	5.14042	5.53843	5.4476	5.1787	5.03606	4.8443	4.94194	5.38693	5.44228	5.95636	5.29943	5.21453	5.7238	5.7425	5.54833	5.1837	5.0183	5.3494	5.15828	5.01905	5.20889	5.22227	5.28834	5.22412	5.38412	4.91192	5.38021	5.63553	5.05214	4.96256	4.86632	5.11075	5.09109	5.2951	5.21914
APLP2	8.95443	8.74622	9.03435	8.46378	8.63651	8.95568	9.15981	8.97206	9.23254	9.22026	8.55399	7.80685	8.80249	8.46501	9.15674	8.83148	8.24038	9.11546	8.7592	8.34742	8.30997	8.59001	8.68894	8.28824	8.4018	8.61048	8.83152	8.76166	8.59403	8.59311	8.51952	8.54484	8.64699	8.35961	8.49651	8.5863	8.67518	8.56699	7.88478	8.78995	8.42375	8.29188	8.46918	8.64601	8.76322	8.43371	8.41438	8.43208	8.96989
APMAP	9.83908	9.50252	10.0741	9.62021	9.71829	9.53801	9.91363	10.5392	9.84211	9.63984	9.54355	8.50052	9.40211	9.6797	9.43061	9.3478	9.54259	9.2281	9.51098	8.40537	9.71897	9.67651	10.4261	9.69241	9.29932	10.1766	9.1793	9.44315	9.56766	8.76432	8.8249	9.57753	9.3907	8.59167	8.46475	9.15189	9.65038	9.35031	8.09671	9.58706	9.50685	9.05801	8.8629	8.78388	10.0339	8.8815	9.0372	9.99371	9.64533
APOBEC3F	6.45493	6.15557	6.1182	5.81979	6.21719	6.26893	6.17832	6.06331	6.0482	5.8766	6.15246	6.34634	5.88308	6.04659	6.35142	6.10584	6.07022	5.92943	6.00839	6.39333	5.75179	5.86406	6.31432	6.16086	5.808	5.88128	6.03519	6.07917	6.15725	6.14884	6.23641	6.05218	6.14207	5.94832	5.78332	5.96433	6.06898	6.24622	6.38849	6.28266	6.37641	6.43495	6.21375	6.18382	6.11633	6.18367	6.25731	6.16132	6.04122
APOBEC3G	7.65888	6.6233	7.15741	6.68206	7.34329	7.23225	7.20194	7.19234	6.7917	7.00005	7.20287	6.93634	7.06434	7.08848	7.16658	6.92189	7.40367	7.15778	6.72325	7.00464	6.79717	6.76251	7.37412	6.99539	6.837	6.74624	7.15291	7.09293	7.28403	7.07596	7.05789	6.86906	6.61689	7.0733	6.85706	7.04014	7.11298	7.49551	6.91785	6.93211	7.02855	6.96273	6.85473	6.56415	6.71649	6.81442	7.01834	7.25026	7.35076
APOE	5.60062	5.40498	5.61127	5.49811	5.43809	5.46692	5.59325	5.69008	5.60896	5.54076	5.60829	5.8463	5.38435	5.508	5.5452	5.63217	5.59639	5.57628	5.66	5.88769	5.75618	5.62103	5.55742	5.52649	5.50142	5.43608	5.51622	5.56746	5.47779	5.62079	5.49668	5.62028	5.4441	5.3761	5.63011	5.59483	5.55652	5.57937	5.52973	5.68268	5.58323	5.58763	5.59271	5.58672	5.54882	5.59611	5.53924	5.57471	5.71107
APOL2	7.90077	8.12344	7.97042	8.14424	8.26066	7.8275	8.44631	8.00457	8.80723	8.02571	7.94438	7.91319	7.73811	7.67656	8.35413	7.82694	7.82993	7.74165	8.00609	8.5326	8.25208	8.00384	7.76514	8.07113	8.06485	7.73566	7.81317	7.64099	8.09869	7.98752	7.7718	7.90782	7.74445	8.72104	8.01084	8.26624	7.86797	7.96636	7.76749	8.0353	7.89245	7.90341	7.89298	8.43929	8.26532	8.29119	7.98567	7.84824	8.16578
APOL4	5.41374	5.2186	5.35005	5.25626	5.2344	5.15018	5.45175	5.63816	5.40895	5.32991	5.22555	5.74725	5.27428	5.17051	5.31267	5.42046	5.38111	5.31078	5.39315	5.74512	5.29012	5.48796	5.45434	5.69864	5.52087	5.25787	5.25363	5.44242	5.50024	5.37482	5.30515	5.30801	5.28538	5.448	5.34098	5.22353	5.29095	5.42665	5.65717	5.86844	5.18184	5.78312	5.51147	5.21389	5.27083	5.50354	5.53801	5.12538	5.51189
APOL6	6.91398	6.62389	6.58808	7.7554	6.89235	6.52127	8.46803	6.59828	6.05545	7.21239	6.87464	6.32112	6.82352	6.79498	7.82148	6.4882	6.52992	7.52138	6.93931	6.6228	6.51414	6.93564	6.82948	6.68022	6.70618	6.94631	6.81535	6.51097	7.11091	7.15534	6.68555	6.44425	6.72879	7.454	7.13702	7.13077	6.88729	7.10693	6.56197	6.90969	6.77173	6.4947	6.85039	7.08977	6.56164	6.95461	7.25135	6.71346	6.77304
APOM	5.79855	5.80118	6.04286	5.73876	5.60032	5.57287	5.65208	5.59999	5.66306	5.54379	5.88259	6.27871	5.24211	5.58315	5.45017	5.53568	5.9664	5.69249	5.90347	6.13215	5.39212	5.83363	5.84338	5.91866	5.54054	5.74471	6.0761	5.87806	5.64142	5.83962	5.8547	5.82213	6.01076	5.57285	5.73834	5.73975	5.96335	5.96191	5.44328	5.69999	5.39418	5.48818	5.79569	5.97531	5.29216	5.73918	5.40094	5.96986	6.0761
APOOL	5.74192	5.46652	6.01019	5.15572	5.72029	5.93841	5.31257	5.30402	5.50878	5.64332	5.59962	5.38977	5.6981	5.56597	5.2869	5.50033	5.82271	5.76895	5.07868	5.23566	5.39307	5.55651	5.70756	5.86994	5.21984	5.80855	5.65324	5.42465	5.45692	5.34436	5.49952	5.37851	5.8556	5.43253	5.52614	5.51741	5.78667	5.51399	5.40063	5.89559	5.62889	5.52773	5.58334	5.28775	5.33313	5.62396	5.67736	5.44081	5.49272
APP	6.85343	6.7643	7.18891	6.80426	7.10848	7.1885	7.0357	6.87358	6.62486	6.9758	6.6346	7.42331	6.79195	7.5534	6.20967	7.10846	6.864	6.68938	6.57328	6.29782	6.47884	6.56285	7.19818	6.87138	6.23956	7.12261	6.81562	6.6639	6.83814	6.6823	6.46177	6.63255	7.09145	6.79417	7.01255	6.86294	7.30598	6.982	6.83705	6.24987	6.49699	6.30864	6.34052	6.25407	6.45189	6.21801	6.37107	7.62434	6.87672
APPBP2	6.7084	6.65399	6.62554	6.56287	6.41729	6.56501	7.04088	6.66496	6.31336	6.86441	6.67846	6.08845	6.7178	6.47773	6.87971	6.58765	6.33494	6.91521	6.63364	6.26175	6.49992	6.52425	6.31144	6.62951	6.24177	6.28666	6.81109	6.75202	6.88844	6.62388	6.63054	6.78297	6.2248	6.80284	6.79404	6.79251	6.59849	6.86247	6.57406	6.88068	6.86979	6.98526	6.83406	6.47721	6.5772	6.66029	6.42271	6.64565	6.43464
APPL1	6.23509	6.37264	6.42206	6.30161	6.05077	6.82364	6.43414	6.33193	5.67401	6.51819	6.47129	5.74855	6.76305	6.52218	6.43256	6.75177	6.60002	6.22337	6.33733	5.28545	6.12952	6.13621	6.48574	6.513	6.72565	6.72913	6.90926	6.54448	6.18981	6.33484	6.63773	6.49079	6.43404	6.06426	6.10002	6.24866	6.37082	6.49231	6.90131	6.55411	6.92864	6.58527	6.54906	6.64739	6.82454	6.35539	7.25132	6.32844	5.8052
APRT	7.74904	7.91761	7.18639	7.44801	8.4256	7.82281	7.40429	6.86227	8.34244	8.10938	7.33851	7.66109	7.42162	7.50411	7.56973	7.95749	8.08345	7.10708	7.35679	8.62109	8.33659	7.24155	7.89806	7.70082	8.51608	7.28847	7.24884	7.38322	8.57954	8.29344	8.39778	7.99575	7.34319	7.40928	7.03363	7.21685	7.45533	7.72758	7.93412	6.93675	6.73977	6.91497	6.89984	8.61586	7.55793	8.13173	7.07627	7.81506	7.94074
APTX	6.16467	6.1436	6.10615	5.78616	6.35086	6.33697	5.98211	5.88029	5.97933	6.19796	6.18353	5.94821	6.30455	6.38157	6.0852	5.96203	6.36657	6.13621	5.93151	5.88576	5.70287	6.12083	6.05656	6.29072	5.89493	6.05179	6.22328	6.11636	6.15806	6.10491	6.0798	6.20236	6.15476	5.91209	5.89683	6.05294	6.11384	6.07448	6.30301	6.50139	6.52143	6.58231	6.22072	6.26538	5.93038	6.33866	6.17838	5.99923	6.09965
AQP1	6.03726	5.76201	5.87641	5.41357	5.17867	5.78975	5.60305	5.09949	5.06535	4.99458	6.09201	6.44693	4.95603	6.31485	5.58788	4.98582	6.26085	5.91456	5.43857	6.37544	6.29291	6.02765	5.76906	5.58335	6.17955	5.9915	5.39843	5.53442	5.63873	5.69453	5.77021	5.7953	5.99225	5.42261	5.54297	5.45853	5.61815	5.61407	7.14207	6.04816	5.8452	5.53464	5.78257	5.92338	5.90652	5.91479	6.28115	5.41382	5.4323
AQP2	5.37767	5.13008	5.20289	5.05854	5.14852	5.17977	4.98425	5.15097	5.05293	4.9542	5.23135	5.33309	5.12122	5.06212	5.12689	5.27553	5.17515	5.12821	5.33347	5.55361	5.55305	5.13681	5.10096	5.09388	5.25206	5.05008	5.19761	5.06626	4.97178	5.08683	5.14793	5.11046	5.26013	5.15103	5.28183	4.90264	5.17249	5.19674	5.1436	5.21031	5.1437	5.04072	5.28257	5.14222	5.21071	5.04005	5.05486	5.02622	5.19079
AQP3	6.51351	6.46279	6.17586	5.97993	6.70096	7.22375	6.33404	6.31789	6.92913	6.16006	7.1242	6.90767	6.39987	7.041	7.14895	7.27825	6.73459	6.51295	6.72646	7.20912	6.43334	7.52095	6.54584	7.03273	7.56258	6.67698	7.45943	7.12124	6.57916	6.93991	7.00704	6.51913	6.35946	6.43539	6.66736	6.52779	6.72004	6.77461	6.87897	7.08448	6.93791	6.93132	6.59751	6.87603	6.8493	7.0399	6.5406	6.41689	7.1571
AQP6	5.20069	5.28046	5.14805	5.39214	5.50653	5.1633	5.44786	5.32289	5.41488	5.15267	5.41152	5.73262	5.26714	5.2915	5.31539	5.33917	5.3752	5.2386	5.3452	5.49589	5.47342	5.11154	5.29338	5.54531	5.17961	5.41336	5.39752	5.4616	5.29011	5.36749	5.5736	5.48699	5.47896	5.40992	5.14572	5.32254	5.58232	5.38234	5.37513	5.37085	5.34402	5.34226	5.25344	5.25253	5.24053	5.38441	5.27818	5.41803	5.42223
AQR	6.38856	6.49088	6.2464	6.10832	6.62965	6.42511	6.41444	6.22473	6.23522	6.61158	6.20901	5.73126	6.16314	6.31927	6.4169	6.03679	6.13688	6.73032	5.9973	6.06011	6.07841	6.28469	6.32792	6.4452	5.66703	6.0781	6.44035	6.33857	6.46755	6.27589	6.2986	6.16387	6.25969	6.13982	5.67769	6.28195	6.26662	6.57163	5.97973	6.5842	6.74719	6.18955	6.472	6.36262	5.89855	6.11243	6.22349	6.37643	6.24985
AR	5.13226	5.0122	5.13072	5.13464	5.06342	4.88846	5.05568	5.23621	5.15679	5.06416	4.98041	5.67476	4.82998	5.03527	4.92476	4.8371	5.33903	5.02477	5.20855	5.13811	5.27498	5.35986	5.17461	5.24936	5.20006	5.05886	5.00198	5.33233	4.85738	4.99216	5.0613	5.0461	5.18772	5.16527	5.11903	5.18943	4.83327	4.9861	5.08088	5.14659	5.29585	5.05392	5.36259	4.8097	5.51523	5.43215	5.39479	5.0446	4.91405
ARAF	6.46063	6.63688	6.82555	6.5878	6.43717	6.84494	6.54487	6.31786	6.38179	6.29091	6.75586	6.61862	6.38182	6.20064	6.21954	6.4317	6.63317	6.67193	6.86546	6.70462	6.44983	6.66932	6.52683	6.43883	6.77501	6.64968	6.42206	6.55274	6.38768	6.60648	6.65829	6.28779	6.81931	6.20628	6.36794	6.09851	6.32581	6.22017	6.05626	6.34105	6.10233	5.95175	6.35558	6.81481	6.46635	6.56636	6.4456	6.18646	6.39194
ARAP1	7.25262	7.43684	7.23924	7.44411	7.35427	7.19689	7.58899	7.49176	7.85769	7.40263	6.95953	6.49991	7.25833	6.9764	7.58147	7.08922	6.73228	6.85429	7.13246	7.18497	7.02061	7.45852	7.06478	6.8689	7.05981	7.43943	7.04958	7.3142	7.31044	7.11873	7.10817	6.99719	7.11678	7.24036	7.30065	7.42555	6.89917	6.90084	6.44785	7.25106	6.90366	6.90864	7.47668	7.73617	7.61523	7.17565	7.00153	6.76026	7.64723
ARAP3	7.22449	7.34153	7.26135	7.54377	6.85586	6.94221	7.81037	7.81815	7.56034	7.78877	6.94386	6.48697	7.24798	7.07991	7.60742	7.11884	6.70943	6.95533	7.61006	7.97508	7.30484	7.5909	6.97831	6.85481	7.48845	7.39308	7.04752	7.34094	7.6138	7.73521	7.69337	7.56692	6.64939	8.19236	7.80553	8.30993	7.12551	7.44056	5.96467	6.72648	6.68144	6.48798	6.92497	7.30155	7.27984	6.83944	6.47166	6.96039	7.7741
ARF3	8.28338	7.68915	8.23582	7.54154	8.63753	8.13046	8.11044	7.91821	8.33066	8.00376	7.62575	7.83551	7.59063	7.47683	8.03415	7.77268	8.02035	7.36492	8.12766	7.77571	7.65883	8.0224	8.40135	7.91475	7.88906	8.49136	8.2501	8.18827	7.88723	7.7644	7.67936	7.90991	8.42225	7.80273	7.64006	7.82718	7.8185	7.78106	7.68348	7.48902	7.18719	7.03932	7.431	7.4791	8.05551	7.22462	7.15007	7.54209	7.93794
ARF4	8.30934	8.11	8.48113	7.97714	8.1521	8.50791	8.3436	8.2374	8.10786	8.18188	8.68573	8.50021	8.57912	8.22783	8.16668	8.55223	8.67579	8.45299	8.40484	6.89546	8.47094	8.0571	8.52762	8.75091	8.67474	8.51359	8.69487	8.58992	8.59248	8.20996	8.19494	8.25933	8.4962	8.21788	8.04692	8.41227	8.81646	8.65215	8.76853	8.60684	8.73459	9.0179	8.42445	7.57193	8.3586	8.22404	8.46113	8.60095	8.44154
ARFGAP1	6.58276	6.62699	6.60999	6.60732	6.95048	6.44196	6.88947	6.54995	6.94106	6.80282	6.37208	6.64475	6.52482	6.39961	6.90938	6.33728	6.58046	6.45833	6.49562	6.95806	6.33703	6.73085	6.45649	6.46376	6.0933	6.49761	6.50828	6.61834	6.57057	6.75435	6.64828	6.66441	6.50362	6.43468	6.35585	6.56602	6.52784	6.57911	6.46604	6.72982	6.34341	6.43307	6.85526	7.02741	6.65805	6.62742	6.55306	6.57226	6.9997
ARFGAP2	6.71576	6.5928	6.61898	6.22675	6.72091	6.60976	6.56113	6.2818	6.74004	6.514	6.3996	6.36512	6.42564	6.36972	6.63066	6.16622	6.47856	6.16826	6.50395	6.81273	6.08017	6.45188	6.5236	6.64649	6.87269	6.63344	6.53182	6.56259	6.56802	6.58731	6.52176	6.38222	6.57027	6.42196	6.29308	6.20958	6.35973	6.51597	5.91841	6.43328	6.25824	6.13094	6.15222	6.85375	6.43844	6.49838	6.47957	6.37206	6.38884
ARFGEF1	7.6012	7.58454	7.7644	7.78618	7.22109	7.88397	7.61738	8.13044	7.44601	7.74135	7.77916	6.93489	7.79186	7.60799	7.84065	7.88706	7.61751	7.92059	7.69048	6.68657	6.97651	7.53536	7.62337	7.65302	7.01887	7.79024	8.13373	7.76654	7.76825	7.51645	7.39624	7.90335	7.47312	7.81437	7.69741	8.05829	7.7891	7.8231	7.1292	7.93761	7.87841	7.97619	7.48549	7.01193	7.50412	7.09386	7.7436	7.87396	7.59489
ARFGEF2	6.12918	5.70196	6.32098	5.83276	5.8792	6.18709	5.8066	5.54652	5.5478	5.87729	5.965	6.02448	5.92692	6.11757	5.82197	6.13931	6.13602	6.38487	5.67262	5.71044	5.95057	5.73473	5.96975	6.04916	5.65149	5.9731	5.84017	5.71382	5.91553	5.57928	5.78554	5.96764	5.83	5.93024	5.73453	5.8087	6.22582	5.90146	5.83485	6.05078	6.37781	6.04386	5.96333	5.63423	5.70516	5.9101	5.62193	6.14511	6.29619
ARFIP1	6.86007	7.50956	7.39883	7.35642	6.29756	7.079	7.32004	7.58253	6.65255	6.61358	7.29906	6.14572	6.81529	6.68641	7.58564	6.91815	6.75671	7.49695	6.45627	6.73919	7.64784	6.79033	6.52157	6.83461	6.97938	6.45674	6.92967	7.0236	7.18235	6.84383	6.9495	7.16931	6.6954	7.47327	7.55481	7.70538	7.19881	7.11696	6.4566	7.05399	6.81152	7.54515	7.12852	7.07238	7.11816	7.27961	7.37319	7.31519	6.84107
ARFRP1	6.4214	6.40967	6.37485	6.20674	6.61006	6.34582	6.2965	6.14898	6.27102	6.21576	6.08786	6.39635	6.2834	6.1371	6.15403	6.07718	6.46846	5.97008	6.27555	6.37943	6.14937	6.20837	6.24835	6.34535	6.14482	6.21386	6.33164	6.23516	6.23657	6.18664	6.33379	6.32536	6.47171	6.34268	6.05492	6.09684	6.17009	6.23629	6.13128	6.28535	6.16983	6.03803	6.34835	6.6801	6.42508	6.47237	6.39273	6.17469	6.22384
ARG1	8.52332	9.00099	9.19716	7.82737	8.55453	7.97047	8.50635	9.13696	7.33611	7.23838	7.53684	7.06196	8.94827	8.5147	7.39642	7.50046	8.1639	7.35518	7.96935	5.64789	4.99379	9.46345	7.69356	9.75489	7.43807	9.51226	9.32959	9.03931	6.53348	6.29201	6.09818	8.77931	9.41384	7.70493	6.93145	8.71894	8.11172	6.96826	6.751	9.71964	10.2203	8.62552	8.67187	5.49127	6.81804	5.40743	9.14643	8.89739	8.28953
ARG2	7.54726	7.37169	8.17199	7.62458	7.37887	7.50643	7.39682	7.21752	6.75441	7.79577	7.97921	7.96675	6.54984	7.74021	6.36261	7.32048	7.82076	7.85683	7.49643	7.03183	7.34766	7.33812	7.30896	7.27401	7.84606	7.69887	7.44109	7.14994	7.39387	7.05832	7.22881	7.56566	8.75738	7.10449	7.04369	7.15853	7.76234	7.42634	8.84853	7.45544	6.94168	8.05167	7.33926	7.79696	7.71437	7.59053	7.36217	7.3828	7.32812
ARGLU1	8.06636	8.15314	8.51236	8.63601	7.60246	8.677	8.3969	8.92533	7.51276	8.36497	9.1386	7.55587	8.8824	8.52085	8.58693	8.82392	8.25972	8.82287	7.76726	7.64754	7.99851	8.07109	8.28499	8.47494	7.77522	8.45576	8.36264	8.31398	8.78414	8.26951	8.31328	8.90684	7.67987	8.87249	8.67688	9.31091	8.87835	8.84469	9.61114	8.34879	8.62996	8.96218	8.18919	7.58081	8.34438	7.76024	8.64734	8.96956	8.29557
ARHGAP1	7.43328	7.54896	7.72418	7.51693	7.61356	7.58234	7.69143	7.86054	7.76841	7.34988	7.29762	7.02338	7.39988	7.10923	7.11319	6.93661	7.46214	7.31577	7.44759	7.28227	7.46982	7.29046	7.89422	7.5624	7.60114	7.78598	7.4826	7.53631	7.50698	7.42959	7.34271	7.08559	7.48907	7.18627	7.16181	7.45817	7.53195	7.48041	6.46564	7.01985	6.86133	6.48346	6.9215	6.87158	7.27479	6.74302	6.69906	7.30345	7.45001
ARHGAP18	6.81224	6.96478	7.44577	6.78242	6.65179	7.9556	6.88171	7.14602	6.17085	6.25151	6.90916	7.13622	7.09327	6.74806	6.34237	6.71831	7.35723	7.13703	6.60845	5.61114	6.87967	6.59227	7.02759	7.96536	6.68093	7.04418	7.60747	7.56624	7.31717	7.07298	6.58197	7.31369	8.27955	6.65603	6.52087	6.98447	7.51517	7.21942	6.97567	7.07241	7.20167	6.50058	6.27172	6.46355	6.30625	6.39556	6.72385	6.73615	6.63787
ARHGAP19	7.35551	8.09942	7.65901	7.33374	7.38825	7.56905	7.77604	7.54412	7.60991	7.43506	6.97453	6.43538	7.52427	7.84746	7.59418	7.49715	7.20784	7.92617	7.02317	6.3096	7.30176	7.85215	7.34128	7.32533	6.38388	7.40872	7.35715	7.37305	7.32878	6.9544	7.15293	7.49022	7.01109	7.33934	7.19363	8.36684	7.3747	7.18726	6.66441	7.97114	8.04545	7.35351	7.48176	7.31673	8.13481	7.35351	7.58514	7.68053	7.97701
ARHGAP21	6.74675	6.03642	5.97848	5.86867	5.99227	6.45218	5.79535	5.83183	5.92211	5.85182	6.24462	7.03027	5.64565	6.20834	6.02797	6.29239	6.25461	6.65957	6.01844	5.97607	6.509	5.93745	6.25863	6.16359	5.86898	5.90984	5.84304	5.82221	5.91495	6.20338	6.1139	6.65352	7.11211	6.09428	6.04656	5.63411	6.97264	6.20186	7.65264	5.97499	5.67595	6.99188	6.27324	6.02218	6.14301	6.31229	5.65132	6.05288	5.94901
ARHGAP22	4.8392	4.95203	4.99085	4.98293	5.20161	4.92222	4.94422	4.89236	5.13263	5.0024	4.97731	5.27654	4.86955	4.98781	5.06461	4.94443	4.97595	4.95693	5.06855	4.93255	4.93476	5.07754	5.0674	5.08524	4.97787	4.96613	5.28195	4.90541	5.04878	5.03773	4.87932	5.04016	4.96099	4.94902	4.74346	4.98908	4.88852	4.98125	5.0036	4.98628	5.38182	4.95292	4.90791	4.94139	4.9357	4.97036	4.9535	5.02376	4.95779
ARHGAP23	5.64851	5.5588	5.61665	5.53219	5.61996	5.52698	5.6378	5.66309	5.65765	5.48312	5.68015	6.05007	5.59245	5.60421	5.6281	5.59432	5.65099	5.57362	5.82985	6.04348	5.49522	5.64569	5.73974	5.55296	5.63031	5.58158	5.51384	5.6003	5.51569	5.61419	5.814	5.73568	5.63572	5.65753	5.57078	5.60879	5.66351	5.63082	5.61263	5.43536	5.83212	5.61929	5.60092	5.64704	5.55015	5.61756	5.7201	5.92406	5.78663
ARHGAP24	6.08361	7.26205	6.7479	5.81918	5.94473	5.78574	6.87569	6.37809	6.18939	6.27437	5.8154	5.53089	6.88146	6.13281	5.89341	6.10983	5.84415	6.26571	6.68056	5.44204	5.71728	6.5527	6.16129	6.16604	5.48528	6.74743	6.72648	6.40717	5.71794	5.6818	5.64259	6.15356	5.58645	6.40493	6.05451	6.73751	6.12332	5.94689	5.95674	7.61424	7.36731	6.21827	6.6891	5.56866	5.95954	5.73995	6.39337	6.4194	6.21308
ARHGAP25	8.27082	8.41001	8.38541	8.14265	8.05618	8.2269	8.54772	8.65035	8.73196	8.42692	8.20111	7.36962	8.4344	7.97915	8.54798	7.83372	7.8509	8.2329	8.45363	8.25097	8.40337	8.25437	7.95591	8.00152	8.42762	7.86693	8.24568	8.24206	8.48814	8.42977	8.30387	8.12823	7.7694	8.76736	8.55099	8.89392	8.21781	8.25808	7.45069	8.18692	7.82044	7.85292	7.93568	8.02216	8.34465	7.90513	7.87182	8.09602	8.51812
ARHGAP26	6.90016	7.76242	7.38724	7.51867	7.16017	7.03449	7.57588	7.82097	7.46575	7.47971	6.95237	6.08141	7.42174	6.69166	7.54562	7.09801	6.3177	7.09918	7.41464	6.81603	6.79884	7.9647	7.0086	6.69748	7.24341	7.13297	7.13255	7.13275	7.00984	7.09834	7.14048	6.71464	6.77011	7.15372	6.80961	7.06501	6.79849	6.75884	6.3264	7.84401	7.57266	6.84018	7.3692	7.77864	7.56326	7.47877	6.61007	6.79364	7.46012
ARHGAP27	6.40697	6.52754	6.33795	6.5867	6.48784	6.18256	6.71375	6.79771	6.84004	6.491	6.37998	5.84918	6.44242	6.26923	6.55444	6.14708	5.99929	6.15218	6.42484	6.50143	6.60708	7.12643	6.48246	6.24219	6.71624	6.32424	6.48418	6.62882	6.34347	6.33565	6.3572	6.2933	6.24033	6.22101	6.24414	6.57606	6.31095	6.20415	5.80602	6.64293	6.24143	6.05112	6.78629	6.17498	6.57024	6.22487	6.25535	6.09573	6.46672
ARHGAP27P1	5.75033	5.31268	5.53914	5.38139	5.56883	5.38062	5.39434	5.56176	5.88342	5.5795	5.31296	5.65272	5.41305	5.41995	5.55724	5.28492	5.33445	5.03686	5.45832	5.74561	5.30909	5.3754	5.33111	5.445	5.34035	5.30886	5.42497	5.37968	5.21843	5.48905	5.52368	5.40628	5.43085	5.73793	5.9966	5.41847	5.23543	5.42078	5.26144	5.32783	5.18204	5.50649	5.36353	5.47642	5.50587	5.64443	5.46842	5.37861	5.65179
ARHGAP28	4.37899	4.6523	4.34941	4.37632	4.36733	4.4024	4.45892	4.66439	4.52082	4.50219	4.52716	4.87701	4.30906	4.36583	4.53906	4.32815	4.61998	4.503	4.52625	4.55164	4.65788	4.63928	4.49542	4.34663	4.71446	4.46568	4.532	4.54648	4.2575	4.49183	4.44724	4.49089	4.36713	4.38902	4.73832	4.53299	4.71094	4.35818	4.27032	4.43712	4.53675	4.30655	4.66003	4.46	4.2671	4.75963	4.70702	4.41916	4.46239
ARHGAP30	7.87978	7.9053	8.14965	8.01268	7.97859	7.95805	8.13043	8.40739	8.4014	8.07988	7.8698	7.54323	8.15041	7.79153	8.13788	7.8055	7.82256	7.66819	7.84914	7.83378	7.66244	8.02821	8.48289	7.98555	7.80292	8.2337	8.00062	8.06346	8.07362	7.76447	7.65898	7.69908	7.7315	7.97587	7.87922	8.12512	7.70776	7.81764	7.37282	7.97647	7.94331	7.6108	7.77851	8.0648	8.18465	7.84156	7.69539	7.65492	8.07688
ARHGAP31	5.25649	5.40676	5.34282	5.33497	5.7012	5.33005	5.4917	5.29165	5.68227	5.57167	5.18375	5.75788	5.41161	5.34866	5.58734	5.61447	5.28263	5.25148	5.45845	5.62684	5.9571	5.87834	5.79526	5.53137	5.75416	5.49159	5.5079	5.53484	5.37271	5.29763	5.48193	5.48285	5.38996	5.10005	5.4619	5.35398	5.42587	5.4158	5.59968	5.49641	5.20313	5.29485	5.34918	5.46817	5.23008	5.2609	5.29787	5.33705	5.21022
ARHGAP32	5.2853	5.06508	4.83111	4.89527	4.95244	4.80559	4.86253	4.79696	5.11172	4.87603	4.79444	5.31449	4.78965	4.86057	4.88143	5.07784	5.14943	4.95111	5.04578	5.31037	4.8738	4.84277	5.12395	4.90202	4.81024	4.872	4.7198	4.72707	5.09648	4.93703	5.02123	5.01711	5.13573	4.93033	5.46107	4.97169	5.16371	5.09243	4.90777	4.66332	4.71557	5.00829	4.86734	4.69278	4.94958	4.79017	4.78783	5.16604	5.10209
ARHGAP33	5.71944	5.58289	5.62927	5.73333	5.78774	5.45151	5.49503	5.43057	5.55615	5.49039	5.61729	6.2424	5.56349	5.79194	5.62685	5.51345	5.79026	5.60671	5.75922	6.13106	6.12766	5.34996	5.47199	5.42479	5.91841	5.56471	5.46788	5.45895	5.44756	5.52957	5.61042	5.5545	5.68014	5.516	5.49959	5.51502	5.40257	5.41891	6.21776	5.62529	5.72219	5.68058	5.65353	5.95042	6.07249	6.08993	6.2102	5.65285	5.48394
ARHGAP35	6.17131	6.13541	6.15298	5.72295	6.21579	6.12299	6.22111	5.67548	6.18731	6.10082	6.1095	6.21612	6.15484	5.98135	6.14764	6.31351	6.07566	6.24629	6.25028	5.99579	6.10672	6.52151	5.97849	6.23937	6.00094	6.10648	6.39837	6.13559	6.09631	6.03989	5.93429	5.89563	6.09039	5.98578	6.2608	6.2517	6.07536	6.21194	6.36579	6.51168	6.2022	5.92757	6.11536	5.92443	6.23201	6.18757	6.06986	6.10247	6.30184
ARHGAP44	5.00841	5.12578	4.96735	5.15958	5.31997	5.11483	5.11638	5.18297	5.37034	5.16874	5.0177	5.4109	5.07767	5.09591	5.21258	5.08457	5.07125	5.09433	5.11244	5.52756	5.11123	4.98442	5.02543	5.19241	5.20385	5.34493	5.05298	5.14375	4.95102	4.84171	5.40343	5.2019	5.15746	4.99994	5.05566	5.10483	5.16005	5.21904	5.17964	5.17667	5.2871	5.40493	5.01604	5.26123	5.15477	4.83466	4.94936	5.20297	5.03958
ARHGAP45	8.0572	7.98039	7.77502	7.72204	7.94045	7.91954	8.42349	8.20262	8.63515	8.08931	7.54367	7.18062	7.79742	7.47049	8.36564	7.75737	7.5683	7.51998	7.93831	7.83253	7.81714	7.954	7.6978	7.46897	7.78395	7.69287	7.34093	7.62574	7.93309	7.9895	7.77825	7.74708	7.81477	8.06482	8.04862	8.29496	7.55552	7.82164	7.67543	7.52458	7.78693	7.5828	8.11418	8.55483	8.25303	8.2878	7.60255	7.55526	8.30745
ARHGAP5	5.00058	4.76391	4.72414	4.8588	4.56874	5.38573	4.77326	4.72894	4.60623	4.83817	5.24988	4.89906	4.83407	5.00716	4.94944	5.60553	4.93387	5.01819	4.88659	4.59505	4.98968	4.91144	4.70116	4.88248	4.89041	4.90569	4.80843	4.7013	5.07461	4.98156	5.02257	4.8206	4.6938	5.10321	4.92741	4.96936	4.68467	5.09249	6.06878	4.92501	4.95735	4.59794	4.68319	5.0625	4.84397	4.96304	5.48634	4.69431	4.76197
ARHGAP9	10.4748	10.5554	10.2947	10.3886	10.5823	10.1962	10.8795	10.4269	11.2568	10.5192	10.2766	9.18304	10.255	10.241	10.8468	10.051	10.0181	10.0687	10.7101	10.669	10.113	10.9306	10.5697	10.0706	10.298	10.3251	10.3024	10.445	10.4716	10.3428	10.2469	10.2626	9.64214	10.744	10.3602	11.0202	10.0818	10.1759	9.12032	10.0338	9.91074	9.6399	10.1314	10.0348	10.3155	9.98573	9.48892	10.3283	10.8908
ARHGDIA	7.88107	7.62108	7.56309	7.16845	8.18028	7.95178	7.63976	7.2222	7.86017	7.36724	7.19384	6.88593	7.47192	6.96919	7.19161	7.03308	7.44198	7.00884	7.42077	6.9526	7.49424	7.81892	7.7692	7.68529	7.59289	7.92561	7.21219	7.48216	7.56867	7.4166	7.48048	7.36781	7.84711	6.91275	6.88408	6.94554	7.31084	7.4902	6.471	7.31848	6.79402	6.17912	7.44351	7.79776	7.08712	6.95319	6.90937	7.45358	7.30003
ARHGDIB	11.8655	11.9095	11.9975	11.7069	12.0102	11.8114	11.6495	11.7793	12.0429	11.69	11.6974	11.1862	11.9452	11.4858	11.6833	11.3363	11.8366	11.2516	11.994	11.467	11.7069	11.726	11.8706	12.2704	11.726	11.7456	12.2704	11.9489	11.6975	11.5972	11.3127	11.7359	11.6593	11.5455	11.0279	11.8607	11.8287	11.8079	10.9016	12.187	11.8497	11.2927	11.4806	11.2428	11.5122	11.0279	11.2803	11.6884	11.9609
ARHGEF10	4.59181	4.79138	4.63772	4.69063	4.77588	4.985	4.61659	4.62583	4.69253	4.64369	4.87623	4.96673	4.75828	4.78492	4.74895	5.01819	4.88461	4.65637	4.7987	4.98896	5.07545	4.63508	4.95023	4.94113	4.87214	4.74387	4.68719	4.65442	4.93403	4.96759	4.8002	5.05985	5.00072	4.7399	4.87263	4.64281	4.51603	4.745	5.05384	4.66736	4.7076	4.92831	4.75512	4.71584	4.65051	4.6363	4.66332	4.83403	4.69788
ARHGEF10L	5.67573	5.71045	5.36656	5.66811	5.67167	5.33021	5.45368	5.58738	5.54387	5.45837	5.9662	5.82861	5.7491	5.66569	5.24127	5.95979	5.73826	5.73539	5.77422	6.54941	5.87192	6.04038	5.72303	5.76715	7.44031	5.73186	5.76966	5.64007	5.65689	5.85305	5.60068	5.82784	5.60742	5.56637	5.59141	5.68874	5.79802	5.4687	5.8572	5.86739	5.80779	5.66618	5.96757	6.25051	5.83583	5.9408	5.81739	5.5396	5.42014
ARHGEF11	6.40471	6.44196	6.49418	6.59283	6.50666	6.23326	6.53272	6.88669	7.09054	6.77789	6.40631	5.94777	6.3634	5.79373	6.54219	6.07658	6.00533	6.29473	6.43796	6.50997	6.23703	7.00347	6.86536	6.36886	6.25399	6.59063	6.51019	6.70111	6.43356	6.26105	5.95715	6.28358	6.19502	6.58171	6.36437	6.68915	6.18661	6.27851	5.82438	6.39254	6.10271	6.23917	6.33758	6.31484	6.59983	6.2904	6.04068	6.30546	6.46565
ARHGEF12	5.52966	5.55195	5.2065	5.59324	5.08412	5.04989	5.15431	5.06159	5.10162	4.93221	5.31713	6.1506	4.77856	5.57849	4.7497	4.89448	5.43048	5.92541	5.29274	5.43191	5.50858	5.01204	5.1042	5.12489	4.97001	5.18124	4.96063	4.99965	5.02135	5.1742	5.17364	5.29384	5.76438	5.37025	5.43909	5.07473	5.33881	5.29521	5.88868	5.44664	5.30643	6.81938	5.2554	6.58399	5.89448	6.76973	5.53698	5.17949	4.96118
ARHGEF2	8.64113	8.65883	8.69988	8.40008	8.75033	8.45146	8.91751	8.82862	9.05685	8.85541	8.21487	8.15596	8.47042	8.47549	8.49487	8.59907	8.2563	8.20211	8.6756	8.48096	8.50373	8.71731	8.42351	8.2004	8.53826	8.64042	8.36464	8.29063	8.51559	8.58853	8.66515	8.56156	8.29704	8.63543	8.14805	8.57122	8.47915	8.57601	8.10663	9.0399	9.20195	8.52023	8.73645	8.89461	8.57851	8.879	8.38257	8.06861	8.52552
ARHGEF28	4.75487	4.74169	4.84229	4.8965	4.69534	4.69121	4.76311	4.96144	4.87468	4.7873	4.86342	5.14815	4.96234	4.87207	4.8289	4.9807	4.95447	4.82185	5.03447	5.04676	4.86732	5.16577	4.90871	5.03351	4.93528	5.00012	5.00019	4.96684	4.92248	4.8685	4.73241	4.99943	4.92508	4.73753	4.95433	4.94134	4.69756	4.8372	4.68815	4.90448	4.82152	4.80151	5.03066	4.78365	4.81335	4.92786	4.88197	4.77978	4.92976
ARHGEF37	5.92154	6.1958	5.60091	5.47735	5.64321	5.45401	5.60499	5.78078	5.35502	5.52444	5.80793	6.31012	5.51549	6.32383	5.57338	5.5325	5.61024	6.18727	5.70524	5.86563	5.75325	5.42155	5.81003	5.5043	5.72658	5.81391	5.56695	5.48976	5.65881	5.50096	5.62404	6.01206	6.46397	5.71253	5.67793	5.64107	5.99141	6.06078	5.97774	5.83582	5.96705	6.64023	5.4418	6.39521	5.39961	6.19308	5.94778	5.60331	5.53101
ARHGEF4	5.03805	5.03129	5.17851	5.15476	5.03348	5.0591	5.1106	5.29951	5.26091	4.98295	5.1417	5.45834	5.04805	4.95846	5.15417	5.1638	5.10785	5.09824	5.27764	5.54396	4.91976	5.19581	5.24583	5.32481	5.23243	5.18868	5.06087	4.98967	5.21186	5.17363	5.18361	5.02904	5.37305	5.04082	5.01172	5.20518	5.04954	4.93091	4.98243	5.43543	5.14081	5.21165	5.28449	5.08781	5.3595	5.58306	5.27689	5.17697	5.08017
ARHGEF40	7.4348	9.47946	8.41853	8.12014	7.6883	6.91431	8.53782	8.63014	8.53342	8.11023	7.3619	6.38403	8.40542	7.10116	8.24208	8.76022	6.54641	8.15849	7.96776	8.18038	7.71977	8.165	7.35025	7.65294	7.68237	7.78954	8.42572	8.67517	7.39299	7.1406	7.59248	7.89054	7.20069	8.08624	7.69739	8.8631	7.37898	7.29017	6.81958	8.76477	8.42841	7.1159	9.32015	7.27565	8.50149	7.52701	6.97507	7.46222	9.1789
ARHGEF5	6.04232	6.10832	6.07602	6.46423	5.81825	5.95122	6.00539	6.25014	6.05406	6.02368	6.1963	6.81764	6.05104	6.40755	6.17762	6.52612	6.33852	6.22796	6.53919	6.44819	6.17282	6.24447	6.46302	6.5112	5.99767	6.3463	6.29223	5.89995	5.91557	6.09048	6.35259	6.33018	6.04492	6.19122	6.44038	6.41323	5.86763	6.46748	5.96465	5.89172	6.28014	6.35107	6.02237	6.04251	6.28566	6.16	6.26517	6.80473	6.10994
ARHGEF7	6.04884	5.95685	5.87007	5.89134	6.30516	6.14444	5.88512	5.99268	6.08551	6.01034	6.01161	5.91205	6.05785	5.95387	6.22718	6.28392	6.07821	5.85596	5.97397	5.82659	5.75198	5.88005	6.02664	6.04723	5.76564	6.37947	6.06057	5.98022	5.99124	6.00481	5.93833	5.81003	5.89821	5.9603	5.84865	6.0533	5.90587	6.00275	6.35243	6.13891	6.10985	5.79886	5.86775	5.97238	5.93094	5.88193	5.91376	6.01708	5.97108
ARHGEF9	5.35841	5.99054	5.62035	5.6082	5.49468	5.83577	5.27253	5.4055	5.53081	5.36773	5.84772	5.59193	5.91862	5.28887	5.79604	6.1377	5.70803	5.57775	5.21682	5.2922	5.21423	5.9194	5.30809	5.64779	6.41635	5.42941	5.46196	5.29044	5.2674	5.40999	5.38742	5.38429	5.77372	5.9111	5.48175	5.30311	5.60859	5.72924	5.52094	5.88619	6.08114	5.78138	5.43659	5.82197	5.80301	5.48279	5.98783	5.55979	5.60771
ARID1A	7.92784	8.0533	7.84134	7.68907	7.78506	7.66488	8.03605	7.98544	8.47266	8.00428	7.32541	6.79858	7.81805	7.26129	7.89816	7.44161	7.19597	7.44859	7.50895	7.56836	7.22353	7.32227	7.47057	7.32568	7.02832	7.39848	7.67025	7.59491	7.63242	7.41533	7.53759	7.50405	6.94692	7.88932	7.62743	8.05929	7.8483	7.79591	7.3696	8.70573	8.48266	7.80949	8.29877	7.3318	7.82815	7.66853	7.56493	7.52312	7.62743
ARID1B	6.67853	6.64491	6.40792	6.5109	6.65344	6.44496	6.79995	6.38978	6.61211	6.82021	6.51388	6.72728	6.3134	6.59466	6.91856	6.63714	6.61113	6.4296	6.42793	7.18144	6.00142	6.40244	6.28912	6.24665	6.12929	6.0859	6.36676	6.50326	6.58722	6.67409	6.68276	6.70333	6.34502	6.48546	6.61179	6.71129	6.46799	6.69072	6.85767	7.11591	6.80031	7.02024	6.99898	6.96725	6.52769	6.9481	6.88511	6.63601	6.72505
ARID2	6.91522	6.96566	6.86947	6.65245	6.91661	6.83897	6.78481	6.64725	6.70962	7.01821	6.48799	6.37834	6.83109	7.10241	6.52581	6.59211	6.55231	6.77022	6.48862	6.1819	6.45097	7.06065	6.70712	6.80357	6.64864	6.48637	7.10794	7.07917	6.8158	6.58286	6.72236	6.98639	6.19624	6.53468	6.37845	7.06144	6.78795	6.93953	6.56338	6.91209	7.03007	7.09368	6.59656	6.26863	6.52434	6.30774	6.80646	6.87476	6.70693
ARID3A	7.93668	8.35257	7.67275	7.78171	8.33896	7.94414	8.48986	8.0598	8.66953	8.24829	7.35395	7.04934	7.80666	7.83095	7.8879	7.09021	7.31358	7.2587	7.69825	7.90193	7.21378	7.97405	7.52412	7.17369	7.52019	8.03371	7.53116	7.60991	7.52811	7.80564	7.83985	7.94433	7.52312	7.74917	7.29666	8.06121	7.83485	7.78643	6.13122	7.79607	7.59177	7.27918	7.18346	7.69542	8.07885	7.50648	7.30899	8.17184	8.35332
ARID4A	6.54901	7.0575	6.97816	7.05697	5.8686	6.69537	6.8873	7.14489	6.18217	6.77549	6.97156	5.67114	7.11781	6.57044	6.80051	6.91735	6.19136	6.9627	6.51839	5.91666	6.14111	6.76452	6.62547	6.69973	6.07581	6.75577	7.22579	7.07156	6.95534	6.67133	6.40202	6.72442	6.41114	6.9169	7.31463	7.74582	6.64142	6.87757	5.98272	6.66265	7.08673	6.874	6.6044	5.98182	6.27724	6.16406	6.21126	6.58158	6.72009
ARID4B	6.86939	7.15022	7.08693	7.17472	7.05543	6.87725	7.12094	7.3949	6.93855	7.1367	7.02622	6.45892	7.24199	7.03802	7.16473	6.95741	6.48474	7.12186	6.69479	6.87366	7.06192	7.13828	7.1834	6.78902	6.87958	7.32135	7.03946	6.97283	7.02034	7.11656	7.00125	6.8818	6.76814	7.46992	7.23643	7.59941	6.97792	7.09005	7.38579	6.77917	6.95619	6.8199	6.58045	6.85711	6.98342	6.81919	6.84392	6.66728	7.00807
ARID5B	6.57789	6.21235	6.26134	6.39609	6.13683	6.4169	6.40948	6.44236	6.1943	6.15467	6.59617	6.57734	6.45367	6.45743	6.6283	6.77032	6.52928	6.71193	6.56076	6.0235	5.95356	6.31699	6.28439	6.67635	6.09511	6.11598	6.65583	6.62038	6.53169	6.01723	6.10141	6.18444	6.27999	6.10413	5.97376	6.19215	6.54366	6.62038	7.31553	7.21456	7.14278	6.71637	6.50478	5.71263	6.02028	6.16962	5.90974	6.3853	6.74596
ARIH1	6.99287	7.07868	6.99238	6.90502	6.91234	6.93876	7.09764	6.94611	6.85659	7.10422	6.94778	7.07475	7.1104	6.8023	7.04444	6.68661	6.49391	7.26559	6.88606	6.4169	7.44978	7.00193	7.21825	6.94529	6.90314	7.15481	7.11115	7.01415	6.84382	6.86372	6.79564	6.90435	7.3038	7.05689	7.24278	7.00851	7.02226	6.93242	6.45914	6.78934	6.72764	6.99978	6.76869	6.95641	6.57058	6.59167	6.67644	6.86644	6.87471
ARIH2	6.74575	6.82687	6.78916	6.67214	6.60229	6.83225	6.77796	6.43173	6.41922	6.68424	6.79586	7.29959	6.59427	6.6437	6.77354	6.64734	6.90326	7.13754	6.66671	6.36144	6.89803	6.44911	6.62671	6.40818	6.88433	6.58315	6.58374	6.67349	6.73406	6.94277	7.05248	6.79819	6.92584	6.93983	6.6984	6.61149	6.64028	6.78085	6.98238	6.62731	6.56997	6.62583	6.57922	6.92051	7.02137	6.85658	7.06202	6.70094	6.5179
ARL1	5.98653	5.9591	6.242	5.81788	6.00711	6.71824	5.83561	5.94938	5.65562	6.10734	6.41262	5.8559	6.45858	6.28486	6.03301	6.31902	6.33851	6.03906	5.84618	5.73591	5.75516	5.75842	5.90944	6.81534	5.88144	6.03724	5.98709	5.88842	6.16267	6.01477	5.94315	6.15475	6.00804	5.8342	5.72449	6.23544	6.16717	6.34208	5.87778	5.93629	6.00299	6.14266	6.23429	6.13847	6.11558	6.10664	5.72541	6.36907	6.64629
ARL11	6.27944	6.93354	6.32389	6.50697	6.68291	6.2068	6.66825	6.72104	6.68806	6.43867	6.18557	5.34873	6.17994	6.09124	6.37479	5.5693	5.58951	5.64302	6.35451	6.14229	6.92095	6.46165	6.41372	6.21658	5.79331	6.63644	5.94705	6.37306	6.15288	6.25975	5.83672	6.03484	5.60182	6.26836	6.0703	6.44371	5.95789	5.97689	5.72978	6.53525	6.29674	5.67859	5.8587	5.85282	6.08414	5.58108	5.64077	6.20767	6.61225
ARL15	5.99755	5.9688	6.30844	5.65136	6.26605	6.1632	6.48485	5.56957	5.99244	6.05161	5.98148	6.38665	5.54432	5.95829	5.85881	5.5327	6.06391	6.26034	6.02998	5.88745	6.56449	6.04105	5.83336	6.15792	5.59268	5.72873	6.2034	6.22707	5.80734	5.95379	5.95253	5.97968	6.20154	5.89386	5.92642	6.03287	6.08998	5.96601	6.5935	6.28945	6.11164	5.68062	6.10214	5.81731	6.04404	6.3541	6.0353	5.92537	5.96627
ARL2BP	6.80232	6.44275	6.6009	6.444	6.4009	6.78266	6.45488	6.0179	6.31307	6.54158	6.75761	6.47036	6.40219	6.33745	6.42513	6.50494	6.78501	7.12478	6.46949	5.94159	6.55355	6.21369	7.08243	6.64132	6.51126	6.34738	6.69293	6.45901	6.90779	6.57044	6.69197	6.77816	6.54293	6.29967	7.12427	6.60652	6.86933	6.9568	6.48414	6.55841	6.44896	7.32407	6.49725	6.54293	6.17484	6.76984	6.03466	6.61751	6.40441
ARL3	6.28631	6.60859	6.35756	6.32302	6.40948	5.97627	6.06356	6.42898	6.62291	6.3447	6.29604	5.96084	6.36946	6.29939	6.17544	6.08898	6.09282	6.08213	6.12623	6.03929	5.92326	6.0385	6.31732	6.0515	6.14928	6.13132	6.5139	6.45103	6.18999	6.74634	6.2415	6.1928	6.1594	6.02724	6.08683	6.28756	6.17929	6.16808	6.4554	6.11414	6.10546	5.88407	6.24036	6.06981	6.02121	6.13661	6.16415	6.40245	6.4062
ARL4C	7.17044	6.24393	5.47361	5.48693	6.21094	7.27118	5.91518	5.88049	6.6954	6.92868	7.19846	6.55981	6.61442	6.36342	7.48031	7.56396	7.40158	6.82631	6.00613	7.10991	6.94434	6.97359	6.26612	6.89338	7.07336	6.27717	6.69899	6.75029	6.54864	6.50464	7.0602	6.60496	6.14321	6.72963	6.06551	6.44427	6.72669	7.12479	7.65298	6.35828	7.14229	8.09644	6.75657	7.01027	7.54125	7.58629	6.87038	6.42252	6.46582
ARL5B	6.22706	6.01584	6.23059	6.04974	5.79658	6.69093	6.28785	6.37681	5.4655	6.06709	6.77065	5.91774	6.75533	6.2865	6.27942	6.58994	6.3995	6.77185	6.00459	5.16223	5.66644	6.22023	5.92908	6.40021	6.15685	6.03659	6.8649	6.53146	5.90622	6.05502	5.71817	5.95416	6.26831	6.52382	5.94276	6.1766	6.24938	6.21883	7.0751	6.7342	7.15473	7.09246	6.41769	5.82597	6.01388	6.41408	7.04937	5.92528	6.08568
ARL6IP4	8.01334	8.06433	7.95173	7.65893	8.61957	8.02373	7.91073	7.48449	7.93298	8.11974	7.72586	7.79195	7.70361	8.02279	7.71691	7.97591	8.01791	7.31249	7.86282	8.06567	7.78914	8.01343	7.97435	8.00585	8.26216	7.9015	8.03419	8.25979	7.85183	7.81303	7.77618	7.81009	7.96863	7.38887	7.56549	7.45105	7.64435	7.76419	7.67288	8.32661	8.20091	7.44703	8.18265	8.74439	8.01942	8.28536	8.28041	7.61423	7.61833
ARL6IP5	10.5342	10.361	10.6954	10.1227	9.93951	10.6841	10.641	10.3107	9.88528	10.8572	10.8797	9.73159	10.9141	10.4455	11.2676	10.6826	10.219	10.9665	10.6362	9.36196	10.1897	10.4846	10.2674	10.6845	9.83681	9.6835	11.3147	11.1147	11.1424	10.463	10.3534	10.8224	10.6174	10.1262	10.3118	10.9182	11.0491	11.0008	10.8286	10.8067	10.6765	9.91956	10.4322	10.0517	9.66767	9.88874	10.134	10.3512	10.4085
ARL6IP6	6.85615	6.85283	7.24824	6.99619	6.05021	7.01093	7.22675	7.45668	6.30805	6.67598	7.21361	6.41391	7.36812	7.27427	6.74409	7.09102	6.70299	7.2646	7.00028	5.66979	6.92276	7.36432	7.24961	7.04278	6.68189	7.11016	7.35032	7.32031	7.10737	6.85437	6.56554	6.84446	6.55659	7.3162	7.19488	7.66537	7.08655	7.16709	6.04087	6.53081	6.72458	6.67311	6.42387	6.12463	6.83138	6.17781	6.21525	7.59622	7.17484
ARL8B	8.92538	8.71212	9.16266	8.92209	8.85426	9.45553	9.22265	9.25911	8.14172	9.32385	9.18322	8.41144	9.39505	9.14626	9.08857	9.40305	9.07403	9.22597	9.04306	7.80677	8.74651	8.51137	9.09679	9.15088	8.15975	8.94639	9.54691	9.15179	9.01509	8.95874	8.81395	9.37027	8.94478	8.73476	8.80504	9.02112	9.19061	8.98886	9.55251	9.43236	9.81323	9.83917	9.1972	8.22632	8.5652	8.93088	9.85309	9.10491	9.11855
ARMC1	6.87471	6.46356	6.53614	6.36437	6.74718	7.0889	5.98816	5.73728	5.90483	6.81712	6.75814	6.67471	6.69675	7.00978	6.45814	6.76837	7.19094	6.95036	5.94508	6.39309	5.973	5.96132	6.53114	6.3627	6.26889	5.91044	6.53086	6.33493	6.81609	6.6608	6.87368	6.86081	6.35084	6.12644	6.57162	6.37021	6.86537	6.98387	7.06481	6.70379	6.65149	7.43594	6.61796	7.38909	6.11731	7.2161	7.03159	6.76984	6.40764
ARMC10	7.12904	7.21725	7.17357	6.91731	7.27211	7.28769	7.68963	7.04258	7.13658	7.62657	7.49086	6.52609	7.32041	7.09656	7.68565	7.13883	6.96818	7.20756	6.92657	6.90438	7.42763	7.29347	7.01382	7.27155	7.01755	6.89061	7.37217	7.38073	7.62335	7.33993	7.17692	7.24101	6.79321	6.81044	7.145	7.07116	7.45508	7.30862	7.38022	7.19712	7.10241	7.41593	7.57231	7.09596	7.41808	7.09151	6.72526	7.19323	7.13599
ARMC7	7.00659	6.85847	7.147	6.59406	7.19868	6.81985	6.98337	6.81521	7.25015	6.77827	6.62715	6.45931	6.98812	6.69148	6.52979	6.43358	6.71084	6.52722	6.81626	6.69705	6.3737	6.98173	6.84476	6.86218	7.07879	7.03827	6.73577	6.84133	6.59628	6.48309	6.39623	6.49178	6.82516	6.70461	6.33248	6.50822	6.73679	6.56419	6.05515	7.46922	7.15125	6.86704	7.18888	7.57915	6.9098	7.13912	7.06478	6.5282	6.89204
ARMC8	7.01501	6.84095	6.97794	6.68684	6.53855	7.28738	6.74137	6.78922	6.36249	6.70581	6.93517	6.89884	6.7996	7.05136	6.52892	6.8922	6.98265	7.25186	6.69359	5.99129	6.87143	6.55968	6.8331	6.84755	7.24749	6.89521	7.11364	6.75481	6.71655	6.79759	6.77103	6.71215	6.9149	6.80266	6.56611	6.88746	6.99153	6.68778	6.52614	6.73714	6.54279	6.9659	6.47675	6.6036	6.77377	6.89609	6.534	7.04186	6.71999
ARMCX3	7.07445	6.70946	7.04068	6.57223	6.56251	7.75313	7.21277	7.2569	6.50239	7.21499	7.31899	6.79663	7.52285	7.2036	7.17301	7.4741	7.22833	6.8343	7.02973	5.87854	6.85611	7.22532	7.35053	7.5953	6.81387	7.52087	7.25947	6.9777	7.47196	6.81929	6.608	6.9862	6.90422	7.17012	6.90475	7.20194	7.17614	7.13091	6.45921	6.7638	6.6902	6.69684	6.35245	6.60146	6.76176	6.59358	6.54042	7.22094	7.05343
ARMCX5	5.06204	5.2377	5.38495	5.15759	5.01395	5.61876	5.18351	5.30946	4.89624	5.09085	5.38472	5.46338	5.31829	5.05594	4.86402	5.37247	5.7486	5.40517	5.35821	5.11756	5.34181	5.15009	5.37783	5.5638	4.92838	4.79934	5.51269	5.41865	5.45894	5.12538	5.08631	5.23113	5.32798	5.3023	5.17387	5.16389	5.44724	5.37564	5.34592	5.07592	4.9824	5.47654	4.99958	4.93267	5.04933	4.95492	5.08093	5.62364	5.36037
ARMCX6	6.86315	6.51876	6.63295	6.59857	7.0085	6.96921	6.60205	6.49478	6.58839	6.90395	6.67942	7.26938	6.62825	6.71687	6.65085	6.8639	7.20724	6.4945	6.69782	6.96145	7.38995	6.71677	6.82407	7.01905	7.02076	6.99449	6.89981	6.83099	6.64662	6.73061	6.63688	6.71597	7.24538	6.78643	6.55812	6.57238	6.77854	6.64661	7.30499	6.47844	6.55572	6.74123	6.4812	6.49939	6.93362	6.62669	6.86263	6.88686	6.59801
ARMH1	6.76971	6.72012	6.93445	6.86642	7.49521	6.9215	7.0672	6.53882	6.46557	6.78478	6.60427	6.58614	6.83194	6.91027	5.93191	6.78088	6.69522	6.35111	6.56953	6.29914	6.87321	7.22534	6.71914	6.85792	7.13199	6.57383	6.40766	6.4968	6.38013	6.36319	6.38866	6.61641	6.65698	6.67657	5.97758	6.35355	6.40578	6.48397	6.53924	6.96587	7.36177	6.11544	6.1419	6.49589	6.42348	6.32814	7.30333	7.27291	6.39107
ARMH3	6.71188	6.35498	6.60661	6.04306	6.80393	6.65881	6.41306	6.31809	6.58075	6.59111	6.45432	6.23565	6.49561	6.59491	6.48543	6.27877	6.57986	6.66123	6.42618	6.34943	6.53973	6.3554	6.49148	6.45303	6.03025	6.66763	6.3351	6.39192	6.41629	6.51388	6.39266	6.39346	6.57228	6.07159	5.88382	6.04064	6.55371	6.50501	6.45734	6.87299	6.96606	6.91579	6.65393	6.84317	6.38875	6.77108	6.77287	6.37043	6.23636
ARNT	6.84767	6.87998	6.92502	6.67367	7.05235	6.99686	7.06152	6.71216	6.90468	6.86211	6.58076	6.43617	6.89498	6.83202	6.8899	6.75636	6.70071	6.85178	6.54281	6.44179	6.50092	6.83321	6.82725	6.78666	7.05788	6.96354	7.05873	6.9088	6.73632	6.70433	6.68694	6.76366	6.88001	6.66328	6.46887	6.80754	6.71348	6.75836	7.24398	7.28137	7.03478	6.91927	6.99768	6.91363	7.03398	6.98743	7.00834	6.59632	6.70537
ARNTL	7.16617	7.17904	7.47678	7.17084	6.88894	7.45719	7.42813	7.84993	7.47703	7.40488	7.46525	5.92545	7.77977	6.91457	7.71887	7.34551	6.66199	7.51999	7.25462	6.40865	7.36114	7.22543	7.28457	6.99678	7.11513	7.0686	7.56767	7.4345	7.27269	7.05641	7.10286	7.04825	6.88044	7.45659	7.60828	7.9862	7.29519	7.24277	6.7467	7.716	7.34362	7.34196	7.5825	6.77608	7.43724	7.2989	6.82206	7.09219	7.58663
ARPC2	11.2217	11.2231	11.2162	11.0932	11.4287	11.3087	10.8677	11.0952	10.9832	11.3145	11.184	10.7034	11.292	11.4644	11.1073	10.5913	11.2315	10.5658	11.051	10.7498	11.1891	11.3621	11.2442	11.2821	11.6166	11.2878	11.4608	11.5644	11.0555	11.1175	10.7835	10.9542	11.289	10.9377	10.3892	11.0864	11.033	10.8886	10.1889	11.1787	11.3457	10.8523	10.7229	11.0913	10.8904	10.8827	10.9389	10.9674	11.009
ARPC4	10.2831	9.65277	10.0902	9.81653	10.2871	10.2355	9.79158	10.0525	9.73156	9.82589	9.30313	10.0273	9.68446	9.50163	9.59154	9.31243	10.0781	9.12329	9.70003	9.83298	10.0237	9.95248	10.2797	9.80868	10.0596	10.2197	10.0426	10.0645	9.73422	9.83816	9.51249	9.34683	10.152	9.57788	9.2757	9.42361	9.57281	9.34576	9.5102	9.72862	9.487	8.69738	9.4652	9.35057	9.86218	9.22005	9.65852	9.76637	9.61796
ARPC5	10.329	10.3029	10.5725	10.3669	10.1696	10.6928	10.5558	10.8482	10.1221	10.3289	10.5595	9.45714	11.0773	10.2691	10.5735	10.652	10.4726	10.5382	10.8017	9.19884	10.8001	10.6466	10.6691	10.7514	10.1654	10.6235	11.5789	11.507	10.6555	10.2752	10.2508	10.5355	10.7804	10.5931	10.1554	10.8506	10.7804	10.4197	9.79775	11.1865	11.3419	10.5561	10.408	9.18512	10.0669	9.71006	10.6782	10.0989	10.2647
ARPC5L	8.08838	7.39482	7.97148	7.53028	8.41582	8.20922	7.36533	7.76221	7.32993	7.68717	8.3311	7.60171	8.54222	8.0775	7.61218	7.99719	8.27559	7.54266	8.17738	7.03922	7.54071	7.84478	8.299	8.16977	7.70898	8.40664	8.20853	7.92023	7.89129	7.90021	7.90961	7.60544	8.46728	7.3235	7.03968	7.29204	7.77259	7.97205	8.01101	8.18649	7.92322	7.3251	7.40642	7.88351	7.58445	7.7904	7.89635	7.8305	8.0763
ARPIN	5.38198	5.39907	5.3869	5.5921	5.43122	5.1637	5.63922	5.55812	5.67818	5.4665	5.58622	5.90811	5.60182	5.14835	5.61803	5.48897	5.33282	5.61898	5.63193	6.10594	5.75838	5.33746	5.5198	5.29887	5.56058	5.17661	5.41977	5.26771	5.73263	5.53041	5.61877	5.81798	5.28029	5.37896	5.40708	5.34752	5.57925	5.67889	5.29686	5.30646	5.31941	5.22186	5.46698	5.94696	5.2542	5.52787	5.45359	5.46237	5.57357
ARPP19	7.38478	7.46188	7.57472	7.23707	7.08668	7.87775	7.28869	7.55461	6.7388	7.31006	7.6396	7.38762	7.75506	7.33726	7.16119	7.36423	7.54473	7.47628	7.52145	6.77109	7.33455	6.96922	6.99773	7.36572	7.26826	7.24657	7.63945	7.58211	7.30052	7.35157	7.3033	7.61917	7.62457	7.42321	7.25032	7.64561	7.33329	7.38196	7.95429	7.74175	7.99311	7.68554	7.81195	7.11911	7.86311	7.80466	7.49835	7.13006	7.04659
ARPP21	3.53676	3.82664	3.69114	3.75341	3.83852	3.65779	3.78578	3.78957	3.82616	3.62085	3.66358	3.93507	3.78338	3.7546	3.6695	3.65031	3.69708	3.73439	3.72513	3.80983	3.72384	4.00569	3.70647	3.81173	3.90247	3.60242	3.70525	3.70335	3.75289	3.65178	3.69319	3.84547	3.67259	3.62752	3.64992	3.73487	3.83388	3.67173	3.69004	3.83843	3.8942	3.65108	3.73533	3.80305	3.59091	3.69989	3.68388	3.61632	3.74891
ARRB1	7.73243	7.37956	6.77257	6.69233	7.2129	7.29351	7.66385	6.7955	8.00376	7.64816	7.04818	7.11192	6.63432	6.22907	7.81826	7.01748	7.16334	7.15484	6.9527	7.90166	7.46145	6.8843	6.842	6.6266	7.44349	6.7258	6.71365	6.91912	7.53396	7.97052	8.20842	7.52071	7.6989	6.98838	7.01148	6.94084	7.19085	7.28589	7.6081	6.43845	6.07885	6.80535	7.12949	8.12618	7.27491	7.61956	6.35065	6.70141	6.91961
ARRDC1	6.76977	6.48048	6.54758	6.48561	6.92481	6.49449	6.59224	6.44008	6.93426	6.48067	6.03451	6.29341	6.53899	6.26781	6.26686	6.08679	6.25643	6.23116	6.20204	6.37824	6.37517	6.74957	6.6638	6.42488	6.30084	6.31549	6.38114	6.394	6.30213	6.51169	6.39465	6.17754	6.31735	6.50419	6.31813	6.38723	6.27394	6.30497	6.02372	6.58999	6.18866	6.05138	6.08872	6.23527	6.32188	6.51313	6.12474	6.51418	6.4499
ARSA	6.14416	5.96716	6.13064	6.14106	6.35447	5.84706	6.3159	6.1054	6.52962	6.08707	5.84214	5.96117	5.89129	5.81115	6.39795	5.86748	5.80836	5.84999	5.74629	6.38013	5.67073	6.13349	5.93992	5.95499	6.09693	5.95679	6.033	6.22296	6.1846	5.97108	5.99627	5.93562	6.20979	6.24891	6.09391	6.22874	5.87574	5.77125	5.83559	5.9743	6.00159	5.63937	5.90264	5.98726	6.28144	5.77951	5.84004	5.79008	6.09114
ARSB	5.40214	5.3126	5.63584	5.35024	5.44381	5.4959	5.36886	5.54784	5.52258	5.3126	5.31728	5.46899	5.6563	5.46881	5.96669	5.11586	5.51376	5.48905	5.74852	5.36547	5.282	5.48214	5.4156	5.61754	5.33193	5.35375	5.69287	5.66881	5.4827	5.51531	5.30305	5.33734	5.31343	5.98002	5.45074	5.58754	5.58101	5.64045	5.50232	5.55433	5.64336	5.47944	5.52849	5.24122	5.40832	5.44384	5.57751	5.51079	5.43993
ARSD	6.70366	6.62682	7.17468	6.58204	6.73268	6.32489	6.7961	6.20409	6.8508	6.64144	6.15926	6.48207	6.24433	6.48565	6.80885	6.06417	6.76109	6.7633	6.29859	6.63495	6.28292	6.75758	6.65225	6.66938	6.21909	6.39096	6.69515	6.66803	6.51365	6.34239	6.31715	6.38726	6.4752	6.3384	6.48564	6.57016	6.37492	6.66747	6.18078	6.53752	6.45107	6.2837	6.5656	6.39687	6.05743	6.20619	6.0851	6.86943	6.93021
ARSG	6.60427	7.6494	7.20842	6.80357	6.79801	6.72739	7.43939	6.89214	7.10632	7.14663	6.53415	5.9336	7.33456	6.86056	7.27502	6.49815	6.03651	6.87749	7.20931	6.97935	6.20651	7.27526	6.59903	6.51598	7.21697	6.73457	7.08053	6.83313	6.9694	6.62246	6.64185	6.81159	6.35611	7.06855	7.05814	8.18777	6.65803	6.55056	6.72116	7.50092	7.58773	6.35435	7.0788	6.80284	7.24341	6.87665	6.16479	6.89733	7.02772
ARSK	5.03614	5.20658	5.25578	5.34765	5.13746	5.27047	5.14482	5.21259	5.24427	5.25465	5.13154	5.63227	5.1348	5.1056	5.17817	5.36406	5.2048	5.2105	5.3209	5.44369	5.42007	5.03087	5.08993	4.96388	5.08172	5.17482	5.29192	5.20092	5.17343	5.28761	5.33999	5.10599	5.17207	5.20471	5.34826	5.11014	5.31782	5.27192	5.17087	5.13093	5.58305	5.23641	5.21707	5.39479	5.12337	5.12672	5.19413	5.23534	5.25275
ART1	5.36029	5.38149	5.42526	5.3952	5.32611	5.13394	5.19707	5.34055	5.0115	5.25621	5.38648	5.60752	5.55146	5.27289	5.1728	5.10726	5.4095	5.27111	5.29278	5.5369	5.21434	5.41654	5.3297	5.32627	5.56549	5.25645	5.34484	5.28837	5.26771	5.24651	5.39227	5.31928	5.25522	5.40331	5.30365	5.27441	5.3654	5.21936	5.85506	5.47423	5.39915	5.50712	5.42611	5.48205	5.57979	5.41493	5.69385	5.09581	5.15907
ART4	4.16855	4.71629	4.16879	4.42993	4.25892	3.98067	4.36748	4.28297	4.30743	4.22767	4.26411	4.42081	4.12084	5.31672	4.22124	4.26463	4.17819	4.78132	4.21512	4.3065	4.43024	4.20239	4.26396	4.25788	4.25449	4.28879	4.4044	4.54	4.25489	4.24504	4.28029	4.33781	4.41353	4.31928	4.27228	4.19311	4.27713	4.22828	4.00399	4.26054	4.2764	5.65045	4.45164	4.62237	4.59339	4.74379	4.19806	4.31842	4.33308
ARV1	5.99693	5.84697	5.81294	5.79026	6.37384	5.95309	5.62666	5.35957	5.63066	5.97147	5.7287	5.91408	5.95804	6.4452	5.76755	5.75024	5.99763	5.76803	5.38292	5.61758	5.6444	5.39545	5.90831	6.30614	5.55316	5.5508	5.98982	5.98152	6.01848	5.62416	5.67982	6.0462	5.24377	5.78424	5.8689	6.12398	5.93552	5.98106	6.28626	6.09971	6.26951	6.31583	6.02591	5.82407	5.64854	6.0033	5.53869	6.21048	5.84544
ASAH1	7.6991	8.10225	8.14816	7.83816	7.7624	8.08804	8.38467	8.26019	7.83605	8.23535	8.10156	7.23895	8.48412	8.16521	8.42237	8.21551	7.52868	8.26611	8.08687	7.43589	7.8277	8.57175	7.92936	8.12552	8.21202	8.03858	8.13123	8.22911	7.93518	7.76383	7.54835	7.76703	7.6567	7.70726	7.67571	8.06111	7.51858	7.62269	7.79302	8.31629	8.86981	7.76439	8.22785	7.51354	8.32564	8.0729	7.92022	8.09465	7.86498
ASAH2B	4.70047	4.70662	4.89773	4.88595	4.64787	4.62745	4.72685	4.70183	4.70028	5.19343	5.13766	4.99532	4.75856	4.68977	5.08136	4.68987	5.15937	4.69605	5.1552	5.46007	4.54236	5.0573	4.94354	5.13184	4.75006	5.10426	5.25563	5.31727	4.76891	4.34091	4.77334	4.82085	4.72689	4.31023	4.63677	4.59898	4.94581	4.42426	4.40347	5.28364	5.16735	4.54839	5.17896	5.08037	4.91134	4.87398	4.75609	4.67511	4.5575
ASAP1	9.1474	9.51687	9.1424	9.33131	9.43835	9.02675	9.1125	9.52731	9.50143	9.08078	8.83249	8.77335	8.99231	9.31646	8.76219	8.46136	8.56447	8.69714	8.6649	8.88194	8.82093	9.53603	8.57441	8.75516	8.72707	9.03273	9.05415	8.85423	8.60487	8.97185	8.75073	8.8416	8.59835	8.73766	8.98697	8.88517	8.59296	8.62119	8.97399	10.1902	10.0495	9.48101	9.5218	8.74379	9.45944	9.43787	9.26116	8.66323	9.5167
ASAP3	5.38055	5.33103	5.24409	5.62954	5.24976	5.35983	5.29665	5.47813	5.72354	5.19533	5.41052	6.15425	5.29441	5.34199	5.49779	5.51224	5.57548	5.5156	5.68638	5.89596	5.15279	5.82321	5.59717	5.68194	5.38919	5.80166	5.68075	5.59963	5.44783	5.43581	5.42244	5.60992	5.87895	5.34373	5.28421	5.36567	5.38288	5.44783	5.3878	5.65796	6.17206	5.49011	5.53846	5.69205	5.49394	5.20933	6.09402	5.27496	5.57447
ASB1	6.53997	6.40251	6.62462	6.1373	6.53602	6.48516	6.4216	6.59178	6.38126	6.23592	6.20019	5.97863	6.11025	6.27535	6.22119	6.13156	6.3009	5.8013	6.21937	6.14802	5.94357	6.286	6.63325	6.31584	6.16416	6.39812	6.18711	6.40426	6.33816	6.46114	6.40982	6.58183	6.18884	6.11152	6.03215	6.06906	6.29399	6.50521	6.15733	6.11892	6.14279	5.92314	5.93694	6.35911	6.2197	5.80767	5.9069	6.13566	6.10311
ASB10	5.29674	5.19535	5.29481	5.43362	5.25949	5.15986	5.31715	5.42874	5.33482	5.25654	5.28032	5.71941	5.32549	5.31862	5.21778	5.35644	5.54979	5.39012	5.551	5.68725	5.32967	5.21715	5.38843	5.32424	5.33638	5.36636	5.23037	5.33927	5.49358	5.35405	5.27485	5.34637	5.18732	5.28787	5.2261	5.31475	5.39482	5.30816	5.46323	5.45904	5.47524	5.3262	5.14871	5.2768	5.14766	5.38977	5.27001	5.32037	5.32777
ASB2	5.55134	5.03053	5.28495	5.13337	5.37186	5.59808	5.11459	5.16993	5.20639	5.32847	5.25765	5.62487	5.06067	5.11221	5.24898	5.14696	5.36193	5.19082	5.18507	5.52895	5.30707	5.04112	5.20598	5.18638	5.28288	5.21329	5.38813	5.10004	5.18526	5.30052	5.28647	5.30821	5.29102	5.53752	5.39297	5.21076	5.2574	5.18861	5.34241	5.37269	5.35733	5.3046	5.36528	5.3552	5.6383	5.44068	5.36426	5.09593	5.30194
ASB4	4.36044	4.19007	4.24903	4.34319	4.17756	4.21396	4.27271	4.28266	4.44119	4.19692	4.27094	4.58657	4.24172	4.22967	4.2377	4.32443	4.25151	4.23036	4.31932	4.44465	4.16094	4.43927	4.34383	4.51975	4.32701	4.26698	4.36002	4.19445	4.37265	4.34118	4.18681	4.27113	4.43923	4.28902	4.32524	4.33897	4.12853	4.29808	4.12144	4.27738	4.54271	4.29776	4.35528	4.30147	4.47891	4.25962	4.28481	4.2272	4.1178
ASB7	7.05617	6.81075	7.10596	6.93988	6.92172	7.06747	6.94722	7.49176	6.40647	6.68941	7.41744	7.38895	7.21918	6.87899	6.92416	6.57236	6.52846	7.39474	6.79402	6.22565	6.68692	7.44101	7.05436	7.11852	6.45834	7.21178	6.84103	7.19556	7.0154	6.92715	6.61505	6.75666	7.05617	6.88228	7.28229	6.81583	6.98317	6.67259	6.57364	7.57487	6.98411	7.10421	7.60591	6.68687	6.71603	6.63571	6.56117	6.77435	6.74576
ASB8	7.65981	7.7663	7.65965	7.58135	7.81203	7.56478	7.85726	7.60051	7.5659	7.50106	7.48731	7.29681	7.49091	7.63047	7.56194	6.62271	7.42505	7.41267	7.68789	7.21755	7.5281	7.70141	7.60922	7.68554	7.88453	7.64456	7.95278	7.9488	7.30175	7.48715	7.49654	7.46196	7.59396	7.67652	7.37486	7.58946	7.3571	7.44603	7.68487	8.25437	8.12949	8.02332	7.79214	6.9946	7.6197	7.54948	7.70061	7.07609	7.15998
ASCC1	6.87419	6.59332	7.12711	6.48369	7.16226	6.93601	7.00511	6.37331	6.61173	6.95617	6.45751	5.98065	7.0853	6.9155	6.72397	6.97395	6.82894	6.70975	6.71369	5.44678	5.90198	6.70164	6.84843	6.7884	6.61785	6.6481	7.08489	7.23487	6.44529	6.79198	6.86239	6.61061	6.80529	6.5993	6.25413	6.45065	6.5236	6.48619	6.69794	7.86816	7.49522	6.05413	6.90511	6.09047	6.27907	6.15232	6.5447	6.80041	7.00104
ASCC3	6.13029	5.86263	6.23459	5.87286	5.63879	6.37196	5.68044	5.75608	5.68221	6.23908	6.17383	5.60301	5.85881	5.97015	5.87846	6.06973	6.09071	6.58782	5.45484	5.37763	5.73793	5.61541	5.81762	6.01549	5.91742	5.59858	6.06801	5.80668	6.32216	5.95083	6.06843	6.263	5.82716	5.84981	5.63704	6.00798	6.51279	6.76923	6.05406	5.56142	6.03166	6.18149	5.51114	5.68969	5.43207	5.65905	5.73127	6.41728	6.37795
ASCL2	5.55757	5.56753	5.05255	4.96053	5.39051	5.24836	5.76284	5.22982	5.73141	5.63606	4.97734	5.36693	5.26045	5.18179	5.46546	5.23813	5.43908	5.76795	5.31688	5.72396	5.77476	5.43472	5.30207	5.55669	5.64623	5.01046	5.14749	5.34535	5.30235	5.76832	6.01	5.49923	4.93079	5.67046	5.25106	5.26082	5.33365	5.406	6.07131	5.18273	5.12146	5.44868	5.6843	5.68512	5.35874	5.60615	5.43348	5.05589	5.15024
ASF1A	6.98003	7.04975	7.48318	6.99319	6.52037	7.63164	6.39331	6.69333	6.22332	6.99618	7.37464	7.7198	7.18982	7.50394	6.40344	7.5471	7.32779	7.36053	6.66895	6.50076	7.25972	6.42728	6.57587	7.18258	6.68325	6.73374	6.83402	6.43348	7.17576	6.95334	7.08503	7.00763	6.88364	6.79668	7.20888	7.00294	7.35316	7.3239	7.22167	6.70489	7.18533	8.76604	6.3241	6.89417	7.10672	6.83486	6.77456	7.61717	7.11226
ASIC1	4.87303	4.82587	4.89051	5.29102	5.06948	4.73225	4.98997	4.96656	4.9223	4.90347	4.95999	5.42941	5.05492	4.9084	4.9552	4.93631	5.15667	4.94238	5.21697	5.27097	5.00082	4.75345	4.96947	5.03388	4.92556	4.88351	5.03474	5.18826	4.99361	5.11548	5.12527	4.73762	4.56052	4.97696	5.14853	4.85557	5.10738	5.09407	4.82628	4.99033	5.21665	4.7581	4.97172	4.89072	5.09892	4.87506	5.14552	4.90441	5.21637
ASMT	4.8448	4.70858	4.77166	4.87049	4.52705	4.54257	4.80649	4.59879	4.42233	4.48235	4.79013	4.79058	4.60645	4.65553	4.80659	4.71929	4.79769	4.73153	4.8521	5.06352	4.69628	4.6343	4.90682	4.80926	5.10759	4.52674	4.56843	4.75567	4.46508	4.78183	4.6682	4.71756	4.50681	4.63488	4.68277	4.84817	4.72397	4.49583	4.94507	4.66864	4.88962	4.85288	5.08006	4.79798	4.71598	4.78133	4.77834	4.60407	4.67328
ASMTL	7.52908	7.43762	7.5121	6.98249	7.74929	7.69419	7.79333	7.13091	7.47839	7.35088	6.92323	6.86131	7.34699	7.11772	6.97907	6.89823	7.48734	6.73865	6.93257	7.21885	7.18494	7.50937	7.49875	7.38307	7.01446	7.26569	7.10778	7.25668	7.08505	7.14408	7.02654	7.04194	7.30324	6.83806	7.13118	7.21006	6.94512	7.07813	6.79754	6.95551	7.08848	6.65203	7.42252	7.22196	6.94813	6.88657	6.69863	6.97113	7.27247
ASNS	5.6949	5.57788	5.58734	5.59001	5.58591	5.9229	5.06337	5.6834	5.23278	5.38563	5.69345	5.21122	5.573	5.99157	5.39144	5.6293	5.74242	5.29901	5.68444	5.11674	5.11569	5.49847	5.49721	5.67868	5.40141	5.64278	5.40614	5.57523	5.36211	5.29855	5.49046	5.45107	5.45629	5.41563	5.13566	5.48546	5.6891	5.81599	5.56342	5.3613	5.50219	6.03018	5.39517	5.50951	5.15818	5.31782	5.52776	6.10733	5.92688
ASPH	6.43627	7.36848	7.33163	7.37793	5.33065	5.89862	6.56406	7.72411	6.60989	6.47617	6.50226	5.75325	7.74687	6.7627	5.80331	7.50467	6.17709	7.16192	7.48129	5.04595	6.1454	7.03245	6.80565	6.97951	6.84669	7.47715	7.32096	7.22714	6.12708	6.20768	6.25412	6.19352	6.68891	6.51335	5.77099	6.95281	6.33126	6.11392	6.0997	7.47758	7.12757	6.33152	6.92268	6.03924	6.83557	6.29641	6.14985	6.44752	7.12639
ASPHD2	6.78863	6.05393	6.31564	6.33388	6.62469	6.77586	6.60592	6.25226	6.40347	6.8447	6.71483	5.90732	6.4966	6.67389	7.67407	6.40738	6.7292	7.25268	6.39974	6.21249	5.78095	6.49386	6.67752	6.51137	7.0077	6.45467	6.42276	6.43515	6.44673	6.62541	6.36183	6.47519	6.24746	6.15834	6.15659	6.10088	6.46147	6.64991	5.74422	6.39158	6.72145	6.46727	6.09561	6.48183	7.55096	6.77401	6.27677	6.39531	6.76794
ASPM	5.4797	5.34191	5.18733	4.93873	5.4964	5.15917	4.62933	4.91957	4.31519	5.35205	4.92083	5.12448	5.35265	6.90763	4.78151	5.8143	5.7559	5.84445	5.10121	4.54029	4.94475	5.50957	5.02697	5.18627	4.8195	5.12013	5.17956	5.01018	4.54211	4.87796	4.78549	5.27519	5.08975	5.11701	4.97864	5.03414	5.53477	5.64188	4.49052	4.97002	6.62538	7.34454	5.10339	4.77347	4.50068	4.70074	6.04265	6.61633	5.44197
ASRGL1	5.91726	5.86234	6.01638	6.03189	6.81709	6.12037	5.86102	5.37793	5.97576	6.10822	6.0626	5.9316	6.41444	6.74561	5.73218	6.29519	6.23867	6.07984	5.89654	6.02711	6.10906	6.17788	6.06639	6.10091	6.03642	6.00443	6.05733	6.06445	6.27021	6.08313	6.28457	6.0601	6.38851	6.04844	5.8613	6.32441	6.23	6.39692	5.49664	5.54385	6.16364	5.70748	5.61392	5.73708	5.86103	5.74945	5.57828	6.03601	6.29476
ASTN2	4.95756	5.11749	4.82154	5.11809	4.81027	5.08318	4.7858	4.85359	5.08965	5.17693	5.12078	5.32172	5.00926	4.99692	5.32294	5.03498	5.04801	5.21014	5.01584	5.2307	5.20474	4.94273	5.005	4.8802	5.53737	4.88218	4.96572	4.81879	5.11701	4.9551	5.04446	4.86545	5.08697	5.34348	5.35019	4.99659	5.25223	5.25407	5.04383	5.19602	5.12943	5.43033	4.84642	5.16277	5.09227	5.11125	5.0529	4.90561	5.15074
ASXL1	6.76594	6.77144	6.55207	6.2777	6.76913	6.85908	6.56533	6.11857	6.61542	6.60712	6.83541	6.91144	6.48527	6.69802	6.35173	6.83088	6.91233	6.87886	6.69716	7.0267	6.5613	6.35605	6.80646	6.65745	6.42109	6.65474	6.51338	6.47992	6.61772	6.63696	6.66994	6.7491	6.75813	6.53639	6.16654	6.51154	6.57344	6.77594	6.66612	6.6827	6.7796	6.81027	6.43923	7.27911	6.63467	7.06218	6.76332	6.55585	6.53826
ASXL2	7.60939	7.97818	7.63874	7.75473	7.66942	7.72506	7.53719	7.87529	7.65074	7.67619	7.5399	6.99261	7.8642	7.57046	7.54442	7.11505	7.17315	7.48382	7.76968	7.22908	6.96522	7.15697	7.3509	7.16863	7.44937	8.0347	7.52706	7.43485	7.62582	7.70135	7.57196	7.67144	7.14977	7.49607	7.39991	7.68549	7.69957	7.69957	6.76491	7.91418	7.99054	7.15311	7.31712	7.13665	7.2988	7.3243	7.5477	7.6887	7.53084
ATAD1	5.71876	5.68539	5.72168	5.95774	5.2933	6.35576	5.56742	6.00726	5.00813	5.92808	6.03875	5.21287	5.98777	5.94796	5.90879	5.9269	5.85309	5.85292	5.76679	4.84607	5.38587	5.69757	5.55372	5.86497	5.4282	5.51285	6.17498	5.83589	5.71974	5.51348	5.3939	5.64339	5.64841	5.59245	5.6631	5.9075	5.79357	5.75211	6.3211	6.43155	6.69593	6.54043	5.89594	5.46973	5.90461	5.87549	6.52017	5.68665	5.59357
ATAD2	5.39978	5.10306	5.05592	5.36685	5.2662	5.75416	5.06741	5.15011	4.7179	6.01002	5.31764	5.06672	5.73667	6.79474	5.33864	6.02846	5.28725	5.65179	5.2572	4.90502	5.58517	5.32918	5.3371	5.48388	5.35864	5.2689	4.99096	5.09681	5.41511	5.1247	5.12794	5.53052	5.2193	5.43761	5.37243	5.80545	5.65538	5.64218	5.11175	4.91355	5.24011	5.94038	5.53462	5.2	4.94193	5.14024	4.82648	6.44652	5.94265
ATAT1	5.27107	5.09742	5.32852	5.22176	5.26264	5.00382	5.35857	5.36831	5.37526	5.27131	5.26345	5.68633	5.39102	5.37524	5.33293	5.29478	5.48821	5.241	5.60534	5.64073	5.29616	5.2858	5.15622	5.25227	5.27257	5.30647	5.35595	5.26092	5.31984	5.26085	5.28753	5.26028	5.37651	5.2091	5.40159	5.44915	5.27097	5.19378	5.15253	5.14995	5.20041	5.20066	5.15383	5.38233	5.27405	5.17405	5.36373	5.31169	5.40132
ATE1	5.79681	5.83145	5.9923	5.79733	5.62147	5.79383	5.73903	5.91978	5.22465	5.62918	6.03931	5.90813	5.91275	5.84744	5.72564	5.90339	5.8701	6.00772	6.09864	5.45865	5.67277	5.73292	5.97188	5.76577	5.8273	5.81289	5.83578	5.61655	5.81834	5.85162	5.82133	5.73354	5.76329	5.88216	5.81355	5.82451	5.90828	5.71446	5.68351	5.71662	5.68223	5.61733	5.64461	5.69019	5.59815	5.88956	5.71696	5.90031	5.85725
ATF1	6.44523	6.32163	6.89212	6.26879	6.00846	7.26383	6.71245	6.51472	6.11028	6.36992	7.0623	5.58745	6.98235	6.42945	6.57377	6.86253	6.59707	7.02805	6.7088	5.34714	7.01829	6.50343	6.93142	7.07344	5.93069	6.15728	7.20831	7.1504	6.94769	6.4489	6.28223	6.74677	6.81557	6.48455	6.35202	6.4211	6.70858	7.06824	7.20173	6.5605	6.09769	6.30963	5.89568	6.18587	6.21241	6.45977	5.96127	6.73529	6.16634
ATF2	5.97526	5.76071	5.97111	5.83352	5.5676	6.16014	5.97051	6.19378	5.54751	5.84981	6.08559	5.6788	6.28679	5.9102	5.71075	6.14983	5.73992	5.9802	5.8802	5.37364	6.11249	5.82655	5.92521	5.93946	5.6367	5.85356	5.94232	5.98999	5.91238	5.91129	6.08956	5.96106	6.06618	5.92811	5.71526	6.06153	6.12486	5.7585	6.56098	5.82633	6.22517	6.21428	5.49641	5.49046	5.84181	5.76331	5.59571	5.99063	5.82924
ATF3	5.49515	5.22565	5.35445	5.56128	5.27788	5.02168	5.4014	5.38677	5.07942	5.29036	5.41571	5.89139	5.43967	5.36487	5.3952	5.51252	5.52514	5.44794	5.68935	5.52659	5.2612	5.49031	5.27104	5.29191	5.15546	5.33397	5.38827	5.53805	5.37268	5.64777	5.59475	5.27826	5.42812	6.36187	5.65194	5.18419	5.37296	5.37452	5.30951	5.37104	5.23273	5.38423	5.71508	5.287	5.5711	5.57357	5.53613	5.5172	5.51193
ATF5	6.3388	6.6353	6.12314	6.05344	6.3375	6.10707	6.13366	6.16001	6.60232	6.49778	6.58755	6.88486	5.98598	6.21623	6.18498	6.00332	6.23979	6.23089	6.22954	6.88906	6.46564	6.16475	6.15364	6.07804	6.5998	6.16898	6.12979	6.02102	6.25225	6.48126	6.35196	6.16236	7.75007	5.96325	6.09821	6.05957	7.04921	6.88386	5.84788	6.05017	5.94669	5.86104	6.03582	7.59441	6.17028	7.07127	5.90698	6.70505	6.57468
ATF6	7.2285	8.15632	7.61212	8.27616	7.64231	7.11558	7.73689	8.15575	7.68939	7.8371	7.59796	6.57327	7.92437	7.32112	7.35555	7.18734	6.64858	7.58329	7.50163	7.19691	7.15508	7.96027	7.42157	7.57809	7.61722	7.65454	7.99411	8.0152	7.33226	7.18076	7.00509	6.86532	7.22317	7.36307	7.38984	7.44176	6.8019	7.06927	6.23955	8.48771	8.02375	7.02168	8.17413	7.19265	7.44946	7.14947	7.19155	6.95531	7.81635
ATF6B	5.92741	5.992	5.85211	5.8401	6.09545	5.52598	5.82325	5.76221	6.22153	5.71562	6.03624	6.21289	5.79719	5.84675	5.91762	5.65703	6.14637	5.6254	5.79799	6.07559	5.82645	6.18356	5.97319	5.90966	6.50528	6.04941	5.78739	5.85347	5.76599	5.75076	5.82718	5.86841	5.93622	5.90914	5.68015	5.95389	5.76137	5.92785	6.48478	6.12379	6.17589	5.96889	6.26751	6.0393	6.74299	5.83637	6.48237	5.54535	5.7606
ATF7	6.51211	6.58681	6.79011	6.59728	6.50349	6.41298	6.48125	6.38347	6.13037	6.46823	6.39872	6.51405	6.57751	6.26474	6.04286	6.28654	6.51495	6.24605	6.49888	6.06446	6.08185	6.29362	6.23558	6.39849	6.11925	6.15506	6.38313	6.13728	6.56364	6.18325	6.47862	6.35789	6.28349	6.45181	6.2412	6.19298	6.39698	6.29531	6.42459	6.60147	6.67317	6.34112	6.43949	6.53613	6.65859	6.30319	6.68814	6.44858	6.35897
ATF7IP	7.1801	7.77445	7.27446	7.20309	7.62806	7.25398	7.28865	7.23288	7.39003	7.6543	6.94621	6.68918	7.07807	7.44766	7.31862	6.94	7.10667	7.26955	7.01464	7.33815	7.1784	7.27587	7.00655	7.20823	7.62533	7.37218	7.08185	7.30591	7.13627	7.08764	6.84733	6.97337	6.8836	7.24956	7.37781	7.42963	7.32417	7.16627	7.22993	7.48729	7.46478	7.37514	6.98497	6.9088	7.06827	7.02961	7.19868	7.19161	7.11898
ATF7IP2	5.98255	5.87346	5.99244	5.83492	6.03467	6.41304	5.57321	5.53493	5.82238	5.77302	5.87427	6.74313	5.95286	5.93092	5.99857	6.38222	6.33665	6.53116	5.47773	5.94386	5.77554	5.5743	6.16955	5.88049	5.80901	5.76862	6.02262	5.6879	6.2161	6.20373	6.50085	6.61982	5.5032	5.4654	5.96172	6.04781	6.0095	6.19822	6.67171	5.81428	6.02952	6.67684	5.66936	6.53096	6.61561	6.3303	5.99243	6.25018	6.12504
ATG10	5.09592	5.72309	6.07758	5.49533	5.93853	6.00148	5.56596	5.40315	5.13847	5.51492	5.77292	5.31517	5.4738	6.05548	5.65087	5.33811	5.73729	5.7169	5.56138	5.50324	5.43372	5.98778	5.32217	5.41663	5.47164	5.42827	5.50845	5.60476	5.44128	5.5994	5.76193	5.41083	5.7068	5.57703	6.36622	5.6206	5.1256	5.28286	5.50211	6.06188	5.91186	5.49488	6.43165	5.66801	5.6172	5.75666	5.57801	5.26401	5.51474
ATG12	7.27451	7.22076	6.98474	6.99454	6.95179	7.24502	6.99794	7.01935	6.89659	7.2985	7.37468	6.53011	7.27409	7.49933	7.11381	6.50135	6.57787	6.80371	6.59892	6.40834	6.56379	7.51869	6.73269	6.8699	6.68601	6.54986	6.87756	6.93062	6.72001	7.0052	7.20989	6.77193	7.08429	6.93641	7.0645	6.87111	6.63001	6.64856	6.91232	7.99977	7.77914	7.67609	7.70144	7.88267	6.85507	7.79492	7.44756	6.69192	6.74076
ATG13	6.78934	6.7525	6.68787	6.61901	6.83997	6.62938	6.76594	6.62789	7.00436	6.51308	6.55265	6.69488	6.45298	6.39813	6.74667	6.2715	6.55571	6.94739	6.54436	6.55076	6.3714	6.93267	6.5173	6.68922	6.45579	6.72734	6.78566	6.63442	6.64769	6.57451	6.56948	6.85063	7.12159	6.43885	6.38659	6.71819	6.77426	6.6412	6.70262	6.85758	6.40368	6.55486	6.67112	6.47215	6.66785	6.47608	6.55661	6.79207	6.58283
ATG16L1	6.52114	6.7475	6.41851	6.19363	6.7705	6.57246	6.47491	6.19181	6.57407	6.62628	6.36589	5.99878	6.35017	6.42944	6.64914	6.19154	6.45056	6.11999	6.20269	6.19051	6.4039	6.33709	6.29304	6.29707	6.07672	6.21519	6.56886	6.55289	6.54761	6.42904	6.27577	6.40653	5.99725	6.30407	6.46299	6.55344	6.31912	6.40685	7.02438	6.52906	6.58096	6.25145	6.51437	6.18143	6.33963	5.96826	6.8123	6.34637	6.24377
ATG16L2	8.32639	9.03067	8.30101	8.7104	8.46994	7.84923	9.05218	8.59837	9.73592	8.57208	8.0323	7.03921	8.28718	8.05699	9.15312	8.10936	7.40701	8.26811	8.12297	9.07225	7.72018	8.9237	8.30069	7.69175	8.03569	7.99115	7.87753	8.00318	8.40749	8.21408	8.29293	8.26261	7.24184	8.5286	8.83727	9.15738	7.81598	8.20224	7.46702	8.15544	7.80995	8.00979	8.65869	9.48433	8.88632	8.53952	7.71559	8.12288	9.368
ATG2B	6.00753	6.32216	6.49316	6.36509	5.77406	6.09029	6.41195	6.30196	6.06384	6.13112	6.35317	6.12235	6.31423	6.57146	6.37605	6.32429	6.05579	6.88292	6.19751	5.70196	6.11917	6.03396	6.15305	6.06657	6.09896	6.09802	6.29203	6.20341	6.16972	6.07735	6.25798	6.14249	6.51041	6.51283	5.94436	6.43475	6.18587	6.2188	5.86931	5.97996	5.92583	6.53307	6.03262	6.31126	6.39803	7.07255	6.20018	6.10044	6.22457
ATG3	8.22459	8.0263	8.35437	8.52188	7.83954	8.41105	8.02796	8.51633	7.3848	8.32192	8.58163	7.36171	8.31252	8.15198	8.26369	7.97889	7.57375	7.80429	7.93907	7.41018	8.83468	7.66901	8.06789	8.49768	8.15956	8.00564	8.88396	8.67489	8.36642	7.92719	7.66241	8.1557	7.98793	8.98659	8.1234	8.20856	8.07753	7.85544	7.28634	7.92196	8.55945	8.96798	7.84732	7.7861	8.00287	7.58898	8.93515	7.63816	7.56093
ATG4B	6.62659	6.64824	6.50492	6.34515	6.88906	6.53193	6.56393	6.25374	6.90242	6.43756	6.37007	6.50904	6.57703	6.52255	6.61689	6.58782	6.78173	6.48581	6.43707	6.87096	6.6432	6.71476	7.05177	6.8409	6.96481	6.70426	6.60238	6.68139	6.59689	6.61495	6.44476	6.58537	6.38137	6.6014	6.40484	6.63735	6.46106	6.53863	6.40403	6.2544	6.31786	6.32784	6.28034	6.27189	6.26055	6.50324	6.46393	6.6434	6.66838
ATG5	6.60714	6.65061	6.7968	6.70044	6.20945	7.15019	6.70562	6.91146	5.76652	6.85219	7.26753	6.22819	7.21871	6.80278	6.97094	6.83617	6.80549	7.12192	6.61842	5.73768	7.01478	6.42569	6.60279	6.97948	6.30477	6.37553	7.28326	6.98085	6.99845	6.74075	6.49648	6.69291	6.30444	7.11837	7.40532	7.18066	6.83417	6.85583	7.16222	6.87375	7.39716	7.49352	6.55972	6.58857	6.31915	6.66829	7.54751	6.49321	6.42938
ATG7	7.09214	7.23067	7.12261	6.89012	7.54413	7.26628	7.26893	6.94707	7.53474	7.28139	6.89806	6.16285	7.12329	7.08793	7.39196	6.57682	6.93093	7.06547	7.20001	6.67199	6.78395	7.66557	7.00868	7.08024	7.00816	7.26163	7.16627	7.39249	7.04864	7.19107	7.17893	6.88344	7.04476	6.73311	6.85433	6.85965	6.77581	6.84756	5.65022	6.87227	6.67326	6.16132	6.92694	7.12091	6.72146	6.92194	6.59212	6.79137	6.99879
ATG9B	5.20921	5.22587	5.435	5.29435	5.54674	5.26503	5.44965	5.48916	4.97304	5.15996	5.40658	5.5399	5.02796	5.22676	5.33894	5.19243	5.31355	5.17483	5.33072	5.83877	5.38783	4.93845	5.08985	5.26125	5.0848	5.21206	5.44341	5.31177	5.29309	5.23475	5.41933	5.33998	5.24288	5.35042	5.26709	5.2856	4.98795	5.29633	5.1401	5.4151	5.28661	5.14031	5.50582	5.6189	5.22919	5.47448	5.30173	5.11031	5.35504
ATL2	5.2821	5.80802	5.78033	5.66813	5.27065	5.65837	5.35799	5.69118	5.41391	5.64775	6.13752	5.1875	5.88377	5.502	5.77158	6.03925	5.24117	5.79769	5.66215	4.9205	5.79446	5.46399	5.59304	5.55755	5.24248	5.35158	5.86694	6.08531	5.45404	5.4497	5.88901	5.47362	5.46476	5.27574	5.70249	5.68034	5.55996	5.31229	5.25969	5.21055	5.39751	5.54564	5.43064	5.50589	5.37115	5.68226	5.17506	5.79014	5.61871
ATL3	7.11925	6.81265	7.35477	6.93505	7.00746	7.07013	6.85841	7.2323	6.2817	6.86958	7.1173	6.68272	7.32732	7.31663	6.42177	6.72842	6.96603	6.92762	6.7212	5.93508	6.67605	6.92758	6.99371	6.95001	6.68561	7.40864	7.4628	7.57674	6.54954	6.66851	6.42159	6.78371	6.91233	6.57541	6.26484	6.54433	6.61276	6.61321	6.66544	7.5187	7.19682	6.59958	7.1873	6.36399	6.35947	6.56851	6.71804	6.63942	6.73853
ATM	6.71539	7.65212	6.94729	7.01767	6.60895	7.38304	7.30122	6.96437	6.23793	6.92068	6.96779	6.25931	6.81895	6.70102	7.32881	7.08921	6.95149	7.18772	6.82572	6.94314	6.94318	6.40973	7.07671	6.79443	6.72162	7.01263	6.76619	6.56981	7.20922	6.9925	7.02044	7.28743	6.61456	6.78053	6.77619	7.24776	7.42534	7.59744	7.73867	6.38582	6.58124	7.16828	6.27488	6.47744	6.93441	6.43898	6.57126	7.50791	7.17026
ATMIN	6.68764	6.26166	6.62245	6.15275	6.4359	6.66808	6.46844	6.23296	6.33527	6.29793	6.74253	6.61339	6.62341	6.4945	6.67703	6.56889	6.77939	6.81339	6.39325	6.19139	6.10682	6.41992	6.78291	6.79168	6.16264	6.38048	6.87854	6.74923	6.74542	6.64396	6.57941	6.7428	6.50898	6.15285	6.24308	6.51248	6.85995	6.80132	6.54066	6.47255	6.37386	6.51202	6.32037	6.24401	6.19587	6.30703	6.32977	6.49677	6.48023
ATN1	5.96747	5.87614	5.78706	5.95258	6.03773	5.68046	5.82372	5.78465	5.96842	5.70107	5.89911	6.18814	5.96198	6.03832	5.95867	6.0384	6.05894	5.94082	6.17498	6.40342	5.79338	6.07904	6.062	5.90172	5.87141	5.93477	5.98378	5.86982	5.90601	6.0358	6.05738	6.10023	5.88859	5.7825	5.97472	5.64866	5.91734	6.15955	5.89667	5.70585	5.69305	5.65831	5.72176	5.903	5.89615	5.90198	5.72767	5.99687	6.07992
ATOH8	5.46871	5.37397	5.51723	5.57294	5.38679	5.37559	5.37876	5.35016	5.60034	5.4717	5.47146	5.93666	5.5347	5.49941	5.58248	5.54902	5.64067	5.49961	5.74194	5.98576	5.59652	5.45863	5.54095	5.52519	5.20383	5.75303	5.65355	5.64173	5.63619	5.28038	5.61738	5.57962	5.63593	5.68844	5.24261	5.5287	5.48747	5.70272	5.54171	5.52386	5.36083	5.64256	5.57831	5.65227	5.40209	5.61505	5.49688	5.2708	5.25782
ATP11B	8.53111	7.83962	8.92569	8.70273	7.95439	8.52642	7.67973	8.96201	6.91187	8.03827	8.83355	7.44108	8.90588	8.20358	7.5444	8.49628	7.95625	8.32451	8.62198	6.21287	7.28866	7.88751	8.47402	9.00015	7.45696	9.57676	9.8718	8.82818	8.07884	7.44931	7.51229	8.23585	8.80933	8.47488	7.61147	8.81898	8.56321	8.15853	7.37642	9.171	10.0006	8.23025	7.70683	6.70285	7.56287	6.98004	9.65905	7.83549	7.88286
ATP11C	6.30449	6.21112	6.57194	6.62189	6.13619	6.347	6.19172	6.45118	5.33312	6.45102	6.60157	5.95711	6.77083	6.43576	6.20676	6.42056	6.27732	6.74052	6.06374	5.61244	6.35914	6.42053	6.17286	6.60293	5.90449	6.1975	6.96664	6.57746	6.39883	6.12471	6.08392	6.47581	5.99247	6.21914	6.13539	6.39004	6.45118	6.69135	6.352	6.94402	6.87992	6.68314	5.94541	5.87893	5.91408	5.96525	6.70213	6.43919	6.11479
ATP1A1	7.01868	6.91263	6.71073	6.42279	6.75693	6.81932	6.54072	6.63587	6.72299	6.92983	6.80657	6.60638	7.33901	6.97935	7.02732	7.09076	6.77295	7.09403	7.20459	6.71981	6.35891	6.68522	6.99777	6.62822	6.52802	6.85053	6.94208	6.82116	6.86758	6.53874	6.63042	6.65269	6.6775	6.28682	6.61481	6.42274	6.81341	6.95472	6.57535	7.28393	6.84677	6.71856	7.1916	6.9943	6.51333	6.74287	6.40844	6.72239	6.95645
ATP1B1	5.78609	5.23237	5.48677	4.89649	4.87449	4.71917	5.404	5.23373	4.9459	4.55058	5.0659	5.42257	4.08537	4.74205	4.59237	4.8923	4.7091	6.09464	4.70906	4.77196	5.24048	4.87735	4.8112	5.37581	4.90774	4.50626	4.9124	5.0957	5.17726	4.81575	4.77796	5.13983	5.83115	4.74626	4.898	4.90574	5.04343	5.16402	5.23402	4.7344	4.446	5.22238	4.86424	4.69895	5.64846	5.02267	5.08585	5.33364	5.27098
ATP1B3	6.9761	6.60743	6.6384	6.67453	6.87964	6.85965	6.621	6.59345	6.86508	6.97249	6.61857	6.7112	6.78338	6.70522	7.13197	7.56566	6.89727	6.78504	7.0584	6.54681	7.0339	6.50182	6.90187	6.97772	6.65165	6.98731	7.00258	6.81496	7.19984	6.86548	6.99439	7.1672	6.9121	6.78652	6.75733	6.59351	7.30853	7.35097	6.97398	6.34529	6.31551	6.95909	6.38792	6.46252	6.45844	6.58514	6.36348	7.13426	7.22603
ATP23	5.37903	5.62157	6.16363	5.8734	6.28671	6.07419	5.76639	5.79397	5.53097	6.01295	5.94831	5.45956	6.11333	6.40343	5.67315	6.44971	6.08052	5.82098	5.61545	5.54707	5.52163	6.17768	6.02847	5.78228	5.42892	5.4891	6.02745	5.92236	5.5403	5.57475	5.63183	5.63504	5.93931	5.99926	6.25594	6.18264	5.90117	5.88155	5.90289	5.77921	6.31891	6.29715	5.61361	5.79428	5.50451	5.9089	5.77458	6.38411	6.01325
ATP2A2	6.67937	6.63037	6.65486	6.39754	6.64718	6.6687	6.48209	6.42049	6.84064	6.58644	6.62998	6.45428	6.54957	6.15544	6.51605	6.71694	6.47803	6.71477	6.54152	6.28854	6.24386	6.23256	6.64195	6.40382	6.27187	6.61491	6.44212	6.35866	6.52752	6.39143	6.42388	6.62807	6.51215	6.30722	6.36583	6.36408	6.73089	6.84339	6.84145	6.56284	6.4344	6.4848	6.34037	6.47712	6.44316	6.4634	6.38138	6.69835	6.75302
ATP2A3	7.60581	7.27193	7.07981	6.97579	7.22703	7.95762	7.36553	7.32545	7.69028	7.46827	6.74218	7.16422	6.9138	6.65003	7.16647	6.88866	7.17648	6.8683	7.00051	7.23437	6.97334	7.74127	7.01422	7.07396	7.0267	7.61751	7.03815	7.31861	6.95935	7.35279	7.06808	7.09686	7.80035	7.08121	7.05042	7.43652	7.30914	7.09643	7.86549	6.71164	6.67188	6.54664	6.92909	6.70384	6.95276	6.47515	6.60432	7.40525	7.47211
ATP2B1	5.92969	7.53758	6.76078	6.91427	5.8481	6.48456	6.67049	6.81712	6.61305	7.06848	6.69931	5.03517	6.21282	6.19229	6.76091	7.2301	6.36039	7.6344	6.16588	6.91974	6.31961	6.36698	6.11708	6.38913	5.91733	6.51257	7.14547	7.12396	7.20844	6.83709	6.76412	7.13431	6.23515	7.36053	7.12013	7.27636	6.95746	7.22083	6.134	6.05004	6.11679	7.54564	6.31398	6.05828	7.96063	6.76406	5.89053	6.21334	6.81662
ATP2B3	4.927	4.8102	4.80937	4.9718	4.97768	4.80993	4.86905	5.00197	4.88278	4.90314	4.89887	5.20695	4.97142	4.9966	4.98122	4.83172	5.06055	4.9729	4.91931	5.29637	5.57203	5.00591	5.20816	4.98533	5.04233	5.04263	4.91802	5.014	4.94174	4.8104	4.98103	5.06229	4.8815	4.78959	5.03758	5.03086	4.95135	4.87631	4.94076	5.02587	4.94172	4.92316	4.98369	5.09066	5.12879	4.96541	4.97553	4.92161	4.915
ATP2B4	7.86864	7.8248	7.91863	7.93318	7.51723	7.24296	7.26738	8.61125	8.30899	7.78636	7.69291	6.98502	7.95837	7.47421	7.76651	7.55368	7.08415	7.71874	7.91738	7.09874	7.3608	7.27798	7.50901	7.17335	7.65596	8.56684	7.78185	7.57928	7.61748	7.25657	7.36788	7.28361	7.24043	7.42104	7.37142	8.15347	7.46733	7.5537	6.87753	8.32986	8.30898	7.22436	7.52619	7.38936	7.39239	7.88647	7.38882	6.91701	7.37995
ATP2C1	6.39094	6.30185	6.60182	6.00524	6.27494	6.87238	6.29721	6.01977	5.53772	6.26442	6.42998	6.64987	6.43071	6.85748	5.83014	6.41881	6.56332	6.44482	6.26386	5.54493	5.97453	6.06175	6.28818	6.4068	5.90471	6.18237	6.41263	6.43111	6.17928	6.03041	5.97947	6.36744	6.5405	5.93803	6.10552	6.69347	6.35906	6.39021	6.46174	6.51841	6.73156	7.07204	6.05137	5.95769	5.87457	6.10001	6.3171	6.55924	6.3057
ATP2C2	5.91818	5.5147	5.75889	5.96495	5.86622	5.73375	5.52889	6.41706	5.6046	5.67513	5.97621	5.72789	5.57978	6.4712	5.41567	5.46904	5.58634	5.5973	5.60752	5.71161	5.77483	6.31295	5.42943	5.83235	5.58276	5.87852	5.47973	5.60888	5.49527	5.53404	5.49773	5.81002	5.68764	5.71038	5.67396	5.79649	5.80777	5.68208	5.60426	5.71475	5.77039	5.42483	5.75491	5.62561	5.58131	5.60748	5.90463	6.04319	5.67574
ATP5F1A	8.59961	8.6186	8.75398	8.35637	9.19065	8.78	8.91023	8.48757	8.73272	9.05323	8.47922	8.14942	8.55139	8.77721	9.07453	8.95719	8.9865	8.6269	8.61149	8.36096	8.57163	8.34328	8.80668	8.88068	8.53522	8.54223	8.70212	8.61496	9.03457	8.77319	8.75472	8.89621	8.00135	8.16659	8.259	8.46001	8.88716	9.18807	8.36902	8.23299	8.11987	8.19364	8.24612	8.34463	8.0624	8.26988	7.98427	9.56116	9.40203
ATP5F1C	8.83419	8.66087	9.00066	8.65959	9.15231	8.97087	8.21316	8.39428	7.26369	8.92391	9.21387	8.89381	9.44645	9.45038	8.54263	9.12695	9.17723	8.5388	8.34755	8.24243	8.43131	8.24007	9.26596	9.451	7.9684	8.21984	9.65743	9.07129	9.13931	8.45756	8.33615	9.1956	8.73126	8.16695	8.2557	8.32046	9.02785	8.8835	8.92654	9.33284	10.0236	9.60782	9.22993	7.98041	8.2416	9.03101	9.50253	9.15086	8.89579
ATP5F1D	7.90014	7.53059	7.44969	7.31706	8.24295	7.79526	7.85104	7.04051	8.05002	7.89693	7.16814	7.77966	7.34967	7.7677	7.08542	7.94335	7.73648	6.93398	7.61635	8.17896	8.0846	7.7947	7.64888	7.7221	8.40478	7.26981	7.30477	7.52307	7.51797	8.13553	8.37669	7.44139	8.08538	7.24002	7.1244	6.92357	7.87348	7.91484	7.90189	7.17402	7.15593	6.8434	7.37824	8.15869	7.67669	7.79754	7.27665	8.0489	7.90755
ATP5IF1	7.66412	7.14797	7.46827	7.12398	7.89276	7.78667	7.34312	7.05936	7.01465	7.75888	7.34092	7.23655	7.53124	8.32706	7.29818	7.8001	7.72823	7.40042	7.16701	6.94708	7.48224	8.06771	8.14757	8.33256	7.31226	7.43905	7.85731	7.56751	7.60952	7.34636	7.21061	7.5771	7.40956	7.02156	6.93249	7.35225	7.57086	7.41618	7.48188	7.99964	7.91157	7.73991	7.84101	7.89177	7.66777	7.71869	8.09017	7.47432	7.47891
ATP5MC2	7.20134	6.98695	6.96464	6.8568	7.38741	7.15298	7.20535	6.69926	7.48956	7.43637	7.05968	6.5085	6.94844	7.17367	7.06193	7.2748	7.08674	6.96796	6.8742	6.89292	7.19004	7.0165	7.57808	7.49019	7.20303	6.92104	7.04443	7.0208	7.56662	7.36822	7.43445	7.08815	6.72421	6.89302	6.80648	6.79597	7.04449	7.29374	7.11859	6.46881	6.58429	6.59523	6.71472	6.90183	7.10127	6.98328	6.78614	7.34548	7.12767
ATP5MC3	8.22479	7.91253	8.12206	7.7013	8.32934	8.23456	7.86443	7.53933	7.9221	8.12767	7.97925	7.92005	8.24813	8.11359	7.9171	8.09084	8.25154	7.82629	7.91466	7.80862	8.02014	7.95227	8.14483	8.21698	8.21365	8.19426	8.15361	7.87416	7.94499	7.73828	7.7116	7.67062	7.98848	7.67271	7.89295	7.94962	8.0505	8.04739	7.72089	8.0579	8.06732	8.18157	8.06659	7.92343	7.89021	7.89037	8.14684	8.03792	8.26924
ATP5ME	8.58996	8.81892	8.70316	8.65024	9.14932	8.92611	8.23245	8.31161	8.57385	9.15517	9.03295	8.79066	8.55523	9.30744	8.97228	9.31061	8.52215	7.48207	8.23513	8.83142	9.05542	9.01953	9.3631	9.89041	8.91164	7.94282	8.81564	9.2263	8.80699	8.69315	8.98364	8.59985	8.6756	8.29645	8.04281	7.95806	8.62869	8.38833	10.0968	9.30968	9.73169	9.94272	9.46882	9.32018	8.62651	9.63015	9.24908	8.28602	8.20466
ATP5MG	9.68326	9.55623	9.82725	9.76317	9.7138	9.62918	9.07957	9.30612	8.62563	9.81439	10.1488	10.5242	9.94997	10.2163	9.11989	9.81241	9.9048	9.59304	9.07609	9.44957	10.4968	9.37029	9.98466	10.603	9.67126	9.08666	10.2288	9.93666	9.46961	9.58153	9.59263	9.70079	9.79241	9.55143	9.11046	9.16274	9.8839	9.39805	10.7489	9.88293	10.3121	10.9027	9.55757	9.80325	10.3073	9.89331	10.0113	9.52719	8.89786
ATP5MPL	8.65543	8.90978	8.7966	8.77342	9.40295	8.92626	8.24595	8.66406	7.00127	9.42178	9.33799	9.16471	9.21311	9.70868	8.68545	8.96908	9.00031	8.32257	7.73376	8.84081	9.27418	8.93237	8.75838	9.59005	9.01755	7.79069	9.13456	8.62999	7.62264	8.21317	8.62088	8.96264	9.24742	8.58387	7.53741	7.43906	8.79295	7.63009	11.0865	9.71449	9.58018	10.2477	9.46153	8.98885	9.568	10.3217	9.34407	7.9121	8.07175
ATP5PB	7.78931	7.693	7.87693	7.77687	7.9894	8.10473	7.32958	7.76706	7.28262	7.94954	8.48795	7.45227	8.07245	8.02995	7.85668	7.39657	7.96778	7.7098	7.39558	7.3494	7.69897	7.69863	8.52027	8.59034	7.75471	8.00432	8.43929	8.38226	8.38255	7.75221	7.65549	7.91862	7.75731	7.36908	7.55674	7.89281	8.08851	8.03003	7.65915	7.56253	7.83633	7.81833	7.63467	7.18051	7.44204	7.37149	7.64878	8.12854	7.79938
ATP5PD	8.33973	8.06057	8.14458	8.04707	8.82678	8.27038	8.41773	8.03922	8.51246	8.46558	8.29644	7.96428	8.52338	8.36907	8.45104	8.19574	8.18076	7.68086	7.99556	7.97108	8.60102	8.63983	8.91888	9.168	8.46257	8.26005	8.64509	8.53508	8.47858	8.26706	8.29925	8.25667	8.26184	7.8004	7.80787	7.56201	8.19795	8.1907	8.21485	8.12287	8.23346	7.76033	8.21589	7.85712	8.03362	7.90764	8.11162	8.23017	8.07623
ATP5PO	8.10212	8.01958	8.18802	7.83001	8.67165	8.25881	7.68124	7.71082	7.63186	8.22217	8.17035	7.87116	8.02757	8.41848	7.80804	7.65443	8.29725	7.51414	7.62121	8.09623	8.34951	7.91919	8.66019	8.78297	8.35623	7.61548	8.25521	8.45381	8.47859	8.08651	8.05111	7.90925	7.96472	7.48783	7.3105	7.60256	7.99197	7.99449	8.4035	7.87176	8.13871	8.42007	7.98503	7.42269	7.76115	7.81077	7.65324	8.11371	8.04162
ATP5S	6.0729	5.87107	6.09385	5.98928	6.02376	5.94674	5.6686	5.46429	5.45979	5.50467	5.91631	6.26339	5.57153	5.94163	5.35969	5.59085	6.2442	5.96852	5.63351	5.83374	6.02976	5.61983	6.15574	6.0117	5.54304	5.76544	6.07841	6.05604	5.7213	5.78525	5.62405	5.8366	5.90941	5.8018	5.72074	5.54854	5.72817	5.82981	6.65091	5.79642	6.10693	6.50626	5.95056	5.77585	6.04433	6.03782	5.77611	5.8142	5.65599
ATP6AP1L	5.20899	5.32745	5.31169	5.54445	5.26671	5.05654	5.14402	5.364	5.20888	5.40182	5.25269	5.77714	5.18041	5.62728	5.29798	5.41411	5.45716	5.55855	5.52041	5.57309	5.8799	5.15706	5.13957	5.24968	5.81927	5.416	5.31514	5.13412	5.30566	5.38473	5.36033	5.32402	5.35048	5.39703	5.34134	5.23563	5.23108	5.10414	5.56895	5.2801	5.45402	5.26369	5.19082	5.77896	5.91244	5.67083	6.09243	5.34764	5.16908
ATP6AP2	8.76155	8.59389	9.01545	8.67809	8.31482	9.35468	8.70782	9.05887	8.27045	8.72023	8.82391	8.43257	9.06099	8.84837	8.52254	9.23714	8.96987	9.13288	8.78673	7.65149	8.58902	8.11472	8.92196	8.97202	8.33763	8.92331	8.95254	8.84023	9.37429	8.71195	8.70967	9.20491	8.87787	8.66026	8.78054	9.21207	9.28162	9.35716	8.62552	8.47034	8.69688	8.88449	8.37709	7.63292	8.09818	7.91214	8.13803	9.1046	8.72969
ATP6V0A1	7.3696	7.26032	7.51472	7.12206	7.60901	7.24827	7.24006	6.8365	7.47877	7.47352	6.94906	7.42362	6.95927	7.02666	7.0375	6.68902	7.31203	7.31282	7.16925	7.18374	6.87002	7.16641	7.52845	7.0213	7.37295	7.50616	6.99963	7.08339	7.27448	7.16182	7.15084	7.09634	7.51333	7.2268	7.03896	7.22769	7.17141	7.19923	6.65462	6.67902	6.65321	6.37819	6.32253	6.97831	6.85711	6.68072	6.17582	7.22363	7.26487
ATP6V0A2	5.70513	6.01597	5.82952	5.84131	5.702	6.15384	5.99097	5.50862	5.902	5.95843	5.80746	5.92493	5.79473	5.71329	5.92992	5.87722	5.76348	5.83029	5.40573	5.80296	5.30744	5.65559	5.59943	5.90289	5.45945	5.48329	5.88458	5.93872	5.83865	5.77926	5.83544	5.77712	5.54141	5.87611	5.86862	5.99488	5.80101	5.83113	5.56561	6.05298	6.17283	6.37585	6.03519	5.65703	5.6289	5.9435	5.87583	6.04796	5.82427
ATP6V0C	10.1657	9.47136	10.2101	9.31222	9.57058	9.58897	9.57273	9.14256	9.72373	9.46425	9.36458	10.1639	9.20445	8.96949	8.56923	9.07789	10.0929	9.52101	9.45999	9.83917	10.3026	9.40886	9.72799	8.93146	10.375	9.92773	9.2064	9.43859	9.25407	9.83841	9.75948	9.26005	10.2151	9.99438	9.71251	9.14489	9.4977	9.20948	9.71272	9.04336	9.22796	8.44031	8.58564	9.60842	9.58699	9.25427	9.89029	9.3264	8.83963
ATP6V0E1	10.647	10.4837	10.5569	10.4602	10.6595	10.1061	10.7667	10.6825	10.5455	10.6681	10.5533	9.79478	10.6828	10.3003	10.658	9.92432	9.78685	10.531	10.5826	9.52663	10.206	11.0663	10.4873	10.8547	10.1821	10.754	11.197	10.9204	9.92404	9.8369	9.7574	10.1886	10.069	10.6933	10.0003	10.6116	10.1404	9.91333	10.0812	11.1162	11.0516	10.3585	10.8978	9.56639	10.5319	9.86019	10.5345	10.0084	11.0456
ATP6V1A	8.99173	9.45805	9.36704	8.89483	8.79043	9.56375	9.63956	9.45926	9.21841	9.33841	8.99684	7.94182	9.08545	8.5428	9.50606	9.41503	8.56457	9.32988	9.64601	7.7364	8.9317	9.16721	9.1524	9.46099	8.90949	8.95421	10.2054	9.74269	9.53165	8.88832	8.87771	9.33036	8.98094	9.28846	9.3617	10.0112	9.49896	9.4081	8.46582	9.22142	9.24628	9.06637	8.95829	7.46774	9.24436	8.36656	7.89586	9.29024	9.57343
ATP6V1B1	5.08662	4.99629	5.08495	5.23665	5.2841	4.73024	5.07878	5.28347	5.22657	5.16189	5.1056	5.38652	4.94856	5.00189	5.12683	4.8728	5.19532	4.98654	4.99943	5.35683	4.94092	5.00939	4.97837	5.08859	5.05978	5.03428	5.0176	5.09348	5.02553	5.03083	5.15747	5.01161	5.26328	5.04066	5.94248	5.01703	4.98738	4.98186	5.21148	5.07721	5.06218	4.96413	5.94581	5.0903	4.97767	4.99479	4.92767	5.18427	5.04352
ATP6V1C1	6.85947	7.52646	7.8919	7.77169	7.26297	8.17062	7.02247	7.3804	5.6852	7.25596	8.20612	6.64636	7.70518	7.09493	6.96509	6.61734	7.36549	6.98687	7.81528	5.02451	6.99076	7.05642	7.60499	8.40464	7.33946	8.36931	8.16471	7.28233	6.49311	6.26979	5.98004	6.61293	7.68448	7.13057	6.76665	7.40372	7.30126	6.6762	6.64754	7.78919	8.4629	7.0131	6.86701	6.09414	6.30577	6.30751	7.48619	6.27734	7.0647
ATP6V1D	7.96595	7.58063	7.60876	7.76873	7.54373	7.86066	7.05266	7.23812	7.17782	7.67117	7.83246	8.54603	7.61126	8.05885	7.47402	6.43669	7.53865	7.33622	6.98546	7.239	7.79326	7.49871	8.13734	7.9779	7.60909	7.63146	7.86217	7.64762	7.60322	7.16448	7.19104	7.46417	7.97082	7.06648	6.94808	7.1007	7.73127	7.52492	7.5042	7.92467	7.88465	9.58078	7.73346	8.48475	7.94935	8.32923	7.74485	7.2789	6.92416
ATP6V1G1	7.97784	7.95696	7.98057	8.03688	8.16702	8.44697	7.77406	7.93578	7.15112	8.69291	8.37521	7.9966	8.27995	8.36435	7.86095	7.76854	8.23297	8.11444	7.32405	7.85985	8.22481	7.72668	8.12861	8.86445	8.09475	7.79557	8.58167	8.32663	8.35382	8.08167	8.10704	8.04058	8.03024	8.50058	8.0472	8.1603	8.17706	7.96858	8.85697	8.26276	8.71418	9.18742	8.06373	7.96688	8.19141	8.4494	8.75469	8.0004	7.49113
ATP6V1H	6.61635	6.78286	6.31268	6.53325	7.13685	6.51994	6.64178	6.18456	6.80804	6.50026	6.27377	6.06193	6.22738	6.60122	6.6658	6.08848	6.59071	6.5358	6.38395	6.45324	5.97954	6.76082	6.69983	6.46931	6.23215	6.82394	6.64917	6.72897	6.62962	6.16213	6.24239	6.07829	6.6263	6.41993	6.38776	6.31935	6.38908	6.36465	5.75837	6.44353	6.43526	6.32943	6.2871	6.32535	6.1473	5.93294	6.25443	6.35256	6.57727
ATP7A	6.34293	6.91925	7.15797	6.94688	6.29411	6.99834	6.61147	6.7687	6.0159	6.6665	6.63409	6.21828	6.46996	6.67964	6.60866	5.9229	6.17751	7.31229	6.19108	6.76977	6.19559	6.41721	6.3594	6.5821	6.03444	6.55045	7.14272	6.77279	7.00068	6.64918	6.44335	6.78583	6.26947	6.66846	6.60478	7.11229	6.86548	7.15298	6.2227	6.87788	7.03211	7.50092	6.42381	6.28758	6.36625	6.42486	6.46893	6.6202	6.76092
ATP8A1	6.00505	5.87845	5.95386	6.21066	5.59392	5.98621	5.96995	6.24731	5.46471	6.38575	6.185	5.70852	6.31102	6.52988	6.12758	6.37306	6.10921	6.32178	6.11748	5.38724	5.94433	6.13522	5.85296	5.97214	6.34707	6.06834	5.66369	6.08972	6.38577	6.28205	6.15714	5.91971	5.56936	6.17255	6.0389	6.15322	5.91453	6.12851	6.08026	5.73863	5.78503	6.10084	5.92314	5.7323	5.72212	5.77325	5.8106	6.56224	6.25151
ATP8A2	5.02414	4.86991	4.91047	5.23364	5.00679	4.89271	4.9139	5.03349	4.86702	4.86919	5.21778	5.35336	4.85294	5.06784	5.02673	4.95638	5.26437	4.99438	4.8951	5.32444	4.96586	4.84137	4.93342	4.91873	5.3302	5.10668	5.0518	5.06547	4.85203	4.88446	4.93521	4.82292	5.13807	4.91638	5.28521	4.88325	4.95274	4.85913	4.92821	5.05029	5.1698	5.07655	5.26106	5.2191	5.11682	5.02063	5.3807	4.96679	4.81408
ATP8B2	6.01641	6.29424	5.47769	5.74558	5.71067	6.81075	5.84506	5.44279	6.00866	5.93887	6.77853	6.28597	6.04213	5.71967	6.79842	7.02233	6.36364	6.24839	6.32907	6.47628	6.35087	6.11571	6.35073	6.21418	6.24417	5.89255	5.99328	5.93686	6.50612	6.79401	6.36792	6.41793	6.16715	5.64229	6.07271	6.29507	6.45092	6.51758	6.51075	5.9244	5.9085	6.05038	6.15737	6.52254	6.68953	6.20521	5.68953	6.62417	6.26412
ATP8B5P	4.04341	3.9877	4.12127	3.9375	4.16881	3.87237	4.08874	3.99908	4.20005	4.07232	4.12166	4.21256	4.18045	4.07355	4.04523	3.93462	4.06682	4.28206	4.18624	4.00752	4.55067	3.86253	3.87356	3.91435	4.49938	4.08501	3.90656	3.9348	3.92743	3.8988	4.14372	3.92753	4.12571	4.00412	4.00112	3.99383	3.92156	3.93575	4.30097	4.01542	4.21002	4.01054	3.99103	4.49812	4.40384	4.41044	4.83927	3.85775	3.89923
ATP9A	8.49377	7.66175	7.64534	8.33334	8.72724	8.20551	6.93041	8.44101	7.9142	7.4388	8.2274	7.14938	7.80658	8.13045	7.07342	6.26114	7.07303	7.17334	7.40434	5.92993	7.61175	7.12888	8.53194	8.53713	7.71595	9.04231	7.69381	7.32542	7.0452	6.93616	6.90487	7.40576	8.63048	6.34929	6.27938	6.56993	7.7151	6.75712	7.22065	8.675	8.64356	6.90427	7.15628	6.71325	7.20436	6.89653	8.31136	6.94302	7.12759
ATP9B	5.84048	5.66488	5.91719	5.66169	6.00425	5.88523	5.65099	5.61365	5.60529	5.40189	5.7492	5.92303	5.8377	5.80564	5.32348	5.81448	5.78752	5.60687	5.83991	5.74551	5.53011	5.63138	5.9018	5.67643	5.52645	5.61504	5.91426	5.92667	5.62158	5.88348	5.56426	5.70952	5.62248	5.53892	5.45302	5.6434	5.68905	5.80709	5.62367	6.02235	5.89882	5.64984	5.73435	6.05419	5.4852	5.59894	5.66966	5.66027	5.72918
ATPAF1	6.21292	5.91409	6.33303	6.02686	6.33178	6.82001	5.76767	6.40238	6.04724	6.11965	6.36171	5.9506	6.58572	6.3934	6.01226	6.00128	6.2986	6.02843	5.78279	5.66523	6.24587	6.098	6.48387	6.97223	6.19604	6.53381	6.70204	6.36471	6.45009	6.23835	6.19342	6.40593	6.43581	6.02169	5.64332	6.23368	6.2843	6.17793	5.94323	6.45088	6.57817	6.19081	6.00625	5.77771	5.99779	5.85523	5.89421	6.2884	6.02264
ATPAF2	5.8908	5.93874	6.04795	5.56945	6.36294	6.08698	5.99001	5.44936	5.9439	5.96154	5.85025	5.87837	5.91233	5.8966	5.88823	5.72329	6.21857	6.03115	5.9802	5.68882	5.53761	5.93262	6.14086	6.2666	5.96959	5.8936	6.02089	5.98714	6.11121	5.78859	5.88467	6.0133	5.86471	5.70735	5.54452	5.71823	6.02931	6.02312	5.52969	6.17712	6.01807	5.7538	5.77019	5.76477	5.61675	5.94599	5.7323	5.85714	6.03445
ATR	5.81929	5.87574	5.68081	5.74746	5.50915	6.23062	5.81822	5.64415	5.7267	5.8856	6.11158	5.2899	6.09166	5.88052	6.3933	6.149	6.18348	6.08163	5.59792	5.43368	6.07166	5.57473	5.74703	6.10882	6.6611	5.81673	5.56488	5.85446	5.98236	6.13049	6.10233	6.00894	5.71775	5.81136	6.13927	5.89768	5.7568	6.18983	5.71058	5.67683	5.39073	5.84154	5.64302	6.09411	5.81026	5.94683	5.61942	5.64766	5.71317
ATRN	5.75401	5.66557	5.84886	5.70165	5.56775	5.97181	5.54447	5.32118	5.84348	5.75387	5.46798	5.84405	5.8462	5.66481	5.56362	5.8556	5.6807	6.04443	5.804	5.51366	5.49397	5.58737	5.73407	5.66106	5.62125	5.55993	5.81094	5.79774	5.91433	5.91911	5.86601	5.72122	5.85991	5.57619	5.54142	5.66087	5.96327	5.86	5.83335	5.55148	5.70165	5.4066	5.74944	5.64103	5.72886	5.71447	5.65772	5.94416	5.85017
ATRX	6.99913	7.02231	7.06865	7.06345	6.56938	6.85765	6.99872	7.12239	6.62551	7.11181	6.83969	6.31296	7.01471	6.93211	6.92165	6.74947	6.59988	7.08507	6.62694	6.56422	7.07551	6.85277	6.62389	6.71829	7.1774	6.86329	6.85737	6.79689	6.84267	6.66715	6.71934	6.71191	6.83258	6.89757	6.89785	6.91856	6.89033	6.83682	6.79655	6.77256	6.72352	6.68867	6.62231	6.68787	6.47333	6.47331	6.6239	6.9379	7.20599
ATXN1	7.87517	8.04923	7.71641	8.00873	8.18036	7.38874	7.61574	7.98125	8.13192	7.80061	7.6144	7.00154	7.77195	7.62539	8.02393	7.53316	7.22679	8.01704	7.66626	7.46135	7.74216	7.69519	7.64545	7.6625	8.0592	7.85974	8.62227	8.26857	7.61557	7.42781	7.51617	7.75514	7.74771	8.12811	7.79065	8.33381	8.20939	8.07359	7.30891	7.95639	8.21494	7.49537	7.45524	6.97604	7.95143	7.63791	7.88082	7.4281	7.64505
ATXN10	6.8581	6.81651	6.7717	6.64751	6.67517	7.03432	6.12567	6.01151	6.24177	6.70694	6.959	7.47495	6.78653	6.97239	6.48295	6.81961	7.06807	6.81849	6.33958	6.90628	7.47397	6.31912	6.55205	6.52605	7.33326	6.5912	6.57531	6.45757	6.61454	6.83726	6.77597	6.69578	6.89758	6.95415	6.523	6.48466	6.44955	6.53915	7.0514	6.64371	6.85637	6.64673	6.7196	7.19344	7.18855	7.04795	7.5177	6.55418	6.47355
ATXN1L	6.92767	7.01177	6.94719	6.77574	6.67325	7.35293	7.29941	7.26701	7.21346	6.87566	7.11175	6.49218	7.1669	6.69751	7.23324	7.05714	6.86223	7.38292	7.20413	6.05012	7.10447	6.61298	6.88191	6.72129	7.18093	7.20702	6.6987	6.81756	6.52608	6.84097	7.08768	6.78373	6.94888	7.31214	7.25944	6.82096	6.6493	6.75199	7.86241	6.88497	7.20297	6.91296	7.04931	6.94018	6.74752	7.06308	7.59592	6.556	6.66805
ATXN2L	6.15683	5.65952	5.8064	5.90931	6.20236	6.03979	6.103	5.94248	6.31206	6.08976	5.99551	6.24519	5.92049	5.82939	5.95883	5.86919	5.98966	5.85208	5.96596	6.65069	6.06485	6.03284	6.03284	5.91383	5.98288	5.97002	5.90721	5.82	6.13911	5.93269	6.10755	6.00304	5.75425	5.68345	5.71983	5.97604	5.94914	6.19487	5.61017	5.93959	5.72741	5.79854	5.67359	6.19709	5.92097	5.74686	5.77149	6.13699	6.24463
ATXN3	5.9802	6.13312	6.10439	5.90871	6.45727	6.17565	6.10182	5.88776	6.00666	6.11616	5.90858	5.71563	6.0935	6.35825	5.93071	5.55639	5.72676	6.06557	5.52517	5.69825	5.67839	6.17718	5.97833	5.85977	5.84769	5.92276	5.79211	5.8708	5.78556	5.93184	5.92437	5.88397	5.86598	5.89078	5.90662	5.92988	5.79694	5.76719	5.5893	6.32586	6.23735	5.93184	6.19994	6.43363	5.74022	6.19909	6.13515	5.85522	5.90439
ATXN7L3B	7.86557	7.47873	7.87692	7.39097	7.61664	8.23412	7.86388	7.90973	7.47306	7.85734	7.93878	7.85627	8.14559	7.62169	7.8995	8.1722	7.93695	7.84268	7.48759	7.47308	7.82151	7.498	7.88481	8.07678	7.58448	7.86751	7.75406	7.74947	7.8558	7.81089	7.58293	7.72432	7.63316	7.45125	7.10073	7.54824	7.57962	7.62448	8.5242	8.62918	8.53022	8.1001	8.55068	8.20321	7.79139	8.12194	8.54142	7.90933	7.59128
AUNIP	5.38305	5.68365	5.12517	5.65667	5.95293	5.41797	5.08684	5.18242	5.30931	5.88213	5.12127	5.30947	5.70831	6.21814	5.32058	5.87502	5.25384	5.13647	5.70374	5.3684	5.26692	6.0525	5.26928	5.60979	5.32853	5.22087	5.33401	5.25346	5.34357	5.49038	5.32653	5.35037	5.46522	5.33958	5.31988	5.39898	5.06483	5.58433	5.37924	5.46817	5.53253	6.33412	5.53941	5.20573	5.42449	5.20687	5.8355	5.99019	5.57885
AURKA	5.99195	6.10625	5.97623	5.51875	6.32959	6.27031	5.48647	5.15224	5.37598	6.31478	5.56831	6.01985	6.1645	7.04522	5.35646	6.16372	6.49403	6.1506	5.9319	4.90589	5.43981	6.37279	5.75268	6.09113	5.38273	5.49455	5.77951	5.70999	5.72186	5.49514	5.38303	5.81675	6.44043	5.65352	5.28783	5.85961	6.05553	6.22517	5.64959	5.80491	6.94107	7.04217	5.86218	5.34973	5.40544	5.52275	6.12047	7.11673	6.48517
AURKAIP1	8.46727	8.43705	8.4762	8.37534	8.88972	8.33246	8.5463	8.33045	8.71993	8.47527	8.20464	8.04398	8.25432	8.15696	8.24495	7.90563	8.11295	8.06381	8.18303	8.23619	8.37879	8.59411	8.30918	8.61047	8.68538	8.56604	8.53705	8.64645	8.33786	8.491	8.4146	8.32601	8.4146	8.64436	8.23495	8.17186	8.29026	8.15153	7.93167	7.99704	7.87579	7.49731	8.14796	7.89419	8.02372	7.94311	7.78473	8.31842	8.46036
AURKB	5.94816	5.55064	5.48735	5.62912	6.11844	5.61374	5.82412	5.46524	5.67611	5.99998	5.54684	5.76593	5.43204	6.58609	5.59895	5.83664	5.79468	5.55923	5.75722	5.67222	6.42839	6.00513	5.51254	5.62709	5.40804	5.55965	5.58966	5.56265	5.66416	5.51272	5.62803	5.57136	5.81272	5.54154	5.48084	5.62219	5.81779	5.90024	5.61107	5.51922	5.45369	5.8167	5.57256	5.92623	5.33944	5.71939	5.53555	6.14592	6.4632
AUTS2	5.68866	5.61458	4.95843	5.06606	5.26485	5.59442	5.35747	5.03728	5.62555	5.94902	5.44573	5.58593	5.55868	5.45637	5.95521	6.23122	5.83786	5.48842	5.22761	5.6727	5.22359	5.23749	5.32386	5.49185	5.48154	5.48132	5.56877	5.44629	5.7407	5.7746	5.73304	5.61965	5.11206	5.82848	5.4139	5.93382	5.8696	5.8696	6.69026	5.31642	5.345	6.14486	5.25057	5.77173	5.43028	6.05878	5.45088	5.56401	5.40958
AVIL	6.23836	6.59977	6.07911	6.22093	6.11019	5.74669	6.82376	6.68124	6.98652	6.51585	6.08699	6.01746	6.345	6.04623	6.95041	6.25198	5.98713	6.29447	6.8344	6.74521	6.33313	6.48769	5.95645	5.92372	6.48427	6.11025	6.17507	6.05048	6.37023	6.41163	6.45708	6.30263	6.25927	6.73064	6.81554	7.30417	6.07552	6.0603	6.21187	6.01399	6.1212	6.21582	6.36053	6.21807	6.45693	5.87075	6.03011	6.18014	7.27546
AVL9	6.52956	6.59687	6.73634	6.53554	6.64098	6.52121	6.48269	6.65268	6.37362	6.44055	6.27031	6.07783	6.31798	6.58061	6.32278	5.96436	6.28335	6.36367	6.20304	6.06829	5.91204	6.67042	6.36281	6.50184	6.42743	6.83946	6.71425	6.62703	6.29152	6.116	6.11107	6.32628	6.64159	6.48909	6.27833	6.27536	6.2174	6.34409	5.83969	6.46771	6.60341	6.50106	6.2399	6.13534	6.32113	6.07953	6.23241	6.41301	6.38721
AXIN2	5.12715	5.02128	5.38896	5.51073	5.20294	5.08903	5.1792	5.38771	5.1652	4.92119	5.31707	5.77314	5.42599	5.66064	5.54123	5.77475	5.39033	5.5168	5.55357	5.52534	5.27354	5.18108	5.29623	5.46402	5.50273	5.14503	5.40374	5.34135	5.74776	5.91994	5.66725	5.59768	5.21441	5.20182	5.02673	5.26502	5.26414	5.50921	5.86879	5.1498	5.10465	5.41241	5.1382	4.97359	5.45408	5.48568	5.15676	5.706	5.35933
AXL	5.06826	4.99794	5.0303	5.23497	5.10606	4.74735	5.15989	5.10136	5.12569	4.98721	5.05249	5.21602	5.05327	4.94767	4.93116	4.98291	5.01437	4.91514	4.98763	5.45598	5.08194	5.20464	4.9918	4.96455	4.99396	5.04566	4.94347	5.05182	4.84502	4.99738	4.91575	4.96037	5.00611	4.9126	5.02445	5.13003	5.08544	4.95089	5.11876	5.01172	5.07836	5.1395	5.04599	4.98376	4.94163	5.28934	5.90702	5.09036	5.00417
AZI2	7.10973	6.90063	7.40411	6.94709	6.60962	6.99386	7.41665	7.15705	5.63854	6.96437	7.05996	6.31002	7.62046	7.63294	6.82448	7.10037	7.01876	7.22427	7.00532	5.55702	6.32134	7.68339	6.80805	7.4707	6.22449	7.12349	7.83858	7.35639	6.59823	6.23248	6.21805	6.93406	6.99083	6.94625	6.81186	6.93194	7.15871	6.73995	6.60246	8.38377	8.46206	7.80711	7.46139	6.28008	6.5327	6.30025	8.03191	6.79004	6.73872
AZIN1	7.45816	7.12993	7.98986	7.24327	7.23736	8.38793	7.42158	7.6858	6.72761	7.20104	8.18632	7.4409	8.26328	7.34957	7.34942	7.6498	7.55595	8.09546	7.55576	6.03866	7.38621	7.73976	7.93899	8.43497	7.29688	8.50393	8.28946	7.83561	7.69585	7.43917	7.23285	7.68092	8.0585	7.97209	7.82964	8.67042	7.63804	7.57456	7.35433	7.48305	8.10426	7.7933	7.356	6.623	7.05297	6.94547	8.20227	7.83749	7.14695
AZIN2	5.51332	5.30366	5.27397	5.3542	5.30019	5.24531	5.12806	5.43024	5.5925	5.23726	5.38926	5.73923	5.41916	5.35293	5.45702	5.6395	5.4853	5.4479	5.51224	5.82364	5.27591	5.25537	5.2805	5.31262	5.43168	5.26405	5.43643	5.41127	5.71516	5.53781	5.40331	5.47883	5.56104	5.46866	5.31707	5.38344	5.26662	5.25322	5.27169	5.20557	5.45302	5.77001	5.48593	5.6025	5.4458	5.70257	5.21483	5.3063	5.41535
B2M	11.5088	11.7906	11.5768	11.8315	11.3919	11.4674	11.9015	11.7649	11.6364	11.8751	11.7441	10.7846	11.747	11.5185	12.1119	11.6475	10.9878	11.8318	11.1353	11.5735	11.942	11.586	11.7158	11.6728	11.5251	11.5383	11.8968	11.9114	12.1588	11.6508	11.4913	11.8097	11.3417	12.2392	11.6315	12.1692	11.8647	11.9253	11.9316	11.5975	11.8732	12.1904	11.4172	11.0149	11.859	11.573	11.7782	11.4072	11.6013
B3GALNT1	4.18726	4.25264	4.34484	4.29707	4.20908	5.05212	4.21855	4.67405	4.16149	4.16522	4.37617	4.1724	4.2397	4.36315	4.20072	4.14873	4.32574	5.08485	4.21315	4.22311	4.62077	4.28829	4.16	4.51355	4.41919	4.42111	4.34653	4.42616	4.35105	4.18146	4.22514	4.33738	4.33074	4.26488	4.05401	4.29757	4.56644	4.24954	4.13394	4.26281	4.44536	4.71712	4.22987	4.32174	4.42401	4.43901	4.34095	4.42708	4.31022
B3GALNT2	5.0871	5.26295	5.35213	5.35372	5.10902	5.10604	5.44202	5.27895	5.46192	5.50162	5.27905	5.16684	5.09241	5.15519	5.59559	5.29343	5.41643	5.51324	5.41783	5.38371	5.74402	5.31341	5.23624	5.55101	5.39597	4.94681	5.25039	5.50282	5.42197	5.26545	5.06178	5.35807	5.32013	5.35006	5.48212	5.49297	5.34153	5.45318	5.35954	5.46734	5.26192	5.12859	5.16642	5.42707	5.23281	5.14725	5.29296	5.18618	5.40317
B3GALT1	4.71729	4.49057	4.79074	4.78363	5.25976	4.64319	4.62251	4.8543	4.91508	4.65315	4.70576	4.93856	5.06913	4.96238	4.60411	4.88932	4.92664	4.80767	4.86131	4.78603	5.05411	4.73199	4.79854	4.65917	5.04752	4.53061	4.69752	4.84899	4.68451	4.62463	4.83144	4.79956	4.81031	4.95963	4.94924	4.61514	4.63269	4.49425	4.88242	4.89881	5.1803	4.6992	4.98965	4.83406	5.13954	5.39469	4.76878	4.62059	4.49644
B3GALT4	6.68725	6.56051	6.64099	6.21014	6.75181	6.72888	6.81891	6.50884	6.36558	6.34085	6.19191	6.53912	6.34607	6.36358	6.44356	6.13515	6.6846	6.14471	6.7336	6.46781	6.22842	6.93299	6.71275	6.62377	6.78817	6.64471	6.60342	6.71275	6.17091	6.33513	6.37515	6.0746	6.53486	6.12811	6.05972	6.11159	6.02692	6.01728	6.18998	6.93959	6.87852	6.33276	6.84426	6.73064	6.62994	6.68298	6.76181	6.21385	6.20434
B3GALT5-AS1	4.91696	4.84456	4.91081	5.09886	5.0925	4.75506	5.10631	5.1559	5.04678	4.84585	5.00012	5.31159	4.95552	5.1323	5.09899	5.0952	5.03296	4.97392	4.90619	5.22547	5.06308	4.95226	4.96755	5.0066	5.06474	4.94041	5.05668	4.91469	4.87987	4.99836	5.09122	5.0711	4.77773	5.05681	5.13474	5.08541	5.01698	5.01437	5.15803	5.19536	5.14871	5.05589	4.97874	5.22067	5.0711	4.80328	4.90744	4.94542	5.03983
B3GALT6	5.71216	6.19565	5.98093	6.05135	6.22679	6.00244	6.4612	5.83048	6.38178	6.17408	6.13336	5.87204	5.93868	5.58265	6.23523	6.2925	6.13029	6.16504	6.13496	6.34963	6.20902	6.0023	5.99487	6.14845	5.70967	5.74444	6.14926	6.23771	6.33379	6.26489	6.13047	6.17514	5.75537	5.97081	5.79349	5.77893	6.12144	6.05061	5.91454	5.98563	5.73418	5.90779	6.07151	6.29077	5.92465	6.02503	6.10974	6.15956	6.19794
B3GAT3	6.94985	6.8304	6.87174	6.81332	7.5246	7.01883	6.81627	6.62769	7.09158	7.10421	6.6637	6.60545	6.83151	6.80106	6.77885	6.45207	6.83899	6.59888	6.74642	6.80261	6.72751	7.12764	6.98515	6.86957	6.70809	6.8603	7.02439	6.97956	6.72921	6.73634	6.82258	6.63622	6.78784	6.40925	6.79751	6.61138	6.76484	6.66213	6.49829	7.00771	6.94166	6.59024	6.85858	7.11596	6.62161	6.59153	6.91135	6.68329	6.70386
B3GLCT	4.80923	4.94563	5.22537	5.18365	5.08551	5.21735	5.13155	5.21012	5.05381	5.31863	5.2649	5.12855	5.12316	5.76616	5.18653	5.59819	5.46318	5.43674	5.2311	5.31602	4.99218	5.36829	5.03156	5.43372	5.24846	4.8532	5.3911	5.46583	5.13855	5.60972	5.21719	5.03053	4.89568	5.0294	5.02727	5.25494	5.63122	5.54909	5.41388	5.04832	5.42146	5.50871	5.39171	4.8339	5.07293	5.10115	5.69802	5.38886	5.31769
B3GNT2	6.0549	6.13445	6.44163	6.27929	5.30188	6.47957	6.56229	6.9086	5.73305	6.04172	6.58977	5.36556	6.74095	6.12988	6.39656	6.08151	6.07745	6.56257	6.24516	4.48288	6.84823	6.38007	6.90666	6.14551	6.00531	5.8281	6.65804	6.35995	6.18644	5.97801	5.5492	5.73539	5.72471	5.64175	6.3059	6.96928	6.28265	6.31947	6.32006	5.96649	5.85718	5.57998	6.2177	6.23487	5.90154	5.95195	6.26143	6.09347	5.89585
B3GNT5	5.74471	6.20184	6.80292	6.4258	5.52389	6.70378	5.94812	7.15426	5.16783	5.72695	6.83171	6.07673	7.08191	6.09624	5.85217	7.12945	6.39759	6.54365	7.41588	5.26926	5.86088	6.2472	5.95023	6.83929	5.68559	7.2254	7.93954	7.6511	6.0018	6.18637	5.66057	5.92087	6.60668	6.97222	7.27593	7.05097	5.90118	5.96059	6.16151	6.31831	7.19693	6.35684	6.0503	5.33571	5.80529	5.27948	7.95152	6.05599	5.89959
B3GNT6	5.49926	5.30956	5.36982	5.60439	5.62664	5.24131	5.61578	5.47909	5.36991	5.36167	5.57196	5.87544	5.54088	5.44097	5.50121	5.48968	5.60364	5.64243	5.74665	5.87002	5.75024	6.16717	5.47988	5.48591	5.81877	5.58292	5.6213	5.42008	5.47091	5.59691	5.56862	5.47404	5.38032	5.46355	5.43571	5.49568	5.5335	5.44483	5.94232	5.29305	5.43101	5.7387	5.85796	5.42134	5.68485	5.45848	5.3193	5.63508	5.63202
B3GNTL1	6.35797	6.75605	6.23423	6.30641	6.80984	6.2848	6.41256	6.35609	6.78347	6.26059	6.45221	5.70022	6.36622	6.25565	6.03794	5.82739	6.02928	6.07233	6.44949	6.57973	6.89311	6.70933	6.43152	6.58264	6.22708	6.90957	6.47567	6.57657	6.20859	6.46457	6.10235	6.29626	6.35218	6.01758	5.96431	6.43252	6.02927	6.00384	5.80332	6.70065	6.62295	6.07797	6.38389	6.1795	6.59404	5.95597	6.59339	5.99988	6.29213
B4GALT1	7.34201	7.4909	7.52943	7.69183	7.50906	7.79143	8.07034	8.1644	7.70517	7.94432	7.15746	7.32606	7.55849	7.184	7.82076	7.56545	7.27168	7.0855	7.60832	7.54403	7.81579	7.7824	7.11376	7.39588	7.48474	7.48446	7.44953	7.80634	7.41416	7.63856	7.51728	7.3702	7.44734	7.58387	7.63497	7.56734	7.22941	7.24715	7.40087	8.08883	7.90991	7.5752	8.09833	8.58422	8.13998	8.2023	8.13831	7.23273	7.63433
B4GALT3	6.59719	6.65917	6.71225	6.31758	6.54573	6.63443	6.57683	6.6991	6.5482	6.40574	6.97487	7.6816	6.10816	6.50837	6.1154	6.29669	6.87582	7.46675	6.88939	6.92863	7.19645	6.24188	6.66358	6.30904	7.43972	6.57765	6.07384	6.16432	6.31423	6.9759	7.09354	6.70843	7.73745	6.72748	6.98047	6.39148	7.32062	7.08219	6.67065	6.23162	6.29071	6.39301	6.30383	7.25795	7.07569	7.19294	6.75218	6.94985	6.35152
B4GALT4	7.05401	6.66404	7.52433	7.28555	6.53913	7.47339	7.35083	7.47822	6.27419	7.19311	6.52191	5.91773	8.03795	7.57333	6.8512	7.23226	7.15684	7.12875	7.02105	5.76207	5.96013	6.78875	6.79968	6.91041	6.51481	7.9021	6.91225	6.60561	6.58189	6.46553	6.45437	6.55999	7.31029	7.27591	6.43568	7.4486	6.55626	6.35055	7.21267	7.52713	8.12146	7.15293	7.01144	7.22361	6.81533	6.68001	8.58047	7.47994	6.82813
B4GALT5	9.99123	9.57656	9.82216	10.1828	9.59355	9.5366	10.6449	10.732	10.5986	10.5872	9.79256	9.22898	9.94646	10.508	10.7706	10.1265	9.19476	10.1944	10.7636	8.85913	9.29286	10.8093	10.549	10.1032	9.5701	10.8515	10.4543	10.2623	9.70808	9.5312	9.14436	10.2331	9.37311	10.5591	9.92906	10.6556	10.1267	9.81988	8.29872	10.3671	10.1702	9.71798	9.46317	8.68841	9.90106	9.11024	9.57373	9.98771	10.5
B4GALT7	6.51091	6.29103	6.13502	6.16008	6.75298	6.46712	6.45711	6.01342	6.59553	6.41849	6.27141	6.34461	6.23909	6.1264	6.52372	6.59755	6.32165	6.13196	6.38306	6.52951	6.41906	6.2236	6.57206	6.40833	6.02282	6.30723	6.14726	6.21384	6.44862	6.54649	6.56626	6.41365	6.15439	6.12797	6.31619	6.20295	6.34916	6.55909	6.08841	6.37954	6.1744	6.41869	6.37047	7.04985	6.34137	6.57726	6.22403	6.49178	6.43845
B4GAT1	5.5036	5.74211	5.39911	5.63035	5.65107	5.74335	5.53414	5.69851	6.04717	5.79752	5.88762	6.10206	5.72252	5.6101	5.97597	5.90828	5.84534	5.67208	5.86161	6.24267	5.82487	5.43116	5.86363	5.7884	5.79661	5.78153	5.58628	5.61131	6.07239	5.67883	5.70282	5.94789	5.5747	5.92531	5.83699	5.7799	5.90746	5.79913	5.46351	5.49471	5.75454	5.68326	5.66402	5.84248	5.71869	5.74922	5.61833	5.80322	6.06787
BAALC	4.61206	4.83333	4.96652	4.94498	4.79693	4.69424	4.72037	4.88199	4.76158	4.84695	4.53458	4.84982	4.66864	4.78728	4.497	4.65074	4.79895	4.54518	4.91954	4.74702	4.94575	4.72105	4.63852	4.6679	4.63641	4.60967	4.68342	4.73968	4.63877	4.63769	4.85474	4.82022	4.71236	4.7322	4.64252	4.68161	4.60138	4.80527	5.30303	5.25948	4.86703	4.98053	4.75972	4.9534	4.88616	5.29978	4.9327	4.90429	4.68859
BABAM2	7.61243	7.477	7.72319	7.37655	8.10192	7.55588	7.37926	7.47257	7.58262	7.34682	7.34412	7.1707	7.45003	7.23432	7.02115	7.09102	7.50408	7.59626	7.25792	7.03961	7.11509	7.53978	7.64509	7.49199	7.39243	7.60298	7.64753	7.63338	7.41314	7.09866	7.11753	7.06301	7.67845	7.09035	7.17287	7.19927	7.17427	7.15963	6.77646	7.51029	7.33317	6.7832	7.30559	7.19062	7.05787	7.13097	7.12352	7.22238	7.34038
BACE1	5.64398	5.42439	5.53123	5.55588	5.62062	5.2153	5.54078	5.5831	5.62428	5.57478	5.48134	5.96931	5.57734	5.4719	5.4037	5.91898	5.71474	5.50437	5.65334	5.70427	5.68621	5.8932	5.48418	5.55965	6.53553	5.64585	5.46425	5.30102	5.58248	5.97309	5.59855	5.60116	5.54576	5.44388	5.58952	5.50734	5.53074	5.53244	5.49623	5.67887	5.78906	5.55232	5.80947	5.66473	5.60545	5.64664	5.50646	5.56291	5.54303
BACE2	5.13581	5.4275	5.86307	5.71332	5.07989	5.44111	5.46836	5.16901	4.77254	5.00102	5.69733	5.80993	5.14501	5.45818	5.25006	4.84408	5.5633	5.93275	5.15029	6.44816	5.09099	5.21349	5.36577	5.30926	5.11547	5.37001	5.07562	5.20184	5.29232	5.53427	5.73415	5.34095	6.70417	5.12546	5.43338	5.14645	5.56304	5.29775	5.41151	5.17144	5.31447	5.05168	5.29066	6.24793	5.36869	6.7756	5.32572	5.23326	5.14074
BACH1	6.48263	6.69255	6.82421	7.11061	6.41296	6.46424	6.87913	7.42351	6.86924	6.89827	6.9364	6.1679	7.22666	6.49359	6.96254	6.82634	6.35183	6.94342	7.06069	6.54725	6.49504	6.7596	6.85231	6.55843	6.38079	6.96115	6.73123	6.90175	6.79443	6.70292	6.50988	6.64941	6.95672	7.15854	7.44769	7.10304	6.77254	6.73443	6.46918	6.74157	6.57272	6.68469	6.64693	6.61883	6.75472	6.54705	6.41408	6.57317	6.7706
BACH2	5.37181	5.8987	5.43031	5.59286	4.98405	6.99108	5.3389	5.13611	5.47428	5.21284	6.19087	6.15316	5.93189	5.24991	6.41757	6.88946	6.66411	5.71394	5.37332	5.88036	5.58813	5.08975	5.74405	5.46539	5.23171	5.32752	5.74135	5.70361	6.05632	6.0831	5.94616	5.77813	5.40135	5.47618	5.54892	5.7032	5.63673	5.96085	7.65537	5.71168	5.58736	6.12963	5.57481	5.8517	6.0158	5.99168	5.53496	5.96168	5.83404
BAD	6.13885	6.0182	6.16201	5.96845	6.75389	6.01694	6.29956	5.99244	6.31277	6.33974	5.99216	6.24748	5.91138	5.88895	6.04666	5.80546	5.90824	5.83317	6.00553	6.31037	6.22106	6.60703	6.28436	6.1797	6.35006	6.01059	6.14105	6.38303	5.82516	5.98118	5.92944	5.88851	6.85773	5.98844	5.8028	5.77115	6.05957	5.78569	6.50306	6.16448	6.04742	5.75613	6.18364	6.35938	6.42117	6.33857	6.34171	5.96715	6.03646
BAG1	8.23403	8.03925	8.0159	7.92436	7.76777	8.07651	7.58419	7.62216	7.26405	7.69245	8.2515	9.28955	7.52293	7.7444	6.83503	6.82124	8.42972	8.557	7.56423	8.35182	7.80594	7.63056	7.76947	7.76073	8.00064	8.20304	8.15093	7.89714	7.27794	7.63921	7.96719	8.45752	7.72322	7.689	7.61073	8.1365	8.17744	8.12292	7.79157	8.0078	7.86762	8.01901	7.59132	7.70915	7.89919	8.13259	8.33114	8.03246	7.64505
BAG4	6.89317	6.42001	7.14964	6.10398	6.56989	6.94913	6.61814	6.67785	6.10319	6.79557	6.864	6.30343	7.16657	6.60088	6.3339	6.73342	6.52124	7.40748	6.73959	5.63105	6.61986	7.22113	6.78914	7.26907	6.62622	6.85295	7.36986	7.38788	6.43258	6.36458	6.45775	6.64362	6.94384	6.4184	6.44989	6.46089	6.63761	6.40778	6.35819	7.05694	6.89985	6.6451	6.61247	7.04897	6.05702	6.74762	6.53941	6.4209	6.2386
BAG5	6.67735	6.67596	6.59906	6.44144	6.76882	6.76217	6.66997	6.24655	6.49388	6.76576	6.44336	6.31986	6.62805	6.70706	6.61421	6.3404	6.59179	6.98916	6.2175	6.39239	6.33289	6.45003	6.50631	6.71177	6.64941	6.69025	6.85312	6.60181	6.59052	6.42615	6.26753	6.4632	6.29091	6.25335	6.02585	6.56159	6.45223	6.48314	6.5636	6.89281	6.78695	6.73028	6.88884	6.5786	6.55944	6.82495	6.67813	6.56464	6.30465
BAG6	8.70415	7.87876	8.41037	7.83037	8.05873	7.93753	8.10271	7.64539	8.31097	7.91499	8.36061	8.95791	7.38559	7.44007	7.61705	7.27689	8.24089	8.22364	7.62513	8.60453	8.75622	7.51018	8.49595	7.45612	8.30796	8.35527	7.48911	7.51647	7.60766	8.30424	8.34754	7.92989	9.0568	8.17104	8.70545	7.62445	7.97957	7.96443	8.25572	7.80392	7.85215	7.1608	7.63402	9.00658	8.07409	8.4118	9.54431	7.30488	7.31099
BAIAP2	5.71514	5.44217	5.48763	5.32288	5.4378	5.37462	5.56386	5.62505	5.70039	5.44354	5.65938	5.74917	5.42926	5.35543	5.63113	5.38324	5.53885	5.4037	5.6073	5.87628	5.56108	5.43856	5.34764	5.33123	5.91429	5.63924	5.41856	5.62417	5.56768	5.71388	5.5804	5.34106	5.5867	5.62421	5.4326	5.43939	5.58979	5.43947	5.63155	5.65883	5.48018	5.53212	5.70987	5.85973	5.5722	5.46622	5.45949	5.41431	5.64649
BAIAP2-DT	6.43593	5.7819	5.79751	5.67546	6.20126	5.74324	6.04832	6.16152	5.97817	6.02024	5.97156	6.08736	5.89947	6.1648	6.38303	6.15038	6.20467	5.72424	5.82002	6.2021	6.4308	6.02205	5.97614	5.97656	6.07758	5.92417	6.14543	6.14383	6.29832	6.1883	6.27096	6.20793	5.87799	5.80331	6.02183	5.61876	5.94945	5.96936	5.93233	5.97824	5.92529	5.71997	5.80614	6.17824	6.04115	5.81534	5.79435	5.93023	5.98172
BAIAP2L2	4.91722	4.76652	5.00338	4.9785	4.96577	4.82578	4.74666	4.9106	5.09761	4.80606	4.82296	5.25777	4.83127	4.72413	4.81937	4.72432	4.72472	4.66749	5.00991	5.10236	5.0837	4.97747	4.76886	4.87454	4.94832	4.78077	4.75815	4.85475	4.60769	5.08917	5.195	4.96991	5.07955	4.94019	4.74955	4.87025	4.97747	4.88781	4.77141	4.72645	4.90358	4.79293	4.85629	4.87041	4.73526	4.77837	4.80087	4.89804	4.87591
BANK1	6.23407	6.2355	6.12187	6.72882	5.92211	7.85216	5.72738	5.52883	5.32767	6.0521	6.40754	6.94077	6.60231	5.69512	5.75622	7.09466	7.7319	5.85932	6.40115	6.031	6.03956	5.45556	6.13398	6.71897	5.87542	6.16452	6.30483	6.11461	6.26171	6.1793	6.23893	6.55565	6.39775	5.98146	5.49924	5.90109	6.54156	6.2332	8.21935	5.96709	6.43492	6.72552	5.44331	5.55585	5.67975	5.79204	6.41286	6.51419	6.27736
BANP	8.17823	8.30012	7.94549	7.92942	7.90837	7.95748	8.47361	8.46138	8.53069	8.49632	7.7287	7.07591	8.07173	7.75071	8.48503	7.97974	7.54475	7.85289	7.98762	8.3539	8.10717	8.16058	7.43215	7.70674	8.23382	7.71277	7.72953	7.87897	8.27241	8.34822	8.33467	8.11393	7.47048	8.33223	8.23585	8.61408	7.75188	7.97239	7.71029	7.82095	7.64072	7.49491	8.05024	8.12982	8.12104	7.94349	7.3419	7.8562	8.31954
BAP1	6.2082	6.33411	6.06487	5.9953	6.47112	6.08559	6.1832	5.95769	6.21835	5.94212	5.87826	6.66436	5.79405	6.02733	5.90294	5.79078	6.13301	6.09406	6.10785	6.03989	6.25306	6.32995	6.38257	5.94534	5.76163	6.39277	5.94136	6.20572	6.00909	6.23645	6.07468	5.94303	6.50924	5.97482	5.89892	5.93865	6.072	5.96798	5.61712	6.29913	6.16972	5.91917	6.41303	6.81096	6.21486	6.23682	5.75934	5.90358	5.94895
BARD1	6.44425	7.10671	7.40996	6.6557	6.93281	7.30224	5.81623	6.02374	5.68342	6.7294	6.3752	6.26048	6.47037	7.1413	6.14091	6.49135	6.62575	6.67051	5.93628	5.83088	5.48861	6.44931	5.94194	6.16422	5.57587	6.14477	6.70273	6.23808	5.88294	6.40072	6.31565	6.31274	6.53588	6.02846	6.01676	6.11974	6.58398	6.453	7.43366	6.70872	7.63823	7.47417	6.5496	6.57852	6.1682	6.92246	7.78573	7.20302	6.6805
BASP1	11.5718	11.6114	11.2875	11.3722	11.4091	11.162	11.7769	12.0328	11.9385	11.2887	11.9	11.1669	11.6587	11.3972	11.8671	10.9428	11.165	11.4748	12.2217	11.1901	11.4233	12.162	11.8747	11.8982	11.4005	11.9687	12.3457	12.096	10.922	11.0231	10.7195	10.9097	11.3929	11.2226	10.6065	11.4405	11.4083	11.1813	8.96474	12.1481	11.8525	11.2088	11.2446	10.8725	11.3461	11.0299	11.2446	11.0368	11.886
BAX	6.50325	6.99043	6.15852	6.26585	7.16113	6.72622	6.8026	6.26285	6.74916	6.80448	6.4825	6.28956	6.77893	6.51147	6.65446	6.25456	6.21626	6.14472	6.2673	6.5878	6.34602	6.85286	6.79581	6.57799	6.4599	6.57255	6.67665	6.75697	6.43314	6.71891	6.64379	6.28775	6.42121	6.14505	5.87221	5.87415	6.18766	6.32703	6.10827	6.43744	6.28192	6.07255	7.0402	6.98056	6.88016	6.59366	6.65336	6.28293	6.86259
BAZ1A	9.75819	9.37384	10.0788	9.82371	9.21964	9.63643	9.37871	10.203	8.75696	9.21978	9.93681	8.17738	10.059	9.89789	9.21796	9.15359	8.97665	9.44814	9.39435	7.89344	8.43668	9.54769	9.84849	10.0213	8.50786	10.627	10.2847	9.71454	9.46696	8.61011	8.55246	9.13123	9.348	9.40409	9.10336	9.6063	9.43213	8.98802	8.12462	10.4965	10.3953	9.3134	9.33925	8.18745	8.89795	8.57593	9.92486	9.27849	9.63596
BAZ1B	6.85955	6.52193	6.54707	6.54253	6.93228	6.67812	6.75386	6.30796	6.8529	6.80512	6.77183	7.23551	6.72557	6.94354	6.82396	6.70977	6.79469	6.54896	6.68023	7.15294	7.1568	6.61368	6.5937	6.44818	6.75871	6.55332	6.56198	6.31131	6.59442	6.68982	6.64029	6.54899	6.71191	6.65127	6.37624	6.48297	6.52128	6.72474	6.82087	6.90441	6.93097	6.91587	6.85008	7.42256	6.91256	7.20012	7.10136	6.48749	6.46083
BAZ2A	6.49835	6.52735	6.34164	6.4738	6.58789	6.22817	6.64805	6.58695	6.96116	6.62401	6.36898	6.39294	6.32627	6.34817	6.69071	6.4374	6.31128	6.37147	6.46411	6.6794	6.62447	6.63266	6.36904	6.30124	6.46733	6.53997	6.41314	6.41121	6.43535	6.69498	6.58352	6.15301	6.32034	6.43448	6.62036	6.48815	6.26926	6.40487	6.61808	6.59889	6.46616	6.72014	6.48807	6.80892	6.38323	6.71561	7.03497	6.44038	6.58174
BBS1	5.7121	6.02292	6.00229	5.65456	5.86324	5.93101	6.10391	5.8031	5.94389	5.83479	6.04152	6.02285	5.64751	5.89974	6.19928	5.8512	5.74161	6.10472	6.08314	6.0373	5.74944	6.0116	6.0063	5.85129	5.57538	5.81	5.91872	6.126	5.95753	5.77867	6.0079	5.88101	5.64835	5.73929	5.84091	5.86473	5.79325	5.88403	6.31548	6.33301	6.03289	5.97929	6.07255	5.74964	5.81254	5.80445	5.762	5.85073	5.84569
BBS4	6.76965	7.05934	7.03295	6.60893	6.62572	6.79492	6.86848	6.89184	6.80144	7.11428	6.99101	6.6903	6.91712	6.56163	7.48202	7.10026	6.88604	7.54014	7.04804	6.81583	6.54091	7.02198	7.04392	7.32273	6.78934	6.84758	7.26167	7.24562	6.98573	6.62312	6.69766	6.78484	6.68944	6.80988	6.73548	6.91617	6.84247	7.03767	6.62083	7.17155	7.30478	7.39517	7.22609	6.95946	6.61462	6.80345	6.88212	6.95102	6.98826
BBS7	5.00926	4.72529	4.95696	5.31453	4.48148	5.06394	4.68186	4.38052	4.30316	4.97419	4.96242	4.79563	4.88284	5.07566	4.63028	4.60797	4.74245	5.32312	4.34635	4.27378	4.45475	4.90946	4.94812	5.07565	4.64102	4.63879	5.26413	4.57099	5.05512	4.51625	4.81989	4.84761	4.53886	4.75341	5.19086	5.1169	4.92403	5.04662	4.46471	4.64278	4.37143	5.61938	4.58698	4.85309	4.19749	4.5221	4.80733	4.78409	4.88172
BBS9	5.10438	5.03738	5.14701	4.81882	5.00997	5.10886	4.84378	4.88336	4.65911	4.93056	5.12084	4.89909	5.10846	5.05825	4.7445	4.92765	5.14425	5.22417	5.30215	4.84631	5.10272	4.86	5.14907	5.3317	4.70654	4.79748	5.14866	4.81135	4.70569	4.93264	4.99873	5.22943	4.9163	5.01245	4.99399	4.94731	4.97101	5.18644	5.13827	4.99476	4.89056	5.02166	4.97982	5.17972	5.68	4.70459	4.6792	4.95466	5.12286
BBX	7.55311	7.40647	6.8842	7.40872	7.09685	6.93012	7.38093	7.13234	7.73423	7.60394	7.0151	6.56317	6.92925	7.15077	7.84667	7.4719	7.04423	7.73468	6.76137	7.08332	6.43557	7.0931	6.8478	6.82277	6.55377	6.97684	6.89018	6.72454	7.14999	7.13434	7.13845	7.35136	6.49407	7.43479	7.37018	7.39933	7.24751	7.40444	6.89992	6.92077	6.87773	7.27632	6.76497	6.94433	7.06145	7.14124	6.81941	7.48287	7.47451
BCAM	5.7233	5.44402	5.51667	5.57106	5.443	5.42998	5.41788	5.56631	5.54556	5.43401	5.55091	6.06467	5.47812	5.5965	5.41231	5.52415	5.61878	5.59521	5.53711	6.12258	5.56384	5.46236	5.36917	5.44925	5.52477	5.71423	5.39644	5.67411	5.47499	5.55299	5.44969	5.43111	5.47499	5.33838	5.70065	5.54761	5.35863	5.42262	5.41219	5.2779	5.42441	5.62083	5.67055	5.60421	5.48844	5.61449	5.59969	5.56337	5.57811
BCAN	5.4216	5.33267	5.37906	5.63868	5.28499	5.36144	5.43215	5.51626	5.48987	5.29964	5.4406	5.81495	5.36454	5.535	5.38897	5.5251	5.51565	5.41887	5.56843	5.75888	5.98151	5.66303	5.47034	5.58319	5.58272	5.34937	5.48781	5.48212	5.38456	5.51446	5.61568	5.40959	5.85579	5.52391	5.64102	5.35927	5.45377	5.41439	5.77343	5.53443	5.5732	5.59447	5.39473	5.54026	5.6982	5.54013	5.55005	5.35134	5.37989
BCAP29	5.69786	5.46995	5.8139	5.71461	5.55584	6.09698	5.47827	5.66376	5.0545	5.69651	5.89204	5.79866	6.11893	6.17177	5.44098	5.89183	5.91414	6.08121	5.59116	5.32294	5.49758	5.87271	5.86931	5.86503	5.35147	5.94166	6.26465	5.9315	5.58467	5.3618	5.49445	5.58229	5.89981	5.42786	5.38078	5.57191	5.75353	5.78684	5.69842	5.76643	5.8695	5.39421	5.61738	5.31178	5.5312	5.45727	5.50039	6.09468	5.82492
BCAS4	5.39718	5.62731	5.50282	5.64727	5.50943	6.03118	5.38496	5.5079	5.55494	5.25176	5.59012	5.91699	5.69242	5.44297	5.68245	5.76143	5.80712	5.50429	5.89597	5.70075	5.68755	5.32412	5.52314	5.69579	5.85754	5.33493	5.39656	5.28608	5.76158	5.87082	5.87723	5.62679	5.19023	5.3944	5.28291	5.44853	5.62923	5.76292	6.49123	5.23128	5.36784	5.80066	5.54557	6.21852	5.77528	6.22121	5.77133	5.56685	5.45135
BCAT1	6.20605	6.55131	5.9815	6.20603	5.45725	5.52724	7.67335	6.86343	7.00809	7.33214	5.26877	4.82641	7.47172	5.51469	6.51612	7.03927	5.38549	6.58029	5.96482	5.25748	5.77392	7.20823	5.66912	5.69366	5.49844	5.66703	6.23382	6.5121	6.50255	6.22104	5.88182	7.40075	5.34958	6.11738	5.43538	6.09538	7.09822	6.5534	6.12507	7.43048	6.25912	5.97992	7.93009	5.57542	5.83789	5.63972	5.67636	7.25169	8.02314
BCAT2	6.49816	6.21833	6.06917	6.05882	6.04072	6.29895	5.8428	6.09513	6.49324	6.2905	5.8293	6.29504	5.78624	5.99934	6.11497	6.30887	6.12733	5.96115	6.05311	6.54323	6.06652	5.86271	6.40407	6.17704	6.34315	6.02818	6.03279	6.06365	6.57	6.28444	6.45437	6.29806	6.01966	6.02428	5.99579	6.07142	6.31312	6.3144	6.0473	5.76514	5.7931	5.80044	5.88413	6.30499	5.85897	6.06413	5.94023	6.22779	6.18646
BCCIP	6.01868	5.98573	6.15642	5.84379	6.15463	6.39936	5.8959	5.87077	6.13458	6.27081	6.00198	5.86438	6.10176	6.19207	6.16235	5.993	6.19196	5.60056	5.92885	5.77597	5.83777	6.24067	6.16951	6.32233	5.85046	5.92347	6.13977	6.00721	6.44814	5.83199	6.06471	5.97517	5.95741	5.78299	5.92651	6.00033	6.07746	6.19925	5.99381	5.82377	5.87799	6.1119	6.17999	6.25238	6.09489	6.0002	5.76605	6.16581	6.35007
BCKDHB	5.43001	5.22098	5.23357	5.27121	4.94595	5.45878	5.12942	5.09524	5.18678	5.06394	5.09559	5.43277	5.17113	5.17362	5.24118	5.71034	5.57802	5.40081	4.878	5.37922	5.39387	5.11199	5.41412	5.35308	5.13507	4.98024	5.18739	5.20554	5.51128	5.18715	5.29534	5.27269	5.23938	5.19367	5.29479	5.37475	5.30809	5.56679	5.65906	5.11959	4.88944	5.49328	5.13302	5.12324	5.07075	5.20212	5.27413	5.48996	5.39687
BCL10	6.031	5.9646	6.15111	6.45791	5.74684	6.49013	6.4641	7.07265	6.14012	6.01315	6.23649	5.59246	6.59349	5.95509	6.31186	6.16788	5.85999	6.15088	6.13588	5.5688	5.76315	6.9713	6.42298	6.07409	6.0454	6.23776	6.50934	6.54299	6.40592	6.23166	6.03538	6.05732	5.78327	6.57594	6.30948	6.82684	6.31567	6.30125	5.60237	6.15897	5.93533	5.70881	6.31988	5.76365	5.92068	5.77823	5.6881	6.3166	6.23936
BCL11A	6.05887	6.26595	6.01824	6.33756	5.91975	6.74773	6.55911	5.4466	5.79622	6.78899	5.88258	6.25152	5.75051	7.34491	6.0681	7.0801	6.98173	5.96278	6.0366	6.45499	5.77616	6.14863	6.01996	5.85451	5.58147	5.41139	5.77314	5.7898	6.20713	6.31808	6.44986	6.45262	6.19085	5.72379	6.66351	5.78342	5.9128	6.2341	7.55645	6.01213	6.01417	7.45321	7.04195	6.80585	6.27298	6.87576	6.23197	6.58156	6.24854
BCL11B	6.70544	6.50557	5.3345	5.56685	5.93518	7.55661	5.45624	5.35428	6.4006	6.52943	7.38021	6.62526	6.12534	5.95376	7.50556	7.49278	6.86864	6.80428	6.14192	7.73433	6.34499	5.30411	6.01049	6.13859	6.54344	5.69688	5.85208	5.76707	7.65877	7.15012	7.23818	7.05524	5.66681	6.36353	5.8459	6.82147	6.72374	7.90074	7.0926	5.6176	5.75757	7.13367	6.07455	6.77083	7.40148	7.50024	5.8694	7.0982	6.81194
BCL2	6.03098	6.13541	5.88503	5.79626	5.76202	6.57939	5.68409	5.80397	6.17714	6.01402	6.84963	6.57027	6.0713	6.02557	6.95027	6.29962	6.62587	6.37398	6.07864	6.68625	6.42562	5.63356	5.88328	6.07264	5.92336	5.75842	5.9719	5.86284	6.87688	6.57509	6.64192	6.43844	5.8048	5.75995	5.60707	6.01394	6.14196	6.68804	6.62107	5.80443	6.13295	6.937	5.94515	6.67986	6.32487	6.71926	6.01053	6.36187	6.16664
BCL2L1	9.92986	9.66148	9.20711	9.66943	8.42833	8.38565	8.18626	8.62818	8.41555	7.7433	8.52397	10.1015	7.64652	7.67282	6.9082	7.16391	9.24733	9.29957	8.29985	8.45261	10.0647	7.69978	8.68206	7.16415	9.9155	9.7019	7.32599	7.28414	7.89551	8.70451	8.65878	9.38151	9.29955	9.833	9.65649	8.56423	9.44708	9.24062	8.06164	7.53271	7.58348	8.16056	7.36384	9.1273	9.15632	9.02209	8.74202	9.37012	7.20146
BCL2L11	6.25367	6.58963	6.43918	6.94536	6.29204	6.13186	6.83585	6.71671	6.7923	6.22481	6.65241	6.39224	6.7226	6.27333	6.85678	6.86353	6.21836	6.71801	6.80222	6.85578	6.3904	6.44394	6.39302	6.54553	6.24891	6.31468	7.03232	6.96701	6.45458	6.57192	6.32189	6.50835	6.53344	6.91848	6.5858	6.8263	6.5706	6.80005	6.43447	6.23743	6.36803	6.4986	6.60888	6.55518	6.43868	6.41103	6.45411	6.63795	6.91835
BCL2L13	6.98245	6.6228	6.7778	6.68392	6.49941	6.77985	6.69224	6.50118	6.54638	6.5168	6.88413	7.34339	6.47261	6.58023	6.54174	6.62517	7.17582	6.70609	6.66729	7.16863	7.12515	6.82075	7.03388	6.67123	6.93974	6.90063	6.50355	6.48425	6.62966	6.72924	6.61969	6.59934	7.18826	7.2741	7.09471	6.59534	6.83634	6.84351	6.58446	6.49299	6.6563	7.13664	6.58093	7.47111	6.93311	7.45787	6.76139	6.68268	6.3903
BCL2L15	4.96549	4.97156	5.29356	5.47069	5.83748	5.15867	5.08615	5.24567	4.82272	5.638	4.84004	5.60998	5.27904	6.51552	4.8494	5.75274	6.43152	4.96415	5.09528	4.99158	5.11029	5.63306	5.45815	5.40444	4.97545	5.13637	5.70408	5.17167	4.96287	5.21166	5.33881	5.58008	4.79814	5.21624	5.61947	4.97683	4.90471	5.04966	5.42473	5.02112	6.09253	5.78953	5.31632	5.16199	4.92658	5.08698	5.60985	6.18736	5.04928
BCL2L2	5.89765	5.59228	6.11462	5.62734	5.7544	5.85104	5.65202	5.90589	5.65326	5.71069	5.69944	6.32461	5.82039	5.78243	5.58152	6.14485	6.07396	5.83821	6.2457	5.41803	5.57584	5.97365	5.90965	6.03269	5.55829	6.01797	6.01852	5.96001	5.97218	6.14932	5.74532	6.06161	6.46567	5.57506	5.59652	5.64271	5.99365	5.93078	6.72381	5.69685	5.73874	5.94934	5.60695	5.99927	5.653	5.70005	6.07572	5.78194	5.7048
BCL6	10.1428	10.5717	10.6481	10.9682	10.1658	10.4392	11.1819	11.4052	10.812	11.0112	10.6034	8.70969	11.2333	10.6017	11.1634	10.9562	9.23079	10.2604	10.9008	9.4517	9.44106	10.9104	10.0933	10.0629	9.81386	11.6643	10.4392	10.1451	10.6754	9.71817	9.42616	10.1804	9.21289	10.8253	10.1457	10.9884	10.4655	10.8337	9.23431	11.0969	11.2691	10.6205	10.037	9.68525	10.3509	9.34818	9.93467	10.6278	11.46
BCL6B	5.67614	5.7035	5.65597	5.78775	5.68426	5.67632	5.70642	5.86084	5.81909	5.72719	5.77872	6.2814	5.64542	5.77909	5.81677	5.72597	5.87654	5.76999	5.97395	6.04149	5.57287	5.75189	5.95461	5.96496	6.39397	5.93292	5.74988	5.79504	5.82592	5.64027	5.73919	5.82818	5.57765	5.56826	5.81248	5.68	5.72248	5.8382	5.98179	6.0007	5.73943	5.78182	5.83065	5.92412	5.91885	5.95155	5.7668	5.84126	5.68133
BCL9L	6.593	5.50949	6.00724	6.12607	5.67457	6.36636	5.88207	5.96634	6.34839	5.82074	6.12473	6.41202	5.69634	5.72198	6.27227	6.60823	6.64695	5.99856	6.1321	7.1422	6.9624	6.08604	6.00187	6.01297	5.61822	6.10522	5.48599	6.21703	6.36914	5.86971	6.40343	6.12827	6.06526	6.08082	5.55346	6.12113	6.32433	6.35908	6.02468	6.01892	5.69769	5.86811	5.64385	6.11273	6.66428	5.93921	5.82157	6.31042	5.99144
BCLAF1	6.9417	7.3686	7.46493	7.43181	6.55749	7.44387	7.31851	7.38402	6.76643	7.14558	7.48724	6.39621	7.51494	6.95138	7.2261	7.50333	7.01595	7.44083	7.35715	6.46604	7.01426	6.82466	7.15976	7.32246	6.74384	7.04092	7.63854	7.41261	7.40812	7.15244	7.14936	7.6113	6.82755	7.10195	7.14465	7.61843	7.50512	7.45066	7.26517	7.24107	7.35277	7.80216	7.09121	6.82907	6.73353	6.6737	7.34199	7.33101	7.30608
BCOR	6.01608	5.85553	5.73404	5.60816	6.00364	6.40665	6.16379	6.20804	6.3137	6.71323	6.07412	5.58609	6.19882	6.49355	6.36446	6.14916	5.83966	5.53183	5.72292	5.80999	5.81972	5.60563	6.00196	5.92564	5.4212	5.89172	6.06819	5.97626	6.27613	6.05444	6.14507	6.00711	5.63085	6.4036	6.31242	6.21384	6.08778	6.4815	6.56991	6.00528	6.00604	6.41284	5.81274	5.92975	5.88559	5.71662	6.43257	6.25793	6.05434
BCORL1	5.84374	5.79482	5.83977	5.68913	6.11799	5.71843	5.54652	5.90114	6.20185	5.98033	5.69878	6.0409	5.77137	5.76259	5.54823	5.6412	5.79689	5.50324	5.8213	6.09776	5.48494	6.0341	5.78733	5.74407	5.90873	6.14764	5.76491	5.73905	5.71581	5.8097	5.67241	5.85826	5.87385	5.81325	5.66	5.78427	5.63727	5.63719	5.35044	5.73352	5.99143	5.40764	5.75847	5.58151	5.86795	5.43069	5.35832	5.65968	5.78836
BCR	6.91721	6.50112	6.50132	6.26517	7.01347	6.82931	6.78938	6.48346	7.00816	6.8666	6.10813	6.24854	6.14405	6.46377	6.53451	6.49458	6.7584	6.26005	6.4723	6.39876	7.01201	6.20075	6.47388	6.17327	7.05306	6.79655	6.36824	6.41622	6.29972	6.8098	6.86116	6.56217	6.61309	6.69155	6.5297	6.32136	6.48982	6.45955	6.91061	6.45784	6.38611	6.07491	6.18955	6.73379	6.64496	6.70842	6.82157	6.33616	6.1183
BDH1	5.09042	4.87017	5.04101	5.24244	5.81306	5.26471	5.15496	5.23872	5.59667	5.62078	5.18478	5.60234	5.25104	5.67579	5.41344	5.69986	5.59588	4.91257	5.37463	5.47187	5.58757	5.68265	5.63199	5.74175	5.30751	5.36029	5.37171	5.67894	5.23985	5.05371	5.18216	5.27397	5.17051	5.02722	5.15624	5.5504	5.23006	5.41868	5.4426	5.43003	5.40583	5.51788	5.6007	5.22498	5.18617	5.57493	5.36544	5.51904	5.09274
BDNF	4.85201	4.86508	4.99313	5.23401	4.74393	4.81747	4.78024	5.0915	4.92454	5.15712	5.00391	5.1981	4.7186	5.11285	5.1068	5.14845	4.88358	4.779	4.97497	5.20947	5.27407	4.93902	4.91639	4.90486	5.35272	4.99409	5.02787	4.78893	4.79117	4.9054	4.92713	4.93744	5.05314	5.04864	4.8298	4.84545	4.89856	4.83943	5.09296	5.12024	5.06138	5.08692	5.10397	5.09341	5.35821	5.46589	5.28497	4.83782	4.80565
BDP1	6.49399	6.60473	6.58438	6.42684	6.19252	6.81007	6.40412	6.54422	5.89523	6.30269	6.79969	6.25307	6.80846	6.68408	6.53501	6.59148	6.66647	6.92214	6.29548	5.89734	6.12985	6.72047	6.53729	6.22584	6.2427	6.41725	6.54259	6.45143	6.40254	6.45457	6.47349	6.66082	6.28537	6.26728	6.60047	6.41804	5.95991	6.45243	6.19902	6.8817	6.53032	6.39839	6.42823	6.51474	6.21184	7.0991	6.34422	6.72117	6.61366
BECN1	7.25705	7.2219	7.35448	7.10901	6.80773	7.19525	7.19595	7.12823	6.92374	6.88172	7.16256	7.27925	7.13383	6.87178	6.87813	6.83552	7.10633	7.08553	7.06527	6.56856	7.41179	7.41764	7.31334	7.26326	7.28712	7.3803	7.35629	7.42566	6.99626	6.94222	7.01917	6.82321	7.06228	7.21462	6.80228	7.23043	6.94275	7.02754	6.84623	6.92036	6.98941	6.8274	6.91439	7.37662	6.86922	7.30105	6.70032	6.92533	7.13193
BEND4	5.14839	4.83733	5.00762	4.91669	4.89652	5.3587	4.68259	5.04228	4.94998	5.03037	4.93414	5.17814	5.04085	4.95014	4.87676	5.15872	5.44096	4.88803	4.97844	5.08675	4.81348	4.85836	5.14053	5.37258	4.91693	4.97662	5.07698	5.00351	4.77752	4.9225	4.95752	4.84673	4.94026	5.10558	5.00165	5.05434	4.94283	5.02586	5.51764	4.94064	4.87316	5.09591	4.81913	5.25584	5.4379	5.10208	4.95169	4.98129	5.09834
BEND5	5.32621	4.95818	5.56539	5.29894	5.35514	5.54445	5.29824	5.25589	5.32233	5.54795	5.621	5.61642	5.31973	5.6756	5.35391	5.76176	5.85005	5.43679	5.45706	5.24535	5.43195	5.00901	5.56775	5.536	5.69671	5.45089	5.24908	5.43497	5.62451	5.35768	5.19962	5.56439	5.3935	5.40891	5.63405	5.69526	5.23003	5.28541	6.28449	4.98216	5.42357	5.29277	5.63309	5.17364	5.35064	5.25087	5.42175	5.52454	5.35224
BEST1	6.87884	7.7669	7.33087	7.74802	7.2217	7.1832	7.36504	7.67783	7.96547	6.86502	7.29715	6.42901	7.39075	6.53583	7.19168	6.9753	6.64156	6.98873	6.84203	7.2637	7.76144	7.22695	7.40711	7.31116	7.54448	7.72525	7.31391	7.40974	7.05384	6.73935	7.08278	7.14788	6.73307	7.72196	7.9618	8.49871	6.80879	6.72362	6.129	7.15974	7.363	6.99814	6.99738	7.18575	7.64993	6.79211	7.04019	6.73736	7.05384
BET1L	6.15252	6.51358	6.11726	6.28785	6.67399	6.42508	6.62053	6.40933	6.54836	6.48555	6.23996	6.94065	6.51338	6.28267	6.39561	6.79898	6.45955	6.22965	6.6366	6.62482	6.26266	6.89734	6.57384	6.67269	6.49043	6.37278	6.40634	6.85731	6.50537	6.33479	6.40684	6.38772	6.54417	6.44868	6.45655	6.62134	6.4405	6.55737	6.39561	6.35118	6.4026	6.53179	6.66432	6.49027	6.48374	6.22013	6.36166	6.53917	6.68046
BHLHE40	6.30509	7.06859	7.15681	6.38114	6.63079	7.26834	7.76998	7.44307	7.19269	6.9877	7.72952	6.00041	7.23681	6.87367	7.85518	6.98154	6.34147	7.16109	8.52402	7.05018	7.71601	7.18036	6.60207	6.73781	7.50328	6.9206	7.18185	7.68325	7.72297	7.61462	7.59506	7.00584	6.01233	6.96141	7.87941	8.25178	6.57662	7.24084	6.88422	5.84521	5.92206	6.82625	7.44857	6.87672	6.83379	6.95114	5.60233	6.73982	7.57937
BHLHE41	4.57168	4.66175	4.55724	4.61803	4.60289	4.94493	4.66157	4.8207	4.79473	4.62645	4.6461	4.77535	4.6889	4.60212	4.71121	4.82504	4.86844	4.48257	4.82736	4.64727	4.63168	4.65825	4.71897	4.61219	4.81071	4.68415	4.60849	4.67003	4.40841	4.72559	4.73657	4.68594	4.78693	4.61983	4.52794	4.65285	4.80827	4.60891	5.17273	4.58819	4.64558	4.80036	4.56571	4.46407	4.46196	4.6598	4.60798	4.79372	4.76042
BICD2	8.11824	7.96384	8.18776	7.60845	7.63305	8.05599	8.10828	8.2543	8.58567	8.02173	8.01425	6.94785	7.9898	7.65391	8.39102	7.5081	7.34458	7.7385	8.05488	7.19748	7.44504	8.6203	7.62402	7.30634	7.51665	7.59204	7.98795	8.04841	7.84199	8.0699	8.18375	7.92196	7.94581	7.74167	7.83654	8.24478	7.74675	7.87729	7.1751	7.99189	7.60445	7.41318	7.49513	7.07831	7.48881	7.59283	6.50226	7.79427	8.47597
BICRAL	8.17966	8.80432	8.34216	8.22136	8.16764	7.92998	8.45133	8.37275	8.64661	8.59421	7.92693	7.44057	8.00567	8.22359	8.42159	7.68093	7.52131	8.51047	8.11143	8.19211	7.96808	8.32812	7.71524	7.79154	8.15631	8.08973	8.50397	8.43294	7.76761	7.95952	8.12041	8.32698	7.64841	8.37799	7.96616	8.31643	8.24496	8.02116	7.60902	9.09928	8.81685	8.59771	8.47351	8.90415	8.06353	8.62954	8.46974	7.9604	8.17831
BID	8.04944	8.34714	8.12528	8.01728	8.5642	8.44755	8.70632	8.28989	8.09557	8.58296	8.30931	7.1234	8.02749	7.9938	8.80878	8.1402	7.70271	7.91061	8.54125	8.09628	8.95951	8.50659	7.87989	7.91628	8.43078	7.81985	8.08684	8.49706	8.37592	8.58063	8.16297	8.29331	7.75542	8.58004	8.99896	8.73994	7.82179	8.10422	7.15707	7.85593	7.90714	7.97685	8.15549	7.84945	8.36938	7.95122	7.40614	8.04357	8.23273
BIN1	7.61148	7.22937	7.1263	6.26281	6.77615	7.65161	6.06612	6.03657	6.9979	7.13117	7.0499	7.16302	7.66896	6.72877	7.32083	7.71095	7.76726	6.85457	7.02244	7.57019	7.3207	6.15309	6.67673	6.89306	7.40171	6.10191	6.80126	6.87364	7.74131	7.76254	7.7454	7.30482	6.93958	6.64665	6.56929	6.82578	7.02156	7.58013	7.01385	6.94794	6.43595	6.41004	6.12308	7.9482	6.97735	7.38438	6.04511	7.10479	7.04322
BIN3	6.69453	7.40624	6.83381	7.31413	6.74248	6.89371	6.8494	7.4771	7.78783	7.17472	6.67054	6.25793	7.03883	6.62307	6.7719	6.94907	6.61977	6.66074	6.56944	6.61386	6.70775	7.58759	6.56376	6.32688	7.3372	7.21611	6.51518	6.72577	6.74645	7.3967	7.15264	6.66166	6.20878	6.70507	6.84197	7.05928	6.52744	6.70012	6.18489	6.73063	6.53256	6.8529	6.79539	7.79692	7.34894	7.29452	6.40433	6.89471	7.17631
BIRC3	6.45498	6.46073	6.46095	6.47434	5.75231	7.48526	6.68027	6.08988	5.71539	6.52116	7.58514	6.27432	7.08598	6.59176	7.17159	7.69958	7.96952	7.29414	6.71686	6.79954	6.00271	6.98133	6.04303	5.55408	6.01677	6.02872	5.75711	6.16353	6.95841	7.34413	7.56605	6.50088	6.60799	6.67923	8.07155	6.88845	6.07809	6.63803	8.20035	6.97751	6.63187	7.19415	7.89164	7.19125	6.69501	7.40341	7.10766	6.56906	6.51842
BIRC5	6.41125	5.89838	6.04886	6.14487	7.24807	6.07239	5.71216	5.86364	5.53688	6.61039	5.7057	6.59911	6.1953	7.68184	5.58459	6.6548	6.71433	6.13533	6.43494	5.45252	5.73996	6.94341	5.84799	6.65283	5.58298	7.09265	6.26239	6.18386	5.70557	5.85123	5.98873	5.71901	6.35874	5.70502	5.63245	5.67996	6.99374	6.79946	6.21619	5.80177	6.97087	6.89403	6.27514	6.10411	5.6283	6.4896	6.14269	6.88927	7.36878
BIRC6	7.10956	7.31684	7.43153	7.24938	6.94021	7.54459	7.23753	7.3188	6.76255	7.23442	7.0434	6.73092	6.99621	7.72368	7.54038	7.59022	7.31865	7.6264	6.93477	6.57086	6.68911	7.06019	7.22548	7.45984	6.71993	7.08606	7.43616	7.28941	7.2	6.77576	7.12312	7.30164	7.06759	7.27988	7.12406	7.42354	7.3939	7.35228	7.21141	7.76367	7.90237	8.11161	7.19083	6.90547	7.3178	6.86602	7.24252	7.18742	7.20874
BIVM	5.15114	4.85094	5.04099	4.85798	4.88169	5.30725	4.81003	4.78156	4.82093	5.12908	5.07362	5.07742	4.72951	5.2572	4.77648	5.17297	5.29548	4.96143	4.87149	4.93456	4.76151	4.71619	5.07084	4.9686	4.55939	4.7715	4.74437	4.63712	5.25986	4.97463	5.21891	5.22643	4.9971	4.93686	4.87003	5.27519	5.20313	5.31325	5.21612	4.60487	4.71034	5.57071	4.72589	4.65938	4.79343	5.04855	5.03743	5.5181	5.06357
BLK	5.52155	5.72551	5.57261	6.10936	5.50596	6.20875	5.46272	5.35569	5.63268	5.59685	5.28587	5.89799	5.77731	5.26324	5.59593	5.91315	6.2746	5.29197	5.75751	5.86021	5.27472	5.37068	5.7943	5.51119	5.70397	5.44457	5.53491	5.54858	5.59957	5.86287	6.06956	5.77168	5.61268	5.39176	5.14433	5.33222	5.52761	5.69043	6.55056	5.19244	5.16228	5.71964	5.44592	5.94693	5.79749	5.75343	5.62835	5.91783	5.80842
BLOC1S6	7.45215	7.47716	7.49118	7.40078	7.10167	7.96701	7.36629	7.27649	6.55634	7.239	7.79581	7.73071	7.42344	7.08147	7.14532	7.23643	7.67693	7.80795	7.54686	6.36617	7.00901	7.68731	7.02574	6.8473	7.29315	7.40744	6.9921	7.17875	7.36794	7.61095	7.68022	7.3846	7.88645	7.09253	8.50944	7.21183	7.02345	7.1664	7.90843	7.70034	7.54969	7.57959	8.19093	7.67329	7.57904	8.05224	7.40335	6.94144	7.10988
BLVRA	7.06523	6.62038	6.36306	6.48053	7.06177	6.93734	7.01822	6.07254	6.65343	7.05029	6.98617	6.71446	7.11991	6.98722	7.32726	7.01797	7.11855	6.44926	6.89758	7.01747	6.55802	6.71143	7.05767	7.67117	6.97055	6.98853	6.89692	6.79847	7.53776	6.95854	6.91961	7.10267	6.41501	6.56607	6.57726	6.57726	6.99615	6.98802	6.51259	6.95656	6.74165	7.25284	7.92188	6.77799	6.33232	6.71017	6.6122	6.41975	7.36017
BLZF1	6.12055	6.05069	6.64516	6.18113	6.0835	6.8567	6.14732	6.41003	5.38668	6.19286	6.61089	5.89002	6.49566	6.45737	6.0255	5.44373	6.03453	6.26036	5.63954	5.33679	5.24459	6.62828	5.73687	5.00306	6.01597	6.05731	5.42175	5.83554	6.0916	6.44432	6.44954	6.12893	6.636	6.01355	7.75098	6.46486	5.68743	5.88254	5.78478	6.55722	6.13108	5.79542	7.65072	6.55973	6.45676	6.52338	6.03364	5.81486	6.09438
BMP1	5.38565	5.20293	5.35275	5.38209	5.34125	5.16057	5.22801	5.39644	5.41633	5.27377	5.37651	5.70532	5.3643	5.22447	5.30856	5.42835	5.50739	5.35323	5.52024	5.69398	5.35628	5.15809	5.26038	5.39242	5.26605	5.22157	5.35469	5.45515	5.40541	5.14184	5.44462	5.38806	5.33786	5.20458	5.39736	5.32509	5.36316	5.37968	5.24845	5.71609	5.54527	5.41989	5.09435	5.46823	5.39153	5.05291	5.40982	5.33916	5.3198
BMP2	4.93394	5.08808	5.16462	5.53315	5.01313	5.60094	5.06737	5.15181	5.04098	5.02691	6.20241	5.12201	4.88005	5.4463	4.89279	5.59297	4.97175	5.14596	4.9243	5.32001	5.89936	5.39983	5.00817	5.18547	5.03084	5.38815	5.08792	5.18628	5.06019	4.90206	4.97679	4.9353	5.47844	5.62574	5.10536	5.31516	4.91048	5.0346	5.03089	4.99901	5.09855	5.1617	5.62556	4.9499	5.10144	5.15623	5.12379	5.4791	5.18466
BMP2K	6.535	6.90597	6.43563	6.60313	6.18449	6.0506	6.36374	6.43416	6.1588	6.15918	6.54448	6.75164	6.05103	6.52066	6.18145	5.63717	6.27687	7.06335	6.06527	6.73616	6.79543	5.9625	6.31316	6.08898	6.48183	6.51937	6.47233	6.57383	6.13536	6.19036	6.21687	6.49674	6.93146	6.52974	6.70558	6.39652	6.73939	6.56225	5.82288	6.04956	6.03964	6.71693	5.87189	6.66318	6.04881	6.99347	5.81685	6.70795	5.9186
BMP5	4.57682	4.68185	4.60439	4.79723	4.72884	4.89475	4.72838	5.02337	4.57361	4.83217	4.76997	4.87977	4.96045	4.65137	4.7765	4.99157	4.66317	4.62883	4.60945	4.93003	5.03173	4.78117	4.63136	4.41281	4.7096	4.74757	4.71278	4.51048	4.68278	4.89405	4.61734	4.87915	4.56061	4.79615	4.61164	4.61491	4.58244	4.73347	4.8656	4.6829	4.74898	4.67708	4.82396	5.36713	4.8138	4.99182	4.96388	4.87257	4.59954
BMP6	5.31956	5.38796	5.69188	5.52344	5.23924	5.69033	5.30597	5.55627	5.56131	5.12399	5.80479	6.37448	5.37398	5.23324	5.34597	5.59388	5.83442	5.68116	5.41564	5.49547	6.23203	5.69163	5.60699	5.44191	5.48028	5.61173	5.30499	5.49245	5.4577	5.57161	5.28099	5.70753	6.18819	5.49651	5.47418	5.58631	6.11219	5.56963	6.7123	5.26646	5.27757	5.69868	5.29724	5.4446	5.78866	5.64571	5.36904	5.67746	5.50526
BMP8B	5.12502	5.41607	5.444	5.26979	5.5763	5.5357	5.23116	5.36875	5.72444	5.19987	5.25858	5.7367	5.16771	5.41197	5.79728	5.58036	5.18755	5.24529	4.96375	5.60148	5.02843	5.6843	5.15408	5.10244	5.25834	5.40028	5.25898	5.2619	5.30175	5.53125	5.66212	5.39247	5.89583	5.43894	7.10277	5.32728	5.21466	5.28079	5.17584	5.5165	5.14103	5.09496	6.6541	5.54081	5.50172	5.4544	5.20141	5.1304	5.24855
BMPR1A	4.65817	4.77475	4.64872	4.87983	4.6705	4.78213	4.7677	4.77352	4.85808	4.76092	4.84922	5.1137	4.69767	4.80616	4.8859	5.20349	4.87568	4.86961	5.00988	5.12288	4.88528	4.52465	4.7854	4.73826	4.87326	4.82105	4.73355	4.99643	4.87269	4.93019	4.77918	4.76053	4.81583	4.8383	5.58071	4.94324	4.78261	4.78948	5.01469	4.77061	4.78252	5.09674	4.81929	4.72742	4.63955	4.7755	4.87924	4.83502	4.88883
BMPR2	5.9072	5.77544	5.70939	5.33363	5.67364	5.58932	5.89169	5.64541	5.64778	5.8049	5.98961	5.88366	5.65482	5.58123	6.16618	6.08915	5.66924	6.11379	5.91232	5.46108	5.60704	5.66287	5.80038	5.97067	5.48008	5.51254	6.31158	5.86535	5.83775	5.68349	5.69626	5.95897	5.66476	5.73974	5.6065	5.86177	5.9002	6.03722	5.83142	6.11464	6.29132	6.27298	5.83201	5.64328	5.67255	5.78627	5.68951	5.86642	5.8026
BMS1P1	5.22873	6.07497	5.07691	5.02095	5.09535	5.90833	5.52311	5.08587	4.9758	5.37689	5.19498	4.89299	5.1693	4.89943	5.09122	5.25632	5.23336	5.6274	4.88727	4.82626	5.37606	4.99832	5.18923	5.11927	5.06929	5.27535	5.04954	4.75771	5.53909	5.20856	5.40888	5.33926	4.91336	5.22613	5.33232	5.10899	5.21733	5.32167	5.43788	4.99959	5.05693	4.97908	4.86553	5.12404	5.09168	4.8591	5.00068	5.69641	5.25283
BMS1P2	5.60265	6.31435	6.0593	6.31437	6.02049	5.91316	6.24078	5.91703	6.25663	6.14266	5.93986	6.14855	6.22184	5.80833	6.19754	6.25497	6.26137	6.22787	6.1223	6.07517	5.99427	6.36938	6.12445	6.15279	6.14991	6.0564	5.92986	5.95572	6.18344	6.12132	5.99327	6.04964	5.98852	5.91244	5.81531	6.16435	5.89856	6.30328	6.02333	6.22961	6.39067	6.18946	6.0583	6.00378	6.99816	6.40925	6.18083	6.35466	5.98208
BNC1	4.16263	4.26913	4.10545	4.02145	4.17537	4.0345	4.12155	3.99816	4.13001	3.85285	4.10315	4.12798	3.87336	4.12032	4.06511	3.88772	3.95979	3.8875	4.01076	4.26822	4.30487	4.07811	4.19352	3.84031	4.11099	4.23691	3.90391	4.05502	4.02134	4.09383	4.18514	3.99479	4.36748	4.10091	3.85797	4.04684	4.26781	3.8329	4.66396	4.39984	4.13235	4.30966	4.13829	4.1167	4.15589	4.25301	4.21357	3.82717	3.83339
BNIP1	5.4538	5.18912	5.47671	5.36478	5.50021	5.33863	5.44128	5.51861	5.40486	5.33482	5.64085	5.62364	5.54146	5.36739	5.37557	5.75384	5.6153	5.37185	5.35551	5.66134	5.27075	5.59052	5.51559	5.59584	5.54865	5.41303	5.34165	5.17719	5.65884	5.80403	5.48605	5.31711	5.35144	5.39872	5.47877	5.27838	5.473	5.55183	5.19272	5.31659	5.33715	5.54534	5.42799	5.76388	5.39828	5.84138	5.45412	5.62671	5.63916
BNIP2	8.76693	8.61235	9.44639	9.1553	7.91427	9.25072	8.81833	9.62089	7.59386	8.57551	9.44368	7.95699	9.52519	8.77792	8.41553	8.86913	8.74719	9.04491	8.94336	7.153	8.90964	8.59426	9.26993	9.879	8.30816	9.29114	10.2572	9.96437	8.90432	8.08244	8.14571	8.69952	9.06479	8.65135	8.73199	9.36229	8.95762	8.68983	8.94781	9.31973	9.76542	9.44077	8.89679	7.28709	8.24507	7.54394	9.04675	8.78316	8.64047
BNIP3	6.72641	6.55245	6.38682	6.03808	6.27912	7.22375	6.55897	6.22261	5.71931	6.40563	6.84674	6.94668	6.89133	7.08056	6.93432	7.47156	6.63384	6.56867	7.75987	6.17934	6.88625	6.65868	6.50937	7.23859	6.2065	7.01773	6.99549	6.9449	6.54731	6.65573	6.64327	6.74356	7.39665	6.11296	5.89672	5.99431	6.49131	6.5631	8.15836	7.34097	7.18046	7.11187	6.76619	6.74818	6.69706	6.70552	6.97627	6.56072	6.48542
BNIP3L	10.5745	10.1727	10.6114	10.8195	8.97539	9.44373	8.99915	9.13521	8.79086	9.19286	10.3615	11.0536	8.78979	9.87488	8.6675	8.90886	10.5546	10.8392	9.54005	10.2436	10.6876	8.90343	9.27447	9.04761	9.72772	9.96886	9.3246	9.41783	9.7995	10.0207	9.67349	10.927	9.91726	11.0636	11.1725	9.80292	10.393	10.5015	9.69653	8.78809	9.04408	11.6961	8.81524	10.9493	10.791	11.0269	9.53964	10.3422	9.08975
BOD1L1	7.17842	7.25343	7.11876	6.96205	6.65738	7.15868	6.99629	7.48607	7.12932	7.15824	7.233	6.37338	7.31925	6.78005	7.60362	6.91675	6.55547	6.90664	6.61276	6.55208	6.95067	6.76081	6.79882	6.89042	7.11405	7.09714	7.07369	6.98216	6.76205	7.4109	6.90578	6.85986	7.10156	6.86332	6.82947	7.14373	7.14968	7.25907	7.1354	6.72128	7.23637	7.0621	7.06057	6.85301	6.94882	7.04183	6.91707	6.86165	7.00453
BOLA2	7.15071	7.21531	7.18985	7.12977	7.43278	7.59125	7.42321	7.49253	7.49895	7.29496	7.42473	7.56249	7.35241	7.26507	7.59397	7.5169	7.65874	7.64471	7.44548	7.29506	7.37346	7.23262	7.11133	7.79224	7.83367	6.80593	7.33594	7.57549	7.61821	7.70128	7.55725	7.52419	7.25137	7.06991	6.99813	6.8588	7.49602	7.45267	7.68983	7.37005	7.388	7.80989	7.68451	7.98092	7.45369	8.03379	7.64274	7.47952	7.5751
BORCS5	6.75169	6.55592	6.40039	6.24838	6.74872	6.55498	6.52029	6.52527	6.48386	6.45607	6.22631	5.6972	6.55559	6.67679	6.29223	6.3446	6.77596	6.30288	6.33199	5.92788	6.36322	6.60491	6.56192	6.45028	5.87459	6.68764	6.36852	6.56437	6.64967	6.44934	6.45381	6.37115	6.18937	5.92642	7.1285	6.23148	6.4627	6.55476	6.60126	6.63531	6.58241	6.37028	6.55709	6.2228	6.42456	6.26183	6.36499	6.66441	6.60066
BORCS6	5.91448	5.77664	5.82117	5.32888	6.16697	5.862	5.54017	5.47509	6.04759	5.84999	5.79393	5.95604	5.93736	5.53591	5.98744	5.77291	5.91998	5.61969	5.59138	6.05245	5.63608	5.98203	5.63499	5.83761	5.62825	5.63729	5.85599	6.01338	5.63973	5.78524	5.95297	5.66605	5.94083	5.52211	5.33063	5.35091	5.78211	5.57175	6.38909	6.19088	6.04937	5.80996	6.29143	6.11214	6.15184	5.9117	6.00565	5.48172	5.73251
BPNT1	5.37799	5.18368	5.53437	5.28943	5.6834	5.32841	5.52829	5.08909	5.03008	4.91531	5.25585	5.15719	5.22311	5.72696	4.90862	5.167	5.5043	5.66861	5.11459	4.96928	4.88862	5.6035	5.56742	5.4959	5.0275	5.38629	5.42726	5.43085	5.37962	5.03218	5.07746	5.22864	5.18379	5.00815	5.27459	5.23575	5.19932	5.30105	4.91132	5.74875	5.98928	5.49153	5.52579	5.16839	5.22239	5.22271	5.45597	5.54559	5.44951
BPTF	6.36619	6.37766	6.33862	5.96713	6.05387	6.30056	6.30283	6.28688	6.3899	6.3799	6.15158	5.69107	6.12267	6.38735	6.39009	5.84178	6.04584	6.31918	5.94038	5.85633	5.90355	6.36907	6.12136	5.99706	5.7461	6.04281	6.18232	6.27717	6.18946	6.19607	6.01182	6.01221	6.0862	6.19813	6.1067	6.44683	6.20151	6.17911	5.79131	6.05975	6.16989	5.78668	6.0212	6.04288	6.07594	5.94082	5.85007	6.27626	6.18712
BRAF	6.71927	6.76954	6.57562	6.83744	6.3161	6.43906	6.54705	6.6939	6.34559	6.50632	6.66291	6.76572	6.28389	6.63311	5.91382	6.34749	6.3242	7.23614	6.47204	6.36866	6.62616	6.54485	6.80394	6.3064	6.0218	6.73135	6.56758	6.33526	6.37667	6.48897	6.64761	6.52219	7.20049	6.71027	7.07282	6.28517	6.61381	6.65691	6.26778	6.67626	6.59333	6.66628	6.28769	7.07766	6.36896	6.94183	6.95502	6.73896	6.39985
BRAP	6.85205	6.79437	6.72707	6.55202	6.80031	6.41971	6.82437	6.51629	6.82598	6.48532	6.72658	6.55209	6.29168	6.63081	6.72663	5.97169	6.48145	6.71799	6.30879	6.7175	6.39619	7.1812	6.71835	6.79595	6.94372	6.29201	6.49014	6.56093	6.46451	6.47331	6.68634	6.55697	6.56946	6.78611	6.21192	6.87871	6.45969	6.5089	6.73357	6.77925	6.54301	6.53487	6.81144	6.61226	6.92321	6.61663	6.72422	6.41059	6.52827
BRCA1	5.23849	5.40605	5.26256	5.5007	5.72305	5.40151	5.70723	5.56424	5.49066	5.96254	5.25412	5.00365	5.59982	6.34525	5.69732	5.61783	5.19801	5.47713	5.38274	5.44231	5.29135	5.39086	5.43109	5.64173	5.43608	5.23132	5.2377	5.37182	5.32058	5.2062	5.23348	5.6588	5.30758	5.54452	5.39549	5.77317	5.39038	5.42513	5.28658	5.5024	5.43353	6.16133	5.55838	5.49537	5.34952	5.63756	5.29565	5.58043	5.62576
BRCC3	5.90759	6.00611	6.12477	5.6185	5.80128	6.32565	5.91583	5.77606	5.68062	5.92092	6.11025	5.22792	6.21749	5.92774	5.99621	5.69066	5.73849	5.85319	5.60645	5.15748	5.31066	5.56162	6.01144	5.95614	5.66299	6.12312	6.19148	6.221	5.9986	5.59364	5.8905	5.77776	5.50304	5.71836	5.68344	5.95902	5.99513	6.11445	5.80431	5.86214	5.84763	5.94022	5.75832	5.42121	5.64662	5.53502	5.39761	6.07296	5.89447
BRD1	6.80923	6.91966	6.89312	6.72226	6.50024	7.08502	6.84897	7.01339	6.92565	6.85368	7.08527	6.23223	7.06295	6.86037	7.14751	7.1586	6.74279	6.96378	6.7967	6.2192	6.51478	6.6993	6.9325	6.8551	6.35443	7.05567	6.9599	6.94958	7.21537	6.67853	6.93357	6.89333	6.61769	6.94999	6.62337	7.27602	7.11514	6.95644	7.06365	6.60313	6.58432	6.57964	6.54585	6.76623	7.01838	6.6056	6.87533	6.8909	6.72592
BRD2	8.79518	8.89966	8.62913	8.44286	8.94546	8.43105	8.94769	8.58183	9.51243	8.89624	8.51866	7.90426	8.52902	8.47704	8.82239	8.64507	8.22518	8.72884	8.70863	8.58918	7.90763	8.59771	8.19486	8.39028	8.52187	8.24049	8.60754	8.73953	8.81345	8.63216	8.89329	8.85909	8.06286	8.82659	8.80298	8.63748	8.46242	9.02823	8.78925	8.62039	8.4272	8.98422	8.49263	8.94548	8.69083	8.80752	8.26022	8.56686	8.88543
BRD3	7.22089	6.8109	7.32993	6.6764	6.98543	7.13929	7.56214	7.01941	7.70144	7.04385	7.13385	6.74416	7.2022	6.77019	7.75238	7.24782	6.89484	7.31963	6.74796	7.05575	6.5456	7.25668	7.2026	6.59739	6.93202	6.97384	6.75031	6.94677	7.09851	7.0543	7.29055	6.97566	7.28226	7.05305	7.14204	7.32957	7.22941	7.255	6.39031	6.71411	6.56839	6.40956	6.62521	7.10652	6.95475	7.00443	6.12966	7.13449	7.54377
BRD4	7.37312	7.16275	6.99474	6.891	7.07672	6.8177	7.16088	6.95071	7.48231	7.02955	7.06743	7.48486	6.6226	6.82461	7.03332	6.6471	7.0771	7.19376	6.92342	7.34914	7.46652	6.88471	6.95931	6.81694	7.18352	7.22723	6.99895	6.95596	6.88136	6.98516	7.08277	6.87097	7.34358	7.47218	7.53521	6.98627	7.28567	7.16897	6.89482	6.74699	6.63501	6.6579	6.60608	6.99254	6.86467	6.79056	6.97464	6.97786	6.998
BRD7	6.75205	6.71502	6.78158	6.54923	6.84073	6.88299	6.76167	6.80994	6.82464	6.8867	6.80153	6.03789	7.106	6.81587	7.02935	7.05638	6.84044	6.81886	6.59111	6.47905	6.6311	6.63362	7.07763	7.06327	6.5273	6.7533	7.08108	6.77609	7.0368	6.9583	6.85244	7.03193	6.96133	6.92375	6.64939	6.77818	7.07304	7.09237	6.83475	6.62498	6.64033	7.03787	6.25646	6.60366	6.30935	6.56826	6.81233	6.77497	6.74729
BRD7P3	5.57202	5.08176	5.39215	5.92241	5.48355	5.41083	5.47912	5.67661	5.70581	5.43785	5.61413	5.62069	5.36537	5.43203	5.6402	5.85535	5.42429	5.49212	5.55066	5.78116	5.57485	5.25133	5.80427	5.84777	5.51882	5.48951	5.97878	5.68781	5.67419	5.45142	5.69756	5.50072	5.92115	5.81862	5.85934	5.60872	5.64422	5.70478	6.08824	5.33281	5.34305	5.59958	5.43137	5.48372	5.3003	5.23081	5.4247	5.52296	5.59199
BRD8	6.29747	6.60359	6.07135	6.37407	6.37787	6.20195	6.25348	6.42606	6.38516	6.28314	6.1974	5.99979	6.39602	6.64265	6.26646	5.93288	5.9779	6.02717	6.08956	6.36145	6.00755	6.0763	6.42563	6.1442	5.97207	6.41679	6.3264	6.19204	6.4411	6.18955	6.07404	6.24459	5.97839	6.41039	6.20926	6.59134	6.29392	6.29282	5.68982	6.11316	6.27006	6.46754	6.06686	6.09664	6.2081	5.99112	6.02506	6.20858	6.37224
BRF1	5.75587	5.62227	5.74811	5.75385	5.80796	5.77917	5.78842	5.87566	6.03522	5.80405	5.66628	6.02103	5.71956	5.48969	5.81321	5.83268	5.74438	5.68147	5.76524	5.99497	5.88081	5.86864	5.86938	5.72077	5.90169	5.64775	5.70732	5.72687	5.85925	5.84754	5.69109	5.55401	5.709	5.73205	5.77802	5.79366	5.7534	5.92905	5.89316	5.48433	5.72771	5.72148	5.71592	6.4401	5.78153	5.75619	5.98505	5.87034	6.01295
BRF2	6.41754	6.3032	6.53067	5.9786	6.36534	6.40483	6.47273	6.29068	6.36225	6.34013	6.29487	6.40495	6.6986	6.20996	6.67545	6.14883	6.66824	6.26939	6.4922	6.478	6.80289	6.25395	6.23231	6.31981	6.68335	6.18261	6.38571	6.3172	6.25365	6.38552	6.43879	6.25539	6.4498	6.34448	6.41166	6.26846	6.1425	6.11042	6.5018	6.52909	6.63338	6.50751	6.46209	6.6389	6.64389	6.67713	6.93362	6.18689	6.27412
BRI3	10.8712	10.5237	10.643	10.6351	11.0181	10.5015	11.2211	11.0778	10.9263	11.0419	10.2737	9.91036	10.6332	10.3531	10.5148	10.021	10.021	10.2633	10.3647	10.2468	11.1697	11.5184	11.0604	11.0787	10.7062	10.7358	11.1287	11.4412	10.2896	10.7062	10.4332	10.2494	10.259	10.5561	10.0731	10.4816	9.93246	9.75494	9.04895	10.5245	10.3753	9.98611	10.5675	9.79693	10.6573	9.96159	10.6335	10.4071	10.9312
BRIP1	4.50112	4.37531	4.52147	4.72132	4.71219	4.67274	4.638	4.76032	4.42085	4.82149	4.6374	4.62053	4.87377	5.39852	4.56058	4.94709	4.59604	4.7274	4.71836	4.4843	5.32807	4.4627	4.57096	4.67895	4.73349	4.53893	4.78733	4.56351	4.60087	4.73383	4.61794	4.60187	4.67374	4.5679	4.56766	4.53843	4.65057	4.74845	4.67229	4.63814	4.52078	4.31108	4.57408	4.61165	4.53202	4.5188	4.78525	4.6026	4.43328
BRK1	9.14565	8.64323	8.85422	8.79252	9.42886	8.87153	8.61366	8.41533	8.59117	8.83568	9.24538	9.38471	8.81758	8.96021	8.76728	8.34998	8.96125	8.6979	8.80133	8.89603	9.45367	9.00429	9.11244	9.31095	9.2635	8.93806	8.97131	9.04777	8.96329	9.12975	9.03033	9.08525	9.50015	8.51469	8.56514	8.58809	8.93458	8.75852	9.73405	8.75921	8.70575	8.63684	9.08152	8.61724	8.99128	8.90731	8.83361	8.88195	8.65039
BRMS1L	4.9498	4.8083	4.8524	4.90601	4.74869	5.17542	4.80457	4.83629	4.71976	4.97413	5.47001	4.98482	5.06937	4.90359	5.16203	5.36045	5.03921	5.09205	5.23523	4.90214	5.2499	4.95889	4.76126	5.16548	4.85715	4.87401	5.1175	5.01263	5.04822	4.81682	4.8258	5.10637	4.86116	4.89769	4.91765	5.14689	5.18975	5.00853	5.2379	5.01754	5.24592	5.29637	5.28106	4.91145	4.70413	5.44001	4.97184	5.15092	5.01851
BROX	6.43815	6.73566	6.91696	6.63166	6.28914	6.63483	7.12928	6.77903	6.1121	6.35192	7.07764	6.74525	6.58038	6.69032	6.51829	6.56365	6.44899	7.2676	6.58651	6.06006	6.58091	6.98248	6.89701	6.66813	6.55966	6.62194	7.01781	6.91972	6.68895	6.48517	6.55565	6.68228	6.47089	6.58513	6.60978	6.54117	6.77707	6.93163	6.50339	6.46556	6.48947	6.40645	6.16998	6.62523	6.03144	6.51897	6.57272	6.35329	6.58354
BRPF3	5.97082	5.86609	6.06094	5.7812	5.76686	5.83762	6.16275	6.07826	6.24562	5.78995	5.93129	5.92897	5.81493	6.1312	6.04268	5.62443	5.69281	6.30996	6.16849	6.12838	6.07651	5.99953	6.11829	5.69029	5.65193	6.00391	5.69882	5.7433	5.86728	5.90754	5.87716	6.07865	6.30845	6.25385	6.29791	6.16149	6.00065	6.24881	5.38952	5.90055	5.74814	6.1759	5.81728	6.5359	6.20793	6.44303	5.7638	6.24621	6.05031
BRSK2	5.28786	5.03762	5.20461	5.13519	5.20522	4.94431	5.19418	5.17298	5.15978	5.00357	5.2204	5.60143	5.15304	4.92989	5.11503	4.95809	5.21378	5.1921	5.28499	5.51887	5.54616	5.48194	5.18418	5.27385	5.51033	5.34365	5.11139	4.81927	5.20575	5.07067	5.04529	5.19455	5.23558	5.24489	5.1389	5.18266	5.03382	4.97282	5.42179	5.10168	5.30514	5.20225	5.37602	5.23688	5.2866	5.3936	5.16145	5.14146	5.02948
BRWD1	5.70892	6.06394	5.81129	5.68112	5.57911	5.94172	5.79784	5.78982	5.53079	6.04279	5.97675	5.68081	5.97265	5.91336	6.04815	6.13199	5.78274	6.28327	5.80947	5.53682	5.61363	5.71494	5.48995	5.8676	5.5149	5.45587	5.93728	5.99828	5.95714	6.09388	6.21327	6.19472	5.67355	5.96748	5.97972	5.92669	5.94875	5.98641	6.18416	5.97869	6.14723	6.36553	6.04607	5.86702	6.33334	5.86974	5.79523	5.87195	5.81016
BRWD3	6.63099	6.97201	6.68846	6.74865	6.0934	6.41146	6.61823	6.61206	6.5415	6.50255	6.49946	6.22326	6.56335	6.18712	6.68953	6.32432	6.05404	6.78914	6.66468	6.23177	6.716	6.41147	6.64199	6.64439	6.62494	6.83291	7.07504	6.91623	6.45568	6.29047	6.40966	6.53233	6.83596	6.41168	6.17963	6.95933	6.50945	6.50421	6.41365	6.56669	6.28346	6.191	6.21411	6.28304	6.33093	6.17615	5.96116	6.22971	6.52013
BSDC1	7.38627	7.77149	7.18451	7.11288	7.61443	7.56872	7.59566	7.15829	7.44363	7.444	7.22052	7.27765	7.33058	7.55972	7.15743	7.06666	7.33464	6.92075	7.15625	7.18046	7.17692	7.50144	7.29401	7.28164	7.28675	7.60334	7.05221	7.0141	7.22564	7.34907	7.15883	7.19899	7.55078	7.20654	7.28438	7.22564	6.94884	7.10257	7.62553	7.07658	7.00852	7.50631	7.12545	8.00135	7.61449	7.42312	7.46402	7.35753	7.49273
BTBD11	5.08228	5.0689	5.25384	4.95545	4.90761	6.16882	5.38672	4.79756	5.11513	5.00126	5.34128	5.92821	4.90029	4.94613	5.59655	6.47355	5.91918	5.52051	5.21925	5.63898	5.2982	4.95461	5.04085	5.16735	5.11707	4.92921	4.98578	4.86476	5.52334	5.90504	6.00573	5.86841	4.69617	5.33428	4.9333	5.27487	5.22592	5.31215	5.44364	5.04714	4.97009	5.75346	4.75437	5.97919	5.66835	5.91788	4.819	5.45454	5.22004
BTBD7	6.6215	6.63918	6.58821	6.39417	6.75035	6.54773	6.56924	6.37452	6.63034	6.53301	6.56885	6.28573	6.41188	6.68317	6.49668	5.98271	6.27065	6.58956	6.3039	6.35909	6.15735	6.38664	6.50965	6.52551	6.21987	6.74505	6.7793	6.60083	6.57544	6.3804	6.34572	6.45452	6.36174	6.35197	6.30212	6.56208	6.42449	6.41093	6.64781	6.60539	6.68637	6.5356	6.42006	6.32328	6.51334	6.26926	6.62746	6.48105	6.4958
BTBD9	5.72833	5.79729	5.70489	5.67417	5.91503	5.58909	5.98505	6.00318	5.935	5.94098	5.62205	5.69801	5.68101	5.74846	5.97162	5.779	5.55408	5.79944	5.66662	5.80744	5.62265	5.61209	5.97874	5.79945	6.21249	5.63189	5.77916	5.61447	5.79088	5.68559	5.80076	6.06963	6.42777	5.78712	5.56124	5.75667	5.76371	5.74901	5.71757	5.6693	5.84319	5.9504	5.53311	5.81621	5.78678	5.53735	5.87316	5.70703	5.66382
BTD	5.87869	6.10238	5.95669	5.82419	6.03308	5.71385	5.81054	5.82135	6.00797	5.96895	6.02195	6.02089	5.81883	6.04247	5.91796	5.89653	5.90885	5.80886	6.30135	6.32534	5.79555	5.99383	6.0349	5.97449	5.60951	5.74397	6.12393	6.00021	5.92297	6.08147	5.97945	5.99715	5.65834	6.00138	5.73282	6.03932	5.83222	5.94125	5.50238	6.08122	6.04814	5.81551	6.36429	6.00377	6.00417	6.12261	5.79488	5.82424	6.03711
BTF3	8.82211	8.23013	8.91232	8.63557	8.42665	8.61053	8.33038	8.03756	7.96813	8.41835	9.15652	9.30638	8.29264	8.65134	8.15751	8.34099	9.10731	8.91944	8.25243	8.79873	9.13803	8.26757	8.95299	8.59727	8.96475	8.67235	8.54995	8.49316	8.76499	8.78353	8.84027	8.71292	8.91963	8.76921	8.75659	8.41153	8.90872	8.8406	8.99128	7.75023	8.09219	8.72277	7.97528	8.66681	8.57632	8.65382	8.54941	8.819	8.33242
BTF3L4	6.47692	6.64708	6.70933	6.57127	6.66373	7.04636	6.71805	6.50127	6.42483	6.75939	7.08803	6.48083	7.10661	6.73608	6.90833	6.80014	6.8299	6.86262	6.64471	6.27362	6.92329	6.69897	6.62846	6.89847	6.50722	6.66584	6.99663	6.94792	6.94885	6.66439	6.59496	7.0186	6.48033	6.82675	6.86946	6.93872	6.93086	6.88259	6.83016	6.79828	6.88227	7.12565	6.88508	6.42418	6.82974	6.90945	6.78549	6.99961	6.79088
BTG1	9.24358	9.273	8.99076	9.28109	8.95477	9.40602	9.9349	9.93013	9.85568	10.0846	9.25753	8.50077	9.61561	9.1274	10.0878	10.1583	9.46852	9.614	9.35275	8.91095	9.69752	10.0846	9.23693	9.61927	9.44055	9.34664	9.52145	9.63655	9.96421	9.68251	9.62495	9.81	8.91448	10.0509	9.60717	10.4642	9.73606	9.63102	9.7727	9.09661	9.16869	10.0846	9.27621	8.9641	9.67681	9.39343	9.04477	9.85906	9.86244
BTG2	7.61819	7.99695	7.96342	8.06882	7.79154	8.07769	8.09159	8.74196	8.29095	7.70837	8.26087	6.89325	8.59232	7.56553	7.69972	8.68811	7.8219	7.82188	8.5917	7.62349	9.01858	7.88522	8.13912	8.12627	8.52624	8.12486	8.2522	8.309	8.08943	8.41271	8.07583	7.98183	7.34728	8.21372	7.84057	8.28482	8.15812	8.28313	7.67994	7.4016	7.65227	8.03732	7.39568	7.91985	8.70775	7.93864	7.70398	8.14165	8.21474
BTG3	5.31662	5.20242	5.05772	5.27092	5.17428	5.45157	4.92405	5.07941	4.99606	5.35158	5.52296	5.28895	5.43627	5.82119	5.35193	6.11571	5.41249	5.39375	5.33309	4.98923	5.47549	5.12041	5.18563	5.50839	4.98625	4.9528	5.22283	5.1026	5.69219	5.44751	5.49118	5.4882	5.0813	5.06236	5.20745	5.43592	5.66445	5.77477	5.65279	5.00235	5.37617	6.11842	5.0087	4.93469	5.20829	5.10569	5.37103	5.68014	5.68311
BTN2A1	7.15929	7.55774	7.5206	7.28512	6.90692	7.26967	7.73507	7.8149	7.79703	7.55585	7.37055	6.26674	7.44966	6.67891	8.01695	7.49236	6.92893	7.38978	7.41331	6.91171	7.24129	7.45754	7.0674	7.03225	7.25839	7.24324	7.21886	7.14278	7.6492	7.42	7.32319	7.29504	6.52304	8.25028	8.09404	8.30423	7.37007	7.55021	6.60072	6.8106	6.96012	7.11221	6.76577	7.03122	7.35459	6.98388	7.01308	7.57618	7.66963
BTN2A2	5.22249	5.35257	5.24971	5.36703	5.37446	5.45323	6.18157	5.74325	5.943	5.61319	5.51635	5.36241	5.51642	5.23548	6.0949	5.93885	5.63749	5.58257	5.60839	5.51994	5.26574	5.48762	5.62983	5.30411	5.41797	5.64729	5.1529	5.39157	5.80344	5.45492	5.68105	5.59882	5.35528	6.36039	5.97467	6.00657	5.40132	5.44631	5.537	5.66213	5.50121	5.80183	5.61449	6.03317	6.24149	6.39032	5.54618	5.53976	5.51235
BTN3A1	7.10558	7.77543	6.99737	7.3282	7.2815	7.5796	9.04998	6.99284	7.82154	7.62485	7.49006	7.10111	7.33062	6.54653	9.29252	8.02348	7.28299	8.16172	6.86497	8.37095	7.66238	7.66407	6.85242	6.93616	7.74909	6.65087	6.80018	6.77341	7.58124	7.55713	7.80342	7.5229	6.47095	9.57411	8.89663	8.6589	7.08451	7.62824	6.92057	7.15506	7.17167	8.2396	7.30544	8.70655	8.05825	8.43937	7.43914	7.65425	7.98441
BTN3A2	6.18021	7.90217	7.31049	7.42309	7.59825	7.95736	9.02625	7.27995	8.11573	6.55673	7.79785	7.00031	7.58522	5.74121	9.33329	8.36551	7.08078	7.91459	6.80673	8.14143	7.72735	7.72427	7.50808	6.68791	8.12139	6.70029	6.43412	6.39114	8.39797	7.8197	7.7892	8.03915	6.9118	9.55453	9.02994	8.87789	7.41567	7.50221	6.75008	6.24995	6.1721	6.95058	6.19728	7.49709	7.93511	7.19122	6.33935	7.88713	7.71176
BTN3A3	6.73393	6.17561	5.12623	5.37079	5.54185	6.64284	7.39674	5.01307	7.06621	6.68758	6.13377	5.05916	5.60622	5.06801	8.15122	7.04873	6.02331	6.66108	5.655	6.70118	5.14779	6.10199	5.74475	5.46966	5.21641	5.28647	5.81154	5.42464	6.70657	6.26181	6.31626	6.42529	5.21488	8.30284	7.7548	7.32626	6.24921	7.14054	6.37842	5.33609	5.27462	5.98725	5.71349	6.43782	6.37469	6.34734	5.21941	6.02556	6.62932
BTNL9	4.97938	4.97645	5.09769	5.04546	4.89482	4.77505	4.99963	5.27679	4.84961	4.99339	5.06724	5.28113	5.09079	5.1193	4.89951	4.90158	5.23035	5.01029	5.20066	5.28661	5.11632	5.24689	5.07932	5.0786	4.86543	5.06101	5.02663	5.09602	5.02667	4.87645	4.763	4.91424	5.23592	5.08981	4.90919	5.10376	5.01645	4.93846	4.80441	5.16929	5.45195	5.00331	5.01006	4.9838	4.91123	5.06623	4.94282	4.9421	5.1031
BUB1	4.84349	4.66786	4.88425	4.71615	5.26386	5.0444	4.62419	4.80009	4.55475	4.919	4.66658	5.20161	4.9538	5.98604	4.9508	5.18408	4.98067	4.74706	5.08183	4.67476	4.47864	4.90336	4.58094	5.00294	4.61043	5.01849	4.6159	4.64673	4.69048	4.77136	4.89809	4.92878	4.70091	4.57317	4.84342	4.94382	5.52232	5.44733	4.70083	4.65038	5.3964	5.61315	4.72029	4.6287	4.45199	4.70582	5.0834	5.81837	5.81692
BUB3	7.24688	7.12802	7.14715	7.02528	7.14736	7.60978	7.02843	6.77074	6.59654	7.2869	7.29255	6.86482	7.3914	7.62532	7.43953	7.69811	7.45436	7.29215	6.99473	6.91165	6.96439	6.92021	7.19736	7.40788	6.99013	6.88238	7.27922	7.2054	7.70164	7.24837	7.41114	7.64209	7.02137	6.9125	6.82182	7.28032	7.5653	7.7422	7.95422	6.88424	7.0267	7.71538	6.99312	7.07304	6.93406	7.04094	7.20797	7.49056	7.429
BUD23	6.20192	6.0726	5.7298	5.90178	6.31632	6.43403	5.987	5.96788	6.62731	6.58104	6.28512	6.28933	6.01773	6.08383	6.62743	6.33496	6.36991	6.06516	6.30441	6.50447	6.19812	6.10222	6.16125	6.25958	6.06082	6.02648	6.01542	6.05514	6.43547	6.26557	6.43824	6.41488	6.2422	5.78851	6.26818	6.06183	6.41468	6.54028	6.10775	5.87402	5.72212	5.94145	6.34065	6.42998	6.00542	6.12681	5.84314	6.63725	7.07291
BVES	4.52043	4.60361	4.53437	4.349	4.40745	4.35782	4.79076	4.58319	4.53688	4.40491	4.40846	4.98037	4.47642	4.40524	4.59697	4.44299	4.77886	4.4334	4.82383	4.67186	5.55445	4.33561	4.53074	4.39048	4.46824	4.59754	4.32966	4.35808	4.19208	4.63589	4.69533	4.39084	4.46892	4.92769	4.76882	4.49004	4.16244	4.29118	4.60162	4.38466	4.73226	4.23473	4.8474	4.51912	4.54628	4.74772	4.57089	4.5258	4.43228
BZW1	7.48096	7.32531	7.64637	7.29223	7.01176	8.0702	7.50095	7.65009	6.71	7.44472	7.87114	6.88949	7.94733	7.5167	7.78517	7.64248	7.70508	7.65406	7.49899	6.38008	7.45608	7.34935	7.39946	7.70973	6.79082	7.35626	7.95323	7.95166	7.50103	7.073	7.17754	7.49444	7.2656	7.29985	7.74515	7.71086	7.49833	7.46743	7.56879	7.6314	7.8284	8.12954	7.70636	7.11459	7.461	7.27339	7.74372	7.4959	7.38078
C10orf53	5.18894	5.13756	5.23769	5.18187	5.13784	4.94382	5.27092	5.20406	5.39584	4.98673	5.17655	5.49256	5.29336	5.14424	5.15363	5.08698	5.36663	5.40174	5.42037	5.63788	5.12938	5.20487	5.1853	5.3286	5.08226	5.30355	5.05383	5.24414	5.07167	5.1993	5.12342	5.30501	5.24995	5.0965	5.63405	5.3923	5.37076	5.20482	5.2899	4.998	5.13212	5.20004	5.15856	5.20771	5.24091	4.99686	5.28095	5.32819	5.0308
C10orf88	5.92755	5.82351	6.0718	5.74508	5.86554	6.14876	5.57699	5.64049	5.39795	5.76081	6.04465	6.36511	6.28675	6.55782	5.8065	6.07957	6.57448	5.98901	5.75397	5.77751	5.69119	5.7369	6.22016	6.3275	5.93747	5.83774	6.27699	6.34311	6.12875	5.8015	5.9556	6.12866	5.65901	5.76525	5.74674	5.93191	6.17911	6.26172	6.94656	6.22037	6.22219	6.7867	6.34032	5.71372	5.85378	5.79481	6.32542	5.80211	6.06018
C11orf1	5.58217	5.5139	5.48363	5.5726	5.42277	6.05636	5.42176	5.62761	5.40227	5.8837	5.93685	5.63053	5.48778	5.76442	5.46973	5.92314	5.62078	5.57435	5.43535	6.01998	6.67358	5.6027	5.81244	5.98106	5.45816	5.27006	5.52821	5.58809	5.87147	5.84296	5.77272	5.87081	5.21127	5.31066	5.37968	5.49445	5.71536	5.76158	6.45579	5.47831	5.56771	5.87433	5.57907	5.73319	5.94438	6.25008	5.7192	5.76887	5.74809
C11orf24	6.63014	6.48005	6.38048	6.18776	6.84914	7.17896	6.53945	5.9751	6.76807	6.80144	6.10246	6.53844	6.47605	6.30593	6.38837	6.56303	6.75114	6.05869	6.51324	6.52563	6.97587	6.441	6.40081	6.68486	6.20596	6.64707	6.30578	6.69133	6.29523	6.56647	6.63981	6.47491	6.73956	6.29467	6.17067	6.22435	6.43558	6.4044	6.02341	7.04985	6.53742	6.5735	6.78172	7.20307	6.86425	7.4366	6.90761	6.31568	6.46311
C11orf49	6.09895	5.82808	6.11566	5.52263	6.12147	5.95548	5.73094	5.69406	5.70036	5.74774	5.79059	6.01659	5.80496	5.71827	5.76865	5.80428	5.96938	5.96265	6.18076	6.04192	6.11582	5.89549	6.08958	6.11914	5.90417	5.81659	5.7565	6.14059	5.87034	5.72619	5.81892	5.82233	5.93296	5.90708	5.62055	5.85926	5.8581	5.90203	5.9167	5.82562	5.66869	5.55686	5.72476	5.85418	5.85639	5.63428	5.68513	5.77639	5.98035
C11orf54	6.46046	6.49312	6.38994	6.50685	6.33696	6.47322	6.70556	6.60875	6.31392	6.56424	6.69327	5.60275	6.72135	6.27561	6.6435	6.01052	5.94654	6.53837	6.0487	5.79805	6.73929	6.42009	6.35006	6.53223	6.30246	6.14317	6.64102	6.4588	6.34815	6.16911	6.19286	6.16663	6.28294	6.86124	6.77734	7.086	6.1928	6.22851	5.94775	6.66966	6.91477	7.00432	6.4838	6.09901	6.60435	6.29221	6.64227	6.29273	6.3381
C11orf58	6.26218	6.26044	6.46392	6.43203	6.01051	6.45204	6.05969	6.11956	5.65773	6.21947	6.56731	6.56064	6.5116	6.29375	6.07369	6.54352	6.48984	6.37156	6.14022	5.94309	6.3062	6.13759	6.31583	6.71048	6.05882	6.11061	6.73346	6.5931	6.24329	6.00548	6.09416	6.41501	6.01904	6.16998	6.62762	6.09042	6.47808	6.41819	6.30798	6.39783	6.37005	6.78568	6.05326	6.10166	6.09453	6.79688	6.14083	6.16418	6.03423
C11orf80	4.74907	4.83142	4.53254	4.8211	4.66221	5.27124	4.66738	4.71167	4.70445	4.74164	4.67393	4.9168	4.79911	5.08894	4.9596	5.19162	5.17976	4.53515	4.85423	5.05706	4.70455	4.62658	4.85825	4.87469	4.59255	4.6639	4.70431	4.845	4.95968	4.85415	4.82495	4.87578	4.70732	4.84451	4.70777	4.8999	4.86375	5.06696	4.72248	4.64721	4.62065	4.79213	4.65278	5.24042	4.68349	4.87751	5.01911	5.11945	5.19295
C11orf95	5.87387	5.51481	5.69427	5.67627	5.87596	5.62156	5.82497	5.77263	5.76791	5.6357	6.02755	6.26199	5.52175	5.8454	5.63243	6.17292	5.94455	6.20413	5.62233	5.91428	5.81267	5.76683	5.78822	5.83089	6.23741	5.73229	5.72881	5.80453	5.75249	5.78134	5.83489	5.71661	6.19593	5.94192	5.52606	5.76223	5.93877	5.72871	6.24202	6.01546	5.8735	5.81151	5.95678	6.02457	6.14271	6.5974	6.23777	5.77716	5.79584
C11orf96	5.12019	5.26496	5.06295	5.04491	5.39399	5.26558	5.34871	5.48502	5.38544	5.37525	5.34788	5.42547	5.13143	5.29455	5.26791	5.54493	5.19428	5.31823	5.34499	5.57166	5.36959	5.16374	5.18064	5.14797	5.25291	5.51789	5.5736	5.26563	5.25148	5.12707	5.28229	5.30821	5.31501	5.56839	5.31144	5.21703	5.1071	5.24489	5.63541	5.51071	5.2093	5.3787	5.61743	5.19663	5.50698	5.37178	5.30241	5.31573	5.5742
C12orf29	6.01907	5.9873	5.77614	6.45321	5.38574	5.84977	5.07069	5.53383	4.99721	5.59325	6.58695	6.8088	5.84049	6.43602	4.90913	6.21298	6.40767	6.36415	5.26239	5.21259	6.29151	5.57895	5.43147	5.94318	5.3701	5.36581	5.73776	5.58965	6.08275	5.90269	6.38667	6.031	5.66091	5.89904	5.59963	6.08488	6.39826	6.22754	7.05032	5.57906	6.35193	7.52543	5.59583	6.13754	5.90172	5.97176	6.70874	6.42058	5.49835
C12orf4	6.68039	6.3156	6.70786	6.66591	6.64759	7.21354	6.29481	5.98702	5.46922	6.53255	7.14115	6.19094	7.24439	6.85387	6.42106	6.24022	6.76752	6.80022	5.87233	5.88032	6.19648	5.97055	7.03035	6.94806	6.09621	6.07826	6.80745	6.60437	6.81519	6.22379	6.31488	6.56097	6.01412	6.12023	6.02059	6.57275	6.79536	6.7472	6.0018	6.45548	6.47157	7.37489	6.09615	5.83403	6.09202	6.18588	7.61673	6.70665	6.42373
C12orf49	5.63384	5.40752	5.62555	5.44312	5.68088	5.72553	5.58799	5.54755	5.32068	5.52457	5.61886	5.79212	5.62183	5.5727	5.70216	5.45319	5.96568	5.63713	5.65372	5.50596	5.76039	5.46368	5.74393	5.83386	5.58099	5.72411	5.90149	5.45062	5.67509	5.62315	5.48954	5.59107	5.50314	5.43133	5.58747	5.49214	5.77983	5.45301	5.59546	5.52368	5.69478	5.51832	5.50516	5.41031	5.55161	5.83996	5.4722	5.68808	5.6196
C12orf65	5.61925	5.56564	5.23321	5.53246	5.78317	5.874	5.47413	5.30072	5.50306	5.78073	5.73409	5.86898	5.72731	5.67304	5.77857	5.87249	5.69289	5.29876	5.40757	5.53139	5.3802	5.66956	5.84391	5.91388	6.10543	5.58313	5.75086	5.65889	5.70479	5.84235	5.72837	5.59779	5.36035	5.55582	5.48552	5.64774	5.72676	5.94948	5.80013	5.36441	5.45183	6.06421	5.60422	5.67507	5.92757	5.47177	5.55336	5.65274	5.55994
C12orf66	3.96314	4.16783	4.02327	4.18901	4.23561	4.79252	4.23676	3.96865	4.03766	4.18801	4.43259	4.28952	4.31115	4.13758	4.45584	4.67599	4.63375	4.34023	4.08629	4.3931	4.02422	4.26471	4.23736	4.14239	4.05767	4.26294	4.3492	4.37346	4.45106	4.3246	4.34353	4.52625	4.10623	4.27153	4.20199	4.20205	4.3532	4.53982	4.48147	4.5823	4.25563	4.44463	4.31932	4.3	4.44716	4.4355	4.29974	4.33041	4.53232
C12orf76	6.27432	6.38323	6.26997	5.83175	6.15069	6.22071	6.03227	6.54879	6.12606	5.75684	6.22817	6.68659	6.11289	5.74421	6.17187	6.10451	6.08111	6.22772	5.86429	5.73727	6.82227	6.09724	6.24102	6.16904	6.06353	6.06645	5.96566	5.90974	6.02199	6.47237	6.29309	6.41187	6.87604	6.04459	5.87453	6.0441	6.45222	6.2123	6.38905	6.13948	5.99732	5.99185	6.12958	5.76683	6.40102	6.00442	6.77801	6.16773	6.01647
C14orf132	5.155	5.1096	4.86298	5.21397	5.1072	5.06529	5.14075	5.14536	5.1512	5.21773	5.38414	5.43128	5.08617	5.04498	5.62045	5.4515	5.55496	5.06353	5.44052	5.7971	5.31898	4.82837	5.16288	5.31644	5.12454	5.44484	5.07695	5.10291	5.14241	5.20783	5.31523	5.01062	5.40505	5.05789	5.43808	5.14237	5.26127	4.9725	5.52055	5.09282	5.00165	5.48565	5.15548	5.20373	5.53316	5.83398	5.03535	5.2977	5.3684
C14orf28	5.67797	6.08353	5.55226	5.43857	5.64662	6.09904	6.00006	5.48326	5.26273	5.71702	6.09957	5.63186	5.75837	5.52906	5.96048	5.72519	5.87763	5.9792	5.33588	5.60761	5.62429	5.66905	5.57881	5.6646	5.51171	5.57186	5.74506	5.66727	5.74935	5.60438	5.62827	5.95015	5.29899	6.08152	6.11508	6.30284	5.72109	5.79675	5.75579	6.13514	6.04122	6.6366	5.77284	5.73973	5.68748	5.73962	5.89722	5.6617	5.69189
C15orf39	7.44869	7.75836	7.58637	7.12291	7.77518	7.33867	8.05725	8.15738	8.24456	7.89687	7.17489	6.67635	7.36178	6.80347	7.24532	6.78519	6.88493	7.096	7.6033	8.12621	7.9265	8.02681	6.84438	7.09891	8.0309	7.12865	7.24909	7.59898	7.40876	7.93987	7.89552	7.13372	6.82136	7.65231	7.82115	7.75063	7.08391	7.17143	6.1311	7.47257	7.1614	6.86253	7.92555	7.48877	7.7541	7.53688	6.38915	6.87919	7.63416
C15orf40	5.45646	5.55826	5.4147	5.3662	5.31477	5.86559	5.55832	5.63447	5.30111	5.47569	5.91394	5.05895	5.69277	5.4796	5.47966	5.62932	5.60574	5.62778	5.45331	4.85921	5.44176	5.384	5.385	5.31042	5.70391	5.51328	5.21111	5.37614	5.30279	5.51482	5.51566	5.26941	5.49126	5.50368	5.46292	5.38993	5.332	5.31412	5.99146	5.63758	5.51693	5.69516	5.73133	5.83175	6.039	5.87807	6.09834	5.30784	5.1072
C16orf46	4.86006	4.95668	4.91232	5.08886	5.12145	4.91245	5.12512	5.17277	4.89501	4.88022	5.15033	4.99954	4.89726	5.1805	5.11037	5.22259	5.09042	4.84817	5.14749	5.18839	5.06754	4.8768	4.9812	4.9685	4.90367	5.0031	4.99196	4.78851	4.83543	5.02281	4.86863	4.95584	5.1258	5.17115	5.03274	5.02775	4.80221	4.99936	5.29523	5.07942	5.00322	5.14179	4.95306	5.23382	5.14839	5.29674	5.0712	5.02476	4.94563
C16orf58	5.6356	5.75753	5.51002	5.81243	5.76679	5.86777	5.53405	5.48482	5.83509	6.10876	5.83158	6.41576	5.90827	5.55785	5.72875	5.94247	6.15417	5.76694	5.8615	6.0672	5.65826	5.41883	5.86269	5.99009	5.90785	5.66495	5.51025	5.5484	6.16248	5.93022	6.04098	6.10736	5.5302	5.55916	5.45302	5.86894	6.01969	6.24066	6.00521	5.27304	5.30663	5.85651	5.27308	5.99671	5.78748	6.03743	5.59071	6.15243	5.94358
C16orf70	6.0651	6.2872	6.39846	6.31291	6.36348	5.8115	6.58982	6.38643	6.25471	6.34028	6.15479	6.03112	6.0446	6.14426	6.10974	6.13523	6.10251	6.21142	6.34308	6.16097	5.93481	6.45982	6.44924	6.3586	6.42912	6.02947	6.26273	6.34807	6.27687	5.99934	6.08829	6.05001	6.07449	6.20011	6.10327	6.15217	6.35514	6.18891	5.87632	6.16492	6.29693	6.06618	6.17126	6.00861	6.17866	6.02804	6.0971	6.11333	6.29386
C16orf72	8.46908	8.08775	8.47558	8.25191	7.80814	8.04322	8.45771	9.19961	8.18099	8.23163	8.70028	7.42313	8.54205	8.03016	8.4958	8.56305	7.7289	8.56877	8.97661	7.93683	7.7817	8.49437	8.06961	8.21372	7.76955	8.14362	8.8794	8.427	8.12782	8.74108	7.74912	8.45847	8.34302	8.3495	7.97002	8.78679	8.373	7.83957	7.5517	9.279	9.125	8.0562	8.73866	7.3548	7.96709	7.92134	8.1811	7.43531	8.67321
C16orf87	5.12353	4.99518	5.05616	4.86138	4.85926	5.3122	5.0318	4.89689	4.68968	5.10009	5.1853	4.77858	5.48814	4.84327	4.95942	5.43876	5.0395	5.08171	5.27532	4.70119	5.07692	4.94517	5.12097	5.56157	5.07669	4.83695	5.19237	5.26766	5.20374	4.88594	4.76251	4.95492	4.84756	5.07003	5.42343	5.30232	5.3885	5.32018	5.04137	5.0074	5.2581	5.17005	4.80622	4.78707	4.76069	4.81609	4.89734	5.2959	5.11104
C17orf80	5.47565	5.70227	5.867	5.48582	5.6645	5.75298	5.53709	5.51593	5.56671	5.57719	5.72392	5.58543	6.1163	5.55134	5.80248	5.67796	5.72352	5.9591	5.82957	5.53841	5.50513	5.60503	5.56427	5.95598	5.60004	5.40533	5.75021	5.73407	5.80001	5.48074	5.46234	5.72393	5.6752	5.36847	5.56929	5.76567	5.53816	5.71398	5.67064	6.02396	5.73133	5.77527	5.60044	5.61403	5.73447	5.71553	5.64212	5.86773	5.9207
C18orf21	6.40669	6.24265	6.3584	6.10392	6.17742	6.35167	5.95526	6.55986	6.03612	6.46806	6.67567	6.24145	6.32055	6.32257	6.19457	6.06473	6.1791	6.15823	6.26637	5.78158	6.21029	6.47784	6.38733	6.90955	6.19787	6.31426	6.9545	6.5616	6.30524	6.23154	6.31767	6.2292	6.41186	6.32601	6.1732	6.0318	6.18485	6.23314	6.10955	6.61303	6.50495	6.20364	6.12025	6.00801	6.0513	6.03598	6.399	6.09063	6.22741
C18orf25	7.15144	7.35016	7.48101	6.85325	6.64006	7.42338	8.06989	7.67719	7.13171	6.91303	7.30772	6.63271	7.61699	6.89377	7.73881	7.43241	7.03454	7.74981	7.30069	6.57411	6.85976	7.14751	6.82099	7.35143	6.57441	6.90618	7.38914	7.38324	7.39363	7.15219	7.19745	7.50268	7.01981	8.537	7.90073	8.31041	7.40774	7.55889	7.35479	7.06541	7.49341	8.02238	7.23746	6.57384	7.31672	6.99116	7.40623	7.58285	7.57144
C18orf54	5.53035	5.11915	5.03683	4.93055	5.2843	5.12779	4.65303	4.64103	4.66904	5.37409	5.76648	5.10443	5.08077	5.5638	5.03333	4.99462	5.23058	5.59049	4.83744	4.87954	4.729	4.81251	5.26278	5.39387	4.69172	5.21613	5.4088	5.20933	4.88988	5.07629	4.95151	5.16687	5.31692	5.05831	4.84404	4.99718	5.04917	4.8257	5.00873	4.87681	5.80395	5.62606	5.1508	5.44346	5.31964	5.83483	5.50774	5.11276	5.18755
C19orf12	6.15058	5.8783	5.92895	6.13557	6.39761	6.65716	6.38113	5.85593	6.14674	6.11487	6.42991	5.71827	6.31348	5.97444	6.37593	6.75969	6.63803	6.62122	6.23524	6.21944	5.80449	5.95708	5.94139	6.23517	6.31159	5.89565	6.2905	6.28392	6.05267	6.04104	6.22131	6.11715	6.06549	7.21037	6.53703	6.39274	6.70792	6.80146	6.6476	6.06642	6.34055	6.5312	6.08585	6.48157	6.27162	6.50819	6.68788	6.22648	6.53823
C19orf25	6.59699	6.30091	6.25339	6.29589	6.74176	6.37928	6.49444	6.40409	6.63498	6.52264	6.25161	6.29233	6.3646	6.13935	6.29196	5.85089	6.28528	6.10409	6.08736	6.43767	6.653	6.43146	6.23009	6.18087	6.23831	6.30499	6.10895	6.18503	6.1433	6.33037	6.35255	6.14315	6.24833	6.3484	6.18834	6.04413	6.10707	6.17034	6.70737	6.49315	6.41799	6.54607	6.59266	6.79947	6.59054	6.67542	6.59239	6.13669	6.17771
C19orf44	5.39995	5.46283	5.54594	5.55435	5.51951	5.54114	5.80651	5.50291	5.70683	5.49104	5.24951	5.70316	5.52065	5.27898	5.65472	5.53413	5.64303	5.42857	5.43155	5.69058	5.52201	5.47964	5.40926	5.62776	5.50775	5.37764	5.62974	5.45166	5.54834	5.51225	5.55576	5.52946	5.68017	5.73057	5.45095	5.51636	5.55378	5.55393	5.38212	5.68871	5.50949	5.781	5.64173	5.53239	5.83588	5.52693	5.48704	5.52057	5.46707
C19orf47	5.70986	5.91676	5.70793	5.78844	5.91429	5.65327	5.79253	5.88333	5.85677	5.68688	5.80839	6.17547	5.75759	5.77227	5.71452	5.87545	5.85517	5.78194	6.00223	6.05845	5.5455	5.85756	5.82235	5.93561	5.76302	5.91942	5.82801	6.01235	5.89959	5.84449	5.82133	5.82276	5.75345	5.69975	5.69596	5.67006	5.8356	5.86324	5.67334	5.73833	5.72905	5.85663	5.73376	6.00878	5.77344	5.70354	5.91772	5.96009	5.87032
C19orf66	7.21283	6.90449	6.84662	6.80297	7.45641	7.04291	7.69309	6.418	7.4353	6.97396	6.78545	6.91484	7.1833	7.15334	7.44875	7.25022	7.5179	7.13983	7.05302	7.55588	7.00505	7.04625	6.73099	6.97145	7.14742	6.80454	6.67614	6.81843	6.84663	7.15111	7.21619	6.98155	6.66059	7.57314	6.94955	6.90565	6.92327	6.90311	7.50235	7.32275	7.57237	7.75064	6.91214	7.85095	7.2148	7.48149	8.88054	6.61531	6.58973
C1GALT1	6.78431	6.93734	6.83381	7.13242	6.37883	7.24861	7.16185	7.24537	6.13394	6.72079	7.14593	6.30721	6.91855	6.95853	6.61863	6.52517	6.68855	6.99299	6.94402	5.65372	6.80868	7.11201	6.85787	7.39443	6.75929	7.04699	7.00136	6.69808	6.71522	6.27739	6.36194	6.89376	6.8109	7.28623	6.75535	7.05095	6.88859	6.98626	6.39034	6.51401	7.2792	7.71216	6.27599	6.14156	6.33372	6.46573	7.1258	6.42008	6.44224
C1orf115	5.08024	5.44079	5.21439	5.47645	5.32058	5.20116	5.44384	5.3681	5.28154	5.23463	5.34247	5.55969	5.42433	5.0753	5.16281	5.5502	5.85231	5.48807	5.21892	5.68261	5.14908	5.21702	5.32512	5.29701	5.22726	5.17245	5.19204	5.16006	5.46063	5.32085	5.33018	5.53669	5.41461	5.21623	5.22967	5.30838	5.33299	5.2759	4.93893	5.54062	5.4111	5.72818	5.61665	5.46807	5.10569	5.49472	5.3536	5.54948	5.582
C1orf116	5.2282	5.2825	5.3162	5.39307	5.27083	5.06784	5.37946	5.30834	5.14332	5.09719	5.91424	6.18045	5.0712	5.35302	5.08173	5.07485	5.3816	6.28714	5.64455	5.3867	6.04185	5.17624	5.33243	5.06526	6.16259	5.39405	5.16175	5.18454	5.13083	5.57844	5.3236	5.24178	6.46023	5.52072	5.06669	4.97539	5.43127	5.04898	6.03583	5.40789	5.22026	5.10015	5.34665	5.48921	5.79606	5.64771	5.42484	5.18722	5.02149
C1orf21	5.28174	5.24228	5.2339	5.16623	5.11396	5.15459	5.13087	5.27557	5.23906	5.40334	5.28237	5.92708	5.40142	5.28729	5.4177	5.64153	5.72445	5.46709	5.40126	5.65722	5.69566	5.39342	5.14833	5.26847	5.85609	5.63009	5.53712	5.35179	5.2548	5.52838	5.13701	5.56896	5.39902	5.4291	5.49389	5.50628	4.85244	5.24162	5.29453	5.19351	5.40657	5.549	5.2178	5.93651	5.13852	5.50703	5.33914	5.12134	5.19544
C1orf43	8.07689	7.99641	7.95889	7.90904	8.39788	8.07172	8.23861	7.71698	7.70687	8.28846	8.18665	7.899	8.11437	7.77055	8.23518	7.90919	7.89166	7.91777	7.92155	7.62099	8.15025	8.06237	8.02632	8.34151	7.88326	7.89421	8.50963	8.27064	7.98236	8.1811	7.75341	8.18825	7.97211	7.8181	8.26151	7.981	7.97911	8.06932	7.99985	7.90938	8.13684	8.23265	7.93206	8.15584	7.98009	7.85414	7.93123	7.8631	7.93445
C1orf52	6.6381	6.71131	6.7365	6.80991	6.42004	6.93154	6.78631	6.63627	6.39093	6.85867	7.1838	6.39931	6.80807	6.86401	6.72093	6.37627	6.62525	7.01479	6.31053	5.66335	6.74491	6.4819	6.56083	7.10195	6.3496	6.42302	6.96344	6.73536	6.93418	6.49143	6.57554	6.87696	6.49989	6.93313	6.7213	6.97956	6.81009	6.73364	7.55585	6.76376	7.02559	7.73311	6.5542	6.5768	6.54195	6.67665	6.67782	6.69514	6.43779
C1orf53	4.78652	4.7763	4.63919	4.67259	4.68633	4.56606	4.80885	4.66199	4.74415	4.76156	4.91501	4.8614	4.91846	4.66575	4.69763	4.72225	4.99512	4.91311	4.94608	4.74636	4.62373	4.73032	4.82694	4.92685	4.79323	4.43098	4.80522	5.02078	4.8242	4.60402	4.79064	4.60365	4.6823	4.78217	4.87172	4.60921	4.98953	4.90704	4.6954	4.71297	4.65099	5.08399	4.76516	4.75404	4.9398	4.93091	4.69221	5.08436	4.83301
C1orf56	7.00155	6.99839	7.16427	7.14184	6.97579	6.95531	7.05903	7.23971	7.33899	7.07513	7.25467	6.39193	7.27475	6.77194	7.42436	7.23804	6.94603	7.31063	7.10141	6.70932	6.82362	7.11541	7.1195	6.97808	7.43261	7.08588	7.14811	7.19881	7.19203	7.12814	6.80403	7.00685	6.69939	7.18043	7.13804	7.43713	7.03515	7.03987	6.74914	7.05416	7.17538	6.87824	7.27283	6.89814	7.24703	6.79141	6.72357	7.2174	7.33362
C1orf74	5.98113	5.70737	5.97012	5.87434	6.01737	6.01494	5.56252	6.0639	5.72431	6.04795	5.85315	5.73211	6.03853	6.10533	5.72142	5.53965	5.74687	5.53905	5.62393	5.79444	5.82715	5.95776	5.98385	6.2795	5.68008	6.40111	6.04056	5.88607	5.87145	5.63646	5.40894	5.78536	6.21995	5.96516	5.70527	5.89627	5.80023	5.8757	5.68573	6.02781	6.02941	6.05499	5.69318	5.9739	6.01639	5.94821	5.88873	5.65102	5.86056
C1QBP	7.58755	7.43117	7.17296	6.94381	7.90499	8.04059	7.1352	6.70024	7.18438	7.7757	7.76471	8.22022	7.16048	7.60687	7.01051	8.14524	7.95846	7.8193	7.08664	7.18423	7.86879	7.08113	7.4084	7.42601	7.55128	7.25201	6.9242	7.03894	7.97378	7.61425	7.59616	7.79842	7.11599	6.98988	7.2775	7.16976	7.95966	8.03868	8.12084	6.88507	6.78537	7.73367	7.23507	7.88977	7.7426	8.17219	7.42028	8.37435	8.18873
C1RL	7.13563	7.68446	7.66338	7.77971	7.38403	7.41381	7.79771	7.78685	7.82803	7.18122	7.42001	6.31981	7.52305	7.17352	7.81065	7.08919	6.75207	7.07514	7.50785	7.05564	6.83127	7.90007	7.28656	7.47793	7.10409	7.64145	7.62649	7.58024	7.37515	7.21702	6.89497	7.08431	7.23563	7.65881	7.5302	7.97666	6.82924	6.85621	6.00682	8.10859	8.10279	7.00304	7.65829	7.049	7.17527	7.03194	7.51003	7.04865	7.40233
C2	5.56717	5.46086	5.23685	5.20193	5.25678	4.94029	5.22872	5.30575	5.34137	5.31015	5.20342	5.24073	5.27864	5.05468	5.4439	5.17869	5.18776	5.48045	5.27528	5.6046	5.09677	5.00547	5.17516	5.26445	5.20251	5.32679	5.39119	5.41102	5.40569	5.19972	5.3716	5.3523	5.04311	5.13114	5.51527	5.10887	5.17226	5.34401	4.97	5.4358	5.07652	5.03455	5.16154	5.50903	5.24672	5.1056	5.1308	5.37376	5.57161
C20orf194	6.11315	6.26007	5.85339	5.7702	6.06073	6.21858	5.90118	5.62416	6.44387	5.84666	5.71157	5.91917	6.45278	6.04241	5.96766	6.49473	6.24635	6.16686	6.05335	5.79345	6.2818	5.68712	6.02901	6.09275	6.08366	6.07529	5.7198	6.28338	6.31239	6.17058	6.0239	5.95042	5.88203	5.91997	5.90485	5.92081	6.33621	6.17933	5.8585	6.3776	6.02154	5.93985	5.91869	5.93507	5.8617	5.89415	6.0092	6.2668	6.22065
C20orf196	5.88738	5.72343	5.72364	5.89331	5.79585	5.76846	5.56045	5.40372	5.55116	5.52832	5.79842	6.58199	5.51123	5.65408	5.4972	5.27701	5.9379	5.90881	5.76269	5.89671	5.85145	5.99523	5.85274	6.13524	6.26552	5.63314	5.96436	6.01486	5.58647	5.62381	5.49861	5.69308	5.58468	5.55661	5.07585	5.66032	5.49789	5.70978	5.86064	5.82118	5.93844	5.86121	5.49377	5.83789	5.65489	6.31885	5.77089	5.6174	5.59267
C20orf27	7.02162	6.97382	6.69872	6.77716	7.40178	7.07241	7.06448	6.50388	7.17103	7.50822	6.23887	6.62337	6.51752	6.8997	6.33068	6.85447	6.69916	6.18305	6.55298	6.9102	7.33448	7.31284	6.50868	6.51272	6.98791	6.39976	6.41079	6.47055	6.71223	6.87752	7.09347	7.21646	6.54178	6.74924	7.01637	6.79045	6.93289	6.79429	6.01462	6.19696	6.14116	6.16814	6.39579	6.85459	6.63178	6.52527	6.25292	7.52015	6.81544
C21orf2	5.92408	5.78306	5.63331	5.69958	5.86066	5.63225	5.70209	5.65577	5.90269	5.77965	5.7463	6.3118	5.7313	5.73161	5.77748	5.87068	5.91081	5.68292	5.95358	6.37268	5.53619	5.68549	5.76657	5.7333	5.84925	5.79478	5.72108	5.69578	6.05848	6.163	6.17689	6.05371	5.69038	5.64141	5.62226	5.77195	5.86056	5.98428	5.87826	5.70057	5.60358	5.53078	5.831	6.25831	5.66492	5.84717	5.54959	5.97011	5.75411
C21orf58	5.36855	5.70871	5.25064	5.55448	5.58094	5.35742	5.45685	5.33152	5.56869	5.34581	5.41403	5.97703	5.42707	5.84371	5.40725	5.41273	5.64285	5.55709	5.5033	5.65456	5.52491	5.25558	5.49743	5.45984	5.86864	5.5509	5.2529	5.24988	5.36737	5.5225	5.69525	5.47638	6.05725	5.54253	5.66076	5.34016	5.49511	5.49608	5.75179	5.37284	5.29304	5.44474	5.74611	5.63297	5.26655	5.45966	5.45323	5.55196	5.39479
C21orf62	5.28093	5.12586	5.38944	5.3666	5.43043	5.19811	5.2358	5.28862	5.22205	5.04966	5.36263	5.77582	5.23781	5.37553	5.19714	5.46641	5.35149	5.41031	5.53764	5.87678	5.82274	5.47318	5.28594	5.9761	5.58295	5.09424	5.51114	5.3953	5.25913	5.39834	5.19817	5.09559	5.36635	5.44105	5.19089	5.08328	5.21119	5.44672	5.84893	5.31552	5.31636	5.28757	5.47349	5.10136	5.31691	5.23169	5.50957	5.46869	5.21433
C21orf91	7.72329	7.29223	7.7691	7.66739	7.30349	8.00995	7.78189	7.86996	6.89172	7.20354	8.13249	7.18448	7.73006	7.45291	7.65181	7.30455	7.56299	7.9682	7.59729	6.81648	7.26015	8.04821	7.43918	7.6669	7.58988	7.53489	8.28737	8.2775	7.352	7.45222	7.41725	7.26577	8.07032	7.75699	7.33674	7.75379	7.41711	7.28005	7.08872	7.78368	7.96189	7.3516	7.74345	7.06987	7.36418	7.13683	7.9004	7.24975	7.55786
C21orf91-OT1	5.72143	5.83777	5.77526	5.91264	5.87828	5.62348	6.0007	5.86129	5.92435	5.7754	5.5559	5.5586	5.72385	5.60635	5.66015	5.40833	5.69507	5.70686	6.01637	5.89359	6.02705	5.70735	5.79867	5.51625	5.54163	5.70842	5.55965	5.69694	5.74849	5.83982	5.58048	5.79453	5.78743	5.85196	5.72994	5.76243	5.48598	5.78013	5.4845	5.51523	5.61037	5.44357	5.52493	5.6883	5.4977	5.69283	5.635	5.69495	5.87918
C22orf15	4.97816	5.04132	5.15574	5.50844	5.06883	4.99314	5.32359	5.12617	4.95777	5.1301	5.18697	5.53377	5.3827	5.27561	5.26627	5.5455	5.49231	5.18952	5.56933	5.34689	5.20909	5.01331	5.07544	5.36214	5.38409	5.23707	5.13342	5.05724	5.08298	5.31565	5.20702	5.26303	5.78287	5.04295	5.50504	5.12894	5.15966	5.0768	5.2017	5.04826	5.08335	5.03614	4.97912	5.55164	5.20685	5.24009	5.25251	5.25007	5.28462
C22orf39	6.80853	6.62403	6.45274	6.72343	6.40558	7.03976	6.71223	6.84121	6.46101	6.72193	6.84882	6.29949	6.73374	6.77748	6.57176	6.60396	6.77535	6.56343	6.54127	6.16819	6.3148	7.0092	6.80367	6.982	6.3534	6.69853	6.79945	6.59193	6.62466	6.73137	6.6007	6.72554	6.57799	6.7445	6.33682	6.8458	6.8332	6.65534	6.45342	6.67032	6.55919	6.73922	6.67465	6.32008	6.58285	6.41744	6.40468	6.71299	6.98915
C2CD2L	5.62537	5.5959	5.73053	5.67054	5.96609	5.96116	5.7399	5.79973	5.86809	5.9715	5.55712	5.81997	5.55795	5.80238	5.76985	5.65747	5.75908	5.39566	5.52328	5.77157	5.82778	6.02547	5.81467	5.87396	5.29013	5.62229	5.45989	5.78047	5.91318	5.54996	5.79682	5.75738	5.71266	5.80082	5.25037	5.75027	5.86784	5.70555	5.6605	5.89473	5.74031	5.72796	5.66701	5.9676	5.93473	5.96219	5.65435	5.45856	5.8359
C2CD4B	5.99319	5.70307	5.59075	5.59678	5.70342	5.6343	5.74098	5.25444	5.50247	5.44995	5.71839	5.74757	5.5256	5.66965	5.55155	5.85686	5.48834	5.62957	5.61685	6.03795	5.75302	5.93797	5.79919	5.57786	5.66431	5.48376	5.39704	5.48906	5.42346	5.62064	5.49234	5.49425	5.51659	5.57727	5.72775	5.62059	5.54724	5.52765	5.46913	5.63668	5.68944	5.56399	5.89703	5.58874	5.58264	5.35854	5.55214	5.702	5.85538
C2CD6	4.22562	4.57862	4.29082	4.30541	4.37646	4.2149	4.28874	4.26211	4.38949	4.19916	4.26114	4.35376	4.36938	4.35858	4.41237	4.25009	4.27648	4.36433	4.34439	4.50136	4.36007	4.26376	4.53257	4.19296	4.66238	4.08245	4.38775	4.1911	4.01826	4.41048	4.36134	4.40402	4.26349	4.23381	4.65147	4.31704	4.46929	4.1015	4.18326	4.33168	4.129	4.32334	4.30372	4.53565	4.06447	4.05402	4.45716	4.22567	4.19522
C2orf49	6.28273	6.21743	6.36326	6.20357	6.06774	6.64649	6.06159	6.40198	5.71972	6.19366	6.61046	5.84787	6.51872	6.17966	6.11535	6.11055	6.27015	6.23296	5.91629	5.44501	5.83043	6.50892	6.67734	6.83483	5.86845	6.25105	6.48185	6.50291	6.366	5.96936	6.41595	6.11288	6.23537	6.47659	5.69414	6.22087	6.3151	6.07816	5.74941	6.19402	6.211	6.07816	6.00196	5.64452	5.82075	5.91025	6.00357	6.07349	6.25105
C2orf69	7.02383	7.25796	7.28298	7.16857	6.55103	6.8485	7.29599	7.23442	5.79096	6.7275	7.01366	7.36263	7.42271	7.21525	6.51837	6.94645	6.6981	7.39212	7.03382	5.47409	6.92133	7.35511	6.87437	7.95218	6.48933	7.05188	7.78757	7.5701	6.72497	6.81389	6.54533	7.221	7.30751	7.22708	6.55709	6.95866	6.93531	7.21175	7.36532	6.74449	7.13429	6.72905	6.46136	6.63779	6.18821	6.70754	6.46492	7.1443	6.91883
C2orf88	7.73528	7.1701	7.54319	7.56566	6.69551	7.7071	6.98485	6.85139	6.31398	6.49247	7.7601	8.7977	5.92126	6.78069	5.86647	5.95041	7.86669	7.82318	6.7045	7.69899	7.65486	6.52934	8.19377	6.95212	7.44301	7.11983	6.08348	6.19967	6.08972	7.16491	7.36824	6.87716	7.72035	6.75242	7.50665	6.36605	7.42064	7.22287	8.38921	6.9708	7.43165	8.01998	6.89024	8.30511	7.22573	8.57639	8.67806	7.2936	6.26625
C3orf14	5.00978	4.85136	4.55538	4.52408	4.68226	5.21986	4.66341	4.65998	4.60608	4.84721	5.42497	4.75527	5.02941	5.28244	4.8744	4.77751	4.79728	4.46322	4.71685	4.81701	5.10012	4.44832	4.86454	5.04309	4.90957	4.77901	5.05188	4.8092	4.88181	5.00694	4.84161	4.7414	4.59471	5.44071	5.04842	5.13936	4.66897	4.7773	4.37664	5.15203	4.795	4.53887	4.51003	4.337	4.74312	4.75798	5.09493	4.76275	5.00268
C3orf38	5.89847	6.11675	6.05334	5.81878	5.72451	6.07884	6.48339	5.85185	5.19337	6.08415	6.13086	5.28754	6.0504	5.80645	6.16521	6.14777	5.84444	6.43036	6.26437	5.06176	5.68004	5.58814	5.92387	6.03585	5.43835	5.60441	6.80247	6.62858	6.16221	5.87111	5.64355	5.78151	5.38344	5.7142	5.82333	5.75861	5.76857	5.89764	5.83093	5.82116	5.6856	6.09088	5.79422	5.26022	5.3108	5.58234	5.58852	6.04209	5.8107
C3orf58	6.50275	6.34891	6.34849	6.17108	6.10278	6.06087	6.22119	6.43339	5.67071	6.35086	6.45612	6.34648	6.17601	6.25267	6.24944	6.04414	6.09004	6.66714	6.41548	5.75937	5.81892	6.14473	6.02452	6.3859	5.75052	6.03263	6.68108	6.51352	6.32016	6.04897	6.06374	6.36951	6.13296	6.22509	6.20748	6.4409	6.42778	6.27799	6.13957	6.76995	7.07368	6.91244	6.67304	5.90548	5.92805	6.1656	6.35985	6.28199	6.19639
C3orf70	4.34097	4.54062	4.05085	4.48439	4.2225	4.19011	4.15344	4.50933	4.32868	4.08703	4.27637	4.60749	4.19946	4.34956	4.10485	4.14548	4.58992	4.13686	4.44957	4.43507	4.58825	4.55606	4.15866	4.1158	4.293	4.43741	4.22618	4.31098	4.22681	4.25573	4.34888	4.34987	4.17516	4.52249	4.26888	4.36238	4.60287	4.19098	4.2437	4.44221	4.37454	4.76935	4.50419	4.34365	4.3821	4.39785	4.48141	4.48522	3.90827
C4orf19	4.91419	5.19204	5.00833	5.16768	5.35204	5.09724	5.30011	5.16542	5.38962	5.02321	5.56567	5.33747	5.12973	5.32995	5.31578	5.07225	5.21801	5.24302	5.55891	5.38108	5.57909	5.26505	5.27011	5.23147	5.00194	5.2899	5.27833	5.14509	5.31131	5.53105	4.59439	5.18217	5.59881	5.34561	5.30909	4.99821	5.33915	5.2379	4.89805	5.65422	4.97968	5.14231	5.18185	5.16348	5.01297	5.28277	5.19759	5.46926	5.42697
C4orf3	9.04548	9.5353	9.45942	9.90096	9.07097	9.5991	9.41693	9.46794	8.76369	9.24358	9.97377	8.82234	9.9987	9.2552	9.25551	8.65565	9.07703	9.30667	9.64149	7.54231	9.34479	9.40276	9.25196	9.56158	9.01626	9.72627	9.45251	9.52833	8.51503	8.80574	8.99964	8.67368	9.75003	8.84374	9.74032	8.78672	8.81479	8.40867	9.17385	11.5387	11.0846	10.0621	10.3351	9.96594	9.61444	10.0827	11.1899	8.50201	8.87706
C4orf33	4.58955	5.05194	4.99224	4.63907	4.82789	5.24358	4.9505	4.98691	4.755	5.02834	5.15084	4.72975	5.25485	4.9062	5.22842	4.86906	4.81053	5.24063	4.74078	4.70397	4.89868	5.1287	4.9998	5.24572	4.5523	4.85868	5.28897	5.2651	4.8539	4.7306	4.66297	4.7596	4.97785	5.02004	5.0982	5.18191	4.90789	4.8711	4.96057	5.80605	5.58569	5.62599	5.00374	5.12738	4.85283	5.02508	5.32282	4.87192	4.883
C4orf46	5.52603	5.33776	5.12683	5.36718	5.45077	5.88779	5.27134	5.24091	4.93831	5.55596	5.23903	5.09287	5.53801	6.27836	5.00218	6.38953	5.26783	5.41401	5.4039	4.9542	5.38998	5.94469	5.27734	5.66357	5.11494	5.1275	5.79866	5.59395	5.51323	5.56973	5.07203	5.71847	4.96344	5.21272	5.63295	5.72793	5.42963	5.28538	5.27967	5.26878	5.55271	6.15766	5.53507	5.09711	5.87938	5.49234	5.23085	6.03142	5.55095
C5orf15	7.212	7.24449	7.52324	7.179	7.00605	7.64456	7.3428	7.48923	6.63171	7.53753	7.63225	7.1844	7.83366	7.49361	7.70052	7.69138	7.45943	7.68571	7.64493	6.7788	7.12724	7.24973	7.64149	7.81142	7.09146	7.23166	7.72268	7.49575	7.61864	7.24516	7.39779	7.60011	7.32274	7.03062	7.08653	7.28443	7.5632	7.56258	8.08972	7.96226	8.18611	8.07329	8.01637	7.62507	7.15254	7.71437	8.54021	7.2572	7.30354
C5orf22	6.16188	5.83088	6.18301	6.08781	5.58428	6.18591	5.87412	6.08663	5.71643	5.77131	6.08023	6.20479	6.06242	5.81125	5.94337	5.89483	6.12489	6.72366	6.05074	5.5869	5.83071	6.07535	6.19483	6.01171	5.6168	5.77706	6.12497	6.11059	5.83555	5.86839	5.91638	6.03796	6.10349	6.20123	5.97132	6.03773	5.83839	6.17105	5.87976	6.24426	6.52693	6.28112	5.66972	6.35996	5.89577	6.66814	6.06047	5.72636	5.84695
C5orf24	5.76995	5.6416	5.96797	5.65946	5.56623	5.82574	5.71624	5.76361	5.3882	5.66495	5.72983	5.48165	5.95134	5.72344	5.61737	5.84253	5.66086	5.91665	5.58765	5.20459	5.87484	5.32358	5.66597	5.61292	5.41575	5.56334	5.86759	5.78954	5.78442	5.4043	5.84403	5.67501	5.61301	5.69506	5.7166	5.73586	5.71107	5.85657	6.19494	6.10191	5.85871	5.80426	5.65436	5.55192	5.76112	5.44773	5.75139	5.63943	5.7337
C5orf51	6.93117	6.74238	6.91509	6.78522	7.30251	6.90698	6.86983	6.75789	6.78409	7.0126	6.773	6.95864	6.87995	7.028	6.9153	6.66262	6.81983	6.69891	6.66801	6.79987	6.59474	6.6181	6.65091	6.88979	6.46781	6.65369	7.04499	6.90765	6.62191	6.80776	6.72586	6.85016	6.72336	6.7027	6.6175	6.6175	6.92689	6.88174	7.34427	7.42809	7.52063	7.25689	7.23553	6.71814	6.67229	7.03791	7.56981	6.80863	6.7934
C5orf56	6.79075	7.10262	6.35318	6.98772	6.76049	6.75035	7.90302	6.91702	7.55263	7.36741	6.35841	6.07078	6.82329	6.56104	7.68703	6.80776	6.54048	7.02197	6.79375	7.00574	6.75969	7.12627	6.61048	6.58906	6.81223	6.96276	7.24245	6.99721	7.61059	6.78374	6.75829	6.45739	6.53774	7.02542	7.20172	6.93996	7.0812	6.93989	7.16319	6.52066	6.79133	6.99022	7.04384	6.72322	7.02163	7.04995	6.74408	6.57263	6.74867
C6orf106	8.02925	7.83466	7.29683	7.3819	7.53563	7.37765	7.57529	7.23604	7.54165	7.27119	7.65598	8.46016	7.14117	7.361	7.64635	7.42207	7.43525	8.25958	7.49142	7.53325	7.12923	7.5205	7.42698	7.54046	7.38392	7.44555	7.32245	7.42645	7.39793	7.64503	7.71576	7.25149	7.65053	7.67816	7.27877	7.339	7.19472	7.64384	7.43427	7.56231	7.57921	7.99119	7.71648	8.70054	7.85384	8.3372	7.41247	7.48117	7.53586
C6orf120	7.00711	6.97845	7.36949	7.06067	6.3377	7.31071	7.12341	7.00213	6.07461	6.7828	7.49005	7.04193	7.50707	6.81526	7.0482	7.01023	6.93443	7.51961	6.82158	5.86182	6.54906	6.76504	7.00166	7.28473	6.72693	6.83689	7.69954	7.86689	7.10059	6.77292	7.05448	7.18741	6.42358	7.23816	7.39246	7.14504	7.1957	7.0276	6.67351	6.93136	6.63891	7.12397	6.49038	6.5562	6.65741	6.46542	6.44398	6.98045	6.8861
C6orf132	5.04993	4.66012	4.85029	4.85986	5.01628	4.81701	4.72575	4.8551	5.24503	4.71154	4.90747	5.06119	4.85024	4.89975	4.8836	4.75144	4.73995	4.61015	4.76545	5.19469	4.68831	4.9218	4.96812	4.72474	4.84229	4.79702	4.90617	4.95268	4.79283	4.81893	4.76167	4.96688	5.13259	4.8656	4.77684	4.78431	5.0586	5.02935	5.37607	5.28371	4.66995	5.02559	5.38135	5.00065	4.788	4.81	4.68015	4.83411	4.94536
C6orf136	6.36064	5.90692	5.8816	5.55453	6.22166	6.49086	6.44229	5.93557	6.76373	6.56285	5.97397	5.71653	5.98965	5.86063	6.25512	6.02771	6.08903	6.30022	6.10484	6.07384	5.54035	6.79795	6.36653	6.18671	6.20195	6.32407	6.18404	6.59046	6.41574	6.4743	6.35117	6.15681	5.74938	6.30876	5.90004	6.14913	6.10485	6.29991	5.79305	5.95024	5.77974	5.73181	6.30384	6.55539	5.84973	6.61558	5.72162	6.22545	6.02263
C6orf163	5.49373	5.44423	5.42445	5.35124	5.78029	5.24392	5.66766	5.25297	6.01832	5.39269	5.19077	5.31114	5.61174	5.78568	5.41857	5.30145	5.34469	5.4	5.2111	5.49123	5.32919	5.19568	5.718	5.53129	5.70996	5.93891	5.58456	5.6517	5.42811	5.58549	5.47718	5.49669	5.87767	5.48346	5.62071	5.89835	5.25678	5.41229	5.56312	5.48757	5.63922	5.58999	5.5553	5.27336	5.7603	5.26707	5.35857	5.44523	5.45082
C6orf48	7.0412	7.48408	7.10165	7.18202	7.139	7.90329	7.51879	6.74183	7.31077	7.50679	7.78639	7.36398	7.539	7.25057	7.27819	8.40846	7.52474	7.62168	7.14578	7.16797	7.78342	6.8997	7.08396	7.4241	7.88443	6.70929	7.0107	7.0885	7.61151	7.61769	7.65355	7.67649	7.18936	7.40382	7.35617	7.28808	7.4506	7.63383	8.41837	6.79063	7.22857	7.67939	7.26762	7.54271	7.82464	8.04231	7.67897	7.83198	7.28546
C6orf52	5.11007	5.291	5.29331	5.39912	5.25441	4.93534	5.02841	5.08884	5.34988	5.12741	5.09494	5.77597	5.14608	5.29306	5.00442	5.25757	5.25433	5.21934	5.32091	5.55707	5.08616	5.2308	5.49389	5.62736	5.14831	5.17736	5.19021	5.38109	5.24838	5.09253	5.5099	5.01879	5.16102	5.36709	5.0746	5.16808	5.12692	5.01667	5.549	5.46349	5.57035	4.97643	5.15611	5.24291	4.97252	5.13289	5.04861	5.33829	5.1044
C6orf62	8.21094	8.25921	8.48222	8.54815	7.8116	8.57653	8.24995	8.17715	7.8359	7.97705	8.03523	8.59743	8.26592	8.09398	7.97309	8.39404	8.55371	8.62253	8.06788	7.48571	7.88736	7.75245	7.73576	7.62697	7.60517	7.93594	8.34221	8.1684	8.08964	7.96104	8.01512	8.35509	8.20775	8.13582	8.62175	8.42766	8.48765	8.40531	8.43841	8.5421	8.56642	8.90605	8.22084	8.02743	8.27577	8.36118	8.44568	8.51073	8.23934
C6orf89	6.9188	7.05034	7.08409	6.95574	7.14183	6.99416	7.13426	6.97349	7.09843	7.02352	6.88178	6.29755	7.04232	6.79548	7.08358	6.54512	6.71007	6.82922	6.85424	6.43656	7.14697	7.04667	6.97715	6.88905	6.8523	7.21931	7.06539	6.94342	6.82062	6.60043	6.69494	6.64851	7.03942	6.61424	6.5726	6.85371	6.66505	6.66725	6.35231	6.97549	6.93851	6.60357	6.71492	6.91168	7.07437	6.63417	6.95435	6.67713	6.8523
C7	4.70568	4.7816	4.59337	4.71519	4.60443	4.41127	4.62152	4.65634	4.798	4.77927	4.44087	4.90714	4.55613	4.69572	4.68059	4.49765	4.56896	4.70588	4.70735	5.0345	4.86044	5.2345	4.72246	4.63444	5.21723	4.54883	4.5608	4.67882	4.66637	4.51511	4.64243	4.71576	4.63304	4.62539	4.76216	4.67545	4.73273	4.64056	4.62278	4.69374	4.46798	4.56347	4.69666	4.45668	4.76844	5.02913	4.59962	4.58472	4.62506
C7orf26	7.51417	7.21052	7.20188	7.18816	7.45688	7.19098	7.35621	7.28799	7.60089	7.30753	7.37477	7.24036	7.02152	6.98614	7.37917	6.93344	7.14529	6.9634	7.38661	7.24019	7.23862	7.65773	7.2932	7.1749	7.37178	7.19952	6.88855	7.1457	7.18725	7.46721	7.3648	7.01791	7.12134	7.05586	7.05879	7.30268	7.10653	7.09187	6.94687	7.17253	7.12513	6.89293	7.50523	7.09921	7.2758	7.1801	7.0173	7.12569	7.36319
C7orf50	6.80374	6.73208	6.36879	6.68774	7.05974	6.6281	6.20747	6.33763	6.42862	6.39667	6.35271	7.12548	6.30225	6.28997	6.43298	6.67261	6.63162	5.93696	6.55286	7.34542	6.93317	5.96464	6.35604	7.02143	6.56828	6.24284	6.23618	6.39607	6.66012	7.20188	7.12758	6.70469	6.71898	6.28467	6.43806	6.36377	6.36537	6.419	7.04885	6.52755	6.78947	6.48036	7.01401	6.40486	6.90088	6.31759	7.38729	6.67066	6.16683
C8orf33	5.33389	5.54551	5.77568	5.64043	5.80568	6.07479	5.63933	5.30719	5.85233	5.72671	5.6395	5.3412	5.66114	5.65661	5.92073	5.82921	5.85008	5.62842	5.71363	5.76125	5.87065	5.44751	5.6087	5.60597	5.63752	5.38541	5.60207	5.60232	5.8702	5.79408	5.93918	5.93867	5.41027	5.47926	5.56509	5.46088	5.70522	5.68173	5.64909	5.68457	5.59197	5.95466	6.18411	5.93694	5.76415	6.15766	5.72973	5.7225	5.76923
C8orf34	4.09175	4.23004	4.1336	4.01148	4.06265	4.03492	4.07165	4.38812	4.29054	4.36052	4.42714	4.24402	3.90872	4.08157	4.13954	4.19165	4.15745	4.26228	4.26734	4.27426	4.68296	3.80528	3.81925	3.82858	4.68097	4.1111	3.94067	3.94916	3.89561	4.10635	4.08353	3.99504	4.0709	3.94325	4.10886	3.91792	3.85933	3.89793	4.58568	4.24502	4.30808	4.29967	4.07159	4.54635	4.72565	4.60657	4.96093	3.9681	3.93028
C8orf58	6.07059	6.05135	5.8817	6.11708	6.18299	5.87056	6.0949	6.16019	6.43058	6.22617	6.03307	6.27646	6.01674	5.75619	6.24892	6.21038	5.92304	6.05989	6.30746	6.42642	6.00685	5.88757	6.15679	6.19746	6.04309	5.88849	6.02578	5.86927	6.27748	6.33919	5.94562	6.20426	5.99722	6.09043	6.11567	6.34652	6.05753	5.94816	6.49844	5.83404	6.22665	6.26072	6.04893	6.15069	6.21509	6.12092	5.93111	6.06193	6.11055
C8orf59	6.99674	7.07982	7.08175	6.93551	7.20386	7.39505	6.61647	6.26197	6.13648	7.23349	6.98522	6.82183	7.2019	7.58197	6.59269	7.49361	7.15437	6.83454	6.03351	7.01447	7.27664	6.71076	6.91833	7.83461	6.61097	6.20445	7.20437	6.96364	6.84383	6.93636	7.07949	7.10951	6.62185	6.94609	6.75174	6.7342	7.3686	6.99897	8.37613	7.10951	7.3581	7.98361	6.88123	6.77458	6.6925	7.20284	7.52146	6.91566	6.62963
C8orf74	5.75434	5.65577	5.83993	5.85107	5.74731	5.56352	5.63204	5.57343	5.64687	5.63377	5.60608	6.1467	5.69949	5.89174	5.83206	5.78545	5.65705	5.71947	5.86443	5.86923	5.55739	5.73964	5.84368	5.649	5.81921	5.76135	5.89376	5.66182	5.55992	5.67298	5.74066	5.79439	5.74808	5.75882	5.73733	5.57672	5.75445	5.65941	5.88549	5.67938	5.81425	5.77292	5.88451	5.7796	6.0499	5.70591	5.82254	5.76828	5.62795
C9orf135	4.49717	4.44968	4.51292	4.51865	4.39195	4.17394	4.96323	4.42535	4.40405	4.69948	4.69457	4.66114	4.55343	4.5611	4.88599	4.65563	4.43169	4.35819	4.59053	4.70635	4.6334	4.89308	4.56002	4.3887	4.47989	4.28255	4.50733	4.38312	4.28255	4.16873	4.57887	4.54746	4.33288	4.69399	4.67818	4.71112	4.5633	5.11379	5.23162	4.45163	4.52827	4.57102	4.60024	4.53668	4.56228	4.91918	4.41955	4.59578	4.49838
C9orf16	6.55578	6.0845	6.44065	6.31946	7.18567	6.75129	6.29845	6.18984	6.44729	6.32352	6.08779	7.19742	5.85362	6.19874	5.44576	5.98915	6.67195	6.25326	5.97051	6.80587	5.9951	6.91597	6.45823	6.47615	6.08055	6.29531	6.23825	6.32822	5.83753	6.76708	6.9264	6.01282	6.84527	5.64489	5.99298	5.82442	6.12325	5.92593	7.52382	6.70102	6.85335	6.2614	6.85751	7.08128	7.03188	6.75004	7.52919	6.01722	6.07541
C9orf40	7.21073	6.29374	7.6392	7.53291	6.19163	6.14688	6.36087	6.71247	6.10038	6.51113	7.11021	8.1129	6.5484	6.97175	6.36352	6.15156	6.99177	7.06503	6.4665	7.07415	7.12512	6.46429	6.65503	6.48847	6.3207	6.76902	6.43095	6.32285	6.40875	6.49715	6.60963	6.79203	6.82226	7.39384	6.96573	6.52153	6.90312	6.77671	7.43218	6.84666	6.87947	8.95316	6.43435	7.97611	7.73859	8.33077	7.2893	6.64777	6.58879
C9orf64	7.26319	7.60849	7.55742	7.15572	7.33085	7.46618	7.80558	7.50133	7.76389	7.57287	7.26234	6.67013	7.49405	7.46683	7.61164	7.19548	6.96026	7.18518	7.57527	6.86512	7.07931	7.65652	7.40331	7.20101	7.28273	7.25773	7.51931	7.46527	7.2572	7.32902	7.21651	7.29426	7.52847	7.37767	8.0761	7.54107	7.35202	7.30877	7.05001	8.03971	7.73165	7.2504	8.42462	7.79657	7.3803	7.5233	7.41473	7.39063	7.35879
C9orf66	5.50806	5.94139	6.6165	5.98725	5.86471	6.18514	5.80207	6.14082	5.29513	5.28583	6.24556	5.21205	6.21772	5.65789	5.30449	5.25288	5.82333	5.88928	5.59249	5.13255	5.71762	6.07548	6.05559	6.72647	6.04787	6.28555	6.62627	6.62787	5.58687	5.49483	4.98172	5.42282	5.77064	6.14718	6.22923	5.95543	5.28342	5.28668	5.43191	6.05293	6.28195	6.26332	5.63258	5.27184	6.10656	5.47786	5.32602	5.7102	5.59279
C9orf72	6.25369	6.71504	6.81157	7.16803	5.95042	6.73348	6.67435	7.18698	5.69182	6.63983	7.07105	5.788	7.26601	6.3946	6.27735	7.97216	6.22433	6.95754	6.36602	5.57378	6.36004	6.45463	6.37844	6.50386	6.44673	6.22302	7.16039	7.05932	6.94758	6.47492	6.5532	6.77466	5.90511	7.30791	7.24784	7.48345	6.6434	7.04996	5.53111	6.69596	6.9223	7.13796	6.33769	5.69563	6.71827	6.31004	6.673	6.61134	6.73301
C9orf84	7.51156	7.38887	7.22599	6.82101	7.24375	5.77696	6.50298	6.49648	7.10357	7.41007	6.39156	5.71445	5.82096	6.69602	6.8788	5.33158	5.56175	6.85362	5.90735	6.38434	8.02239	6.06227	6.01342	5.87342	7.48111	6.39598	5.99328	6.28751	5.93198	6.66523	6.71122	6.60207	7.13636	6.53087	6.17765	6.02786	5.98203	5.78854	5.91571	5.99269	6.26176	6.06159	6.08478	7.27831	7.01229	7.09764	8.98302	6.18424	5.73383
CA1	9.29252	8.87552	9.03684	9.72182	8.3386	6.64212	6.91366	7.85547	7.88253	8.48309	8.93323	10.1445	6.79233	9.21413	6.20424	6.52008	8.82956	9.28787	8.31486	8.54541	9.24011	7.837	8.784	6.0904	8.8059	9.30206	6.46008	7.0953	7.22511	7.88888	8.04634	8.76933	9.73915	10.2613	9.66084	7.27618	9.38806	9.38806	9.31595	8.45258	8.50521	10.867	8.18	10.3457	9.63433	9.9612	9.7534	9.04313	6.24594
CA4	9.57824	8.99963	9.37749	8.79997	9.43286	10.0419	8.35706	9.28369	8.50261	8.89367	7.91161	7.52272	9.3284	9.18042	6.87825	6.87435	9.7211	8.44555	8.67323	7.25948	8.38001	8.50984	10.0029	10.0911	9.55268	11.1334	8.64526	7.97832	8.1266	7.82706	7.36751	8.56761	10.0659	7.77188	6.81705	8.17734	8.58119	7.58897	7.85832	9.0033	10.1636	7.49373	7.75642	8.08225	8.46147	7.69433	10.6441	8.24407	8.41848
CA5B	5.6966	5.81663	5.6676	5.69782	5.96471	5.46411	5.72119	5.64803	5.99751	5.41043	5.94289	6.53812	5.93558	6.01469	6.00402	5.9845	6.39692	6.27388	6.05539	6.62549	5.93429	5.65287	5.62723	5.85652	5.61757	5.67974	5.91092	5.98961	6.18978	6.31658	6.57786	6.51989	5.05775	5.5905	5.56766	5.93062	6.31166	6.6108	7.53092	5.9483	5.79798	6.27731	5.89382	6.12342	6.31032	6.59288	5.79499	6.04991	6.18448
CA6	4.85248	4.64184	4.87149	4.97579	5.00448	5.05597	4.68939	4.85408	4.86778	4.83357	5.38101	5.21728	4.76639	4.9975	5.01464	5.02937	4.94241	4.79712	5.01654	5.11369	5.87338	4.90206	4.99416	5.01684	5.01993	4.75469	4.68398	5.10921	5.02094	5.16264	5.14715	4.8672	5.11057	4.70369	4.70659	4.95682	4.89411	4.91456	5.03962	4.99317	5.00893	5.06478	5.18608	4.85968	5.02749	5.17198	4.91226	4.88415	4.87977
CAAP1	5.158	4.82571	5.31476	5.0243	4.64515	5.78074	5.21825	4.94206	4.73881	5.00904	5.3682	5.33454	5.33435	5.18235	5.07819	5.56253	5.42542	5.26095	5.27803	4.92136	4.90336	4.95099	4.85194	5.55891	4.93352	4.94943	5.30841	5.29154	5.37287	5.32358	5.0583	5.4119	5.66237	5.18294	4.8942	5.25899	5.45528	5.17372	6.04186	5.23339	5.3113	5.42092	5.22994	5.1129	5.32829	5.18308	5.3685	5.40722	5.36621
CAB39	10.2135	10.0432	10.5114	10.1024	9.44107	10.7371	10.4479	11.1052	9.64337	10.0016	10.7002	8.70511	10.9524	9.75075	10.343	10.3339	9.86385	10.5289	10.5793	8.44535	10.2932	10.3654	10.5298	11.0008	9.71506	10.7553	11.3114	10.9591	10.1779	9.46839	9.1771	10.1486	10.1176	9.89866	9.79876	11.0964	10.7095	10.1947	9.59121	11.0653	11.1642	10.381	10.1398	9.08811	9.33122	9.10902	11.0095	10.1011	10.16
CAB39L	5.24676	5.2075	5.54885	5.42906	5.53115	5.63579	5.20288	5.25926	5.14977	5.47412	5.67953	5.2898	5.52872	5.43733	5.3611	5.18047	5.50295	5.6859	5.46291	5.22401	5.29686	5.39975	5.42515	5.63185	5.29866	5.5451	5.83964	5.71991	5.40846	5.20731	5.4904	5.32132	5.27519	5.42277	5.44422	5.41474	5.44025	5.22092	5.37829	5.65967	5.69305	5.60091	5.57541	5.31378	5.20439	5.19002	5.44653	5.31535	5.354
CABIN1	6.86752	7.50394	7.00431	6.94672	6.85393	6.64568	7.55618	7.31822	7.70132	7.1297	6.28417	6.33616	6.84917	6.49007	7.39665	6.48509	6.578	6.59868	6.64109	8.0352	7.06922	7.8124	6.42082	6.51267	7.10518	6.48048	6.38288	6.83013	6.80191	7.23112	7.15382	6.73035	6.16224	7.24546	6.98015	7.31879	6.52782	6.75732	6.52056	7.14238	6.71792	6.46505	8.06838	8.13029	7.33008	7.50651	6.86367	6.91664	7.37543
CABLES1	5.17439	5.32597	5.36384	5.61462	5.40481	5.18302	5.32733	5.66507	5.57581	5.65393	5.36312	5.64033	5.46638	5.54861	5.41605	5.36062	5.54264	5.42061	5.61012	5.60516	5.55363	5.56321	5.39101	5.4604	5.47822	5.37604	5.28994	5.51202	5.6011	5.64273	5.45525	5.57897	5.59963	5.56317	5.39909	5.71562	5.61587	5.46706	5.98453	5.46623	5.25497	5.43505	5.55157	5.74557	5.5777	5.43833	5.39027	5.34541	5.55249
CACFD1	6.74624	6.46667	6.54152	6.86158	7.00549	6.63807	6.53513	6.65111	6.69989	6.69525	6.5017	7.31801	6.36977	6.90529	6.73964	6.73833	7.01694	6.72848	7.01856	7.21681	6.94985	6.83359	6.7134	6.91805	7.15866	6.73167	6.70994	6.51575	6.5915	6.71303	6.54346	6.6242	6.66205	6.65222	6.67373	6.75048	6.59275	6.50216	6.56393	7.21178	7.22338	7.13655	7.13571	7.00518	6.82493	7.20297	7.80313	6.60501	6.56185
CACNA1A	5.40162	5.28185	5.2291	5.36375	5.49842	5.40314	5.46106	5.46553	5.58353	5.22413	5.54798	5.56451	5.31818	5.43632	5.52592	5.38825	5.39258	5.67642	5.54111	5.72732	5.3269	5.63435	5.41506	5.64512	5.20506	5.44322	5.37835	5.26901	5.37307	5.54465	5.37613	5.30158	5.45218	5.21446	5.6021	5.51792	5.42376	5.3009	5.25779	5.40216	5.3033	5.41721	5.79628	5.37134	5.51816	5.33196	5.27453	5.33904	5.5852
CACNA1B	5.24975	5.45845	5.46126	5.20634	5.67112	5.14081	5.24227	5.05638	5.34238	4.95551	5.1388	5.80458	5.03867	5.3606	5.2268	5.43274	5.35822	5.34579	5.45093	5.68375	5.52559	5.86752	5.34722	5.48826	5.44224	5.62063	5.62478	5.5695	4.89926	5.08432	5.01042	5.05591	5.80842	5.3836	5.05497	5.11455	5.07385	4.97107	5.49788	5.8995	5.89033	5.24261	5.69861	4.97527	5.39957	5.17345	5.48578	5.09303	5.40491
CACNA1C	4.966	4.77355	4.84083	4.92006	4.95763	4.70038	4.87858	4.95443	4.86162	4.70929	4.98881	5.23726	4.89679	4.90633	4.98722	4.87265	4.83952	4.82321	4.94031	5.06643	4.959	4.99475	4.83957	4.83686	5.33776	4.77798	4.78036	5.01182	4.89601	5.28881	4.8689	4.84684	4.91988	4.91668	4.99501	4.84227	4.91355	4.8481	4.72636	4.83819	5.11873	4.8622	4.98533	4.85686	4.81959	4.87596	5.0627	4.83922	4.85509
CACNA1D	5.06654	5.35773	5.16175	5.11631	5.1879	4.8285	5.17789	5.22516	5.25973	5.09465	5.001	5.40311	5.27465	5.14816	5.14193	4.89209	5.06846	5.07719	5.28088	5.60704	5.41838	5.00837	4.99792	4.93636	5.75382	5.31417	4.98944	5.01082	5.04907	5.16877	5.04863	5.10882	5.12233	5.17458	5.21123	4.96779	4.98168	5.08716	5.43364	5.14516	5.16773	5.11605	4.99169	5.1494	5.15646	5.44414	5.62892	4.88881	4.99524
CACNA1E	5.13087	5.26266	5.30317	5.82867	5.82544	4.81777	5.32828	5.20057	5.30646	5.30253	5.81633	5.35642	5.1798	5.39996	5.22333	4.88458	5.17947	5.44919	6.06774	5.33796	4.87966	5.26032	5.45912	5.27997	5.02156	5.18752	5.47172	5.53258	5.11677	5.11427	5.02678	4.98545	5.03329	5.34861	5.17835	5.14864	5.08282	5.13303	4.89925	5.86471	5.8541	4.90671	5.00541	4.84948	4.97236	4.87704	5.26224	5.03175	5.36209
CACNA1G	5.27165	5.18982	5.20073	5.16246	5.19766	5.22533	5.22213	5.34987	5.16699	5.19488	5.3028	5.57076	5.22024	5.17559	5.3229	5.37762	5.27541	5.28546	5.29429	5.59151	5.35266	5.23034	5.17671	5.14886	5.15643	5.30433	5.13976	5.19162	5.26331	5.17978	5.09788	5.29013	5.27521	5.27869	5.26907	5.19855	5.17289	5.28919	5.22325	5.34454	5.19435	5.2688	5.29785	5.29241	5.21543	5.42928	5.13889	5.26582	5.15461
CACNA1H	5.57459	5.54368	5.59858	5.58227	5.42427	5.28081	5.70731	5.68983	5.6045	5.38259	5.73295	6.04074	5.66515	5.50256	5.75137	5.56796	5.64575	5.81268	5.74738	5.98492	6.08853	5.48564	5.52737	5.51067	6.2183	5.54476	5.51076	5.38877	5.54794	5.47304	5.56282	5.54322	5.59485	5.54616	5.53166	5.54423	5.51859	5.60878	5.67785	5.56187	5.72444	5.62467	5.53595	5.7665	5.57642	5.65111	6.18322	5.54605	5.58835
CACNA1I	5.54217	5.65238	5.45356	5.5747	5.63105	5.45897	5.5061	5.59739	5.53131	5.19846	5.65803	6.03521	5.60237	5.41476	5.71516	5.65065	5.72477	5.46952	5.81368	6.18629	5.4592	5.3788	5.68307	5.52101	5.5884	5.40627	5.38078	5.31646	5.79957	5.58132	5.75157	5.8505	5.46035	5.61285	5.37517	5.53305	5.34072	5.65583	5.41832	5.42271	5.45986	5.54683	5.46798	5.7593	5.56648	5.59031	5.53707	5.76346	5.91704
CACNA2D4	5.43389	5.74664	5.74065	5.64451	5.47955	5.653	5.74811	5.87602	5.49304	5.0246	5.61176	5.74739	5.82474	5.7544	5.64464	5.78654	5.81463	5.87831	5.61745	5.91072	5.5162	5.8406	5.63826	5.74624	5.46645	5.36564	5.68774	5.87686	5.83008	5.77742	5.8561	5.88289	5.35447	5.7171	5.59708	5.72275	5.74023	5.70628	5.51329	5.41207	5.60347	5.4711	5.54105	5.48737	5.35449	5.35064	5.56916	5.69123	5.86324
CACNB2	5.02598	5.13361	5.07028	5.21051	5.21046	5.04229	5.03155	5.28036	5.15304	5.02252	5.01942	5.3932	5.07766	5.11836	5.10521	5.25964	5.43952	5.12246	5.24084	5.46616	5.25802	5.76099	5.1787	5.21712	5.45981	4.81673	5.03146	5.57994	4.97025	5.25676	4.98545	5.01674	5.21674	4.93116	5.19293	5.15152	5.27387	5.33602	5.53693	5.22451	5.50842	5.61989	5.1948	4.81233	4.97414	5.1945	5.25664	5.26682	5.06459
CACNB3	5.48985	5.43263	5.55085	5.76744	5.29895	5.342	5.63393	5.48093	5.58845	5.35779	5.66952	5.97912	5.43467	5.66048	5.7018	6.05857	5.96257	5.43928	5.93805	5.90768	5.35591	5.28827	5.55321	5.64173	5.52543	5.23628	5.56343	5.45862	5.83361	5.79291	5.91558	5.92955	6.0054	5.70795	5.51348	5.75249	5.6751	5.82209	5.9186	5.41727	5.43251	5.59006	5.61837	6.00004	5.53488	5.38407	5.39767	5.64962	5.82921
CACNB4	5.05378	5.16368	4.85007	5.12259	5.11069	4.84029	5.09524	5.25713	5.28535	5.11994	5.05442	5.53548	5.02603	4.99098	5.09689	5.23388	5.17032	5.10585	4.83143	5.50503	5.22942	5.83492	5.26642	5.24374	5.11262	5.21037	4.96158	5.00643	4.9722	4.93558	5.02792	5.21184	5.10256	5.12259	5.3939	5.24724	5.13589	4.93148	4.95154	5.17011	5.34141	5.09287	5.24152	5.26733	4.92282	4.97476	5.04508	4.99202	5.0903
CACNG2	5.18544	4.91708	5.17118	5.05473	4.75492	4.95906	4.88617	5.17178	4.99833	5.02552	5.29786	5.4774	5.08622	4.86486	5.05632	5.20917	5.19634	5.31754	5.16587	5.33342	5.00066	4.98637	4.92273	5.0694	5.11689	5.07185	5.07041	5.24726	4.98248	4.96328	5.00263	5.09799	5.30469	4.94334	5.43517	5.01995	4.89771	5.06921	4.98649	5.15701	5.15085	4.88894	6.18258	5.03221	5.0399	5.04717	5.20415	5.05641	5.04312
CACNG6	5.27949	5.09553	5.35707	5.54306	5.23669	5.08711	5.42916	5.43618	5.28569	5.32638	5.39039	5.99015	5.45344	5.54385	5.44384	5.45149	5.75827	5.31552	5.87696	5.65101	5.42505	5.2701	5.34275	5.44893	5.65926	5.26743	5.24737	5.22048	5.672	6.32998	6.36737	5.32439	5.29628	5.29756	5.322	5.35334	5.36404	5.43118	5.38614	5.55436	5.30368	5.43173	5.39584	5.34163	6.25647	5.36849	5.41057	5.30293	5.3337
CACNG8	5.61327	5.62625	5.51626	5.65626	5.48867	5.47341	5.55168	5.61057	5.72384	5.57673	5.7341	6.12649	5.60686	5.57328	5.87585	5.63627	5.82158	5.67212	5.80338	6.04419	5.82209	5.4561	5.58138	5.70702	5.95465	5.63061	5.62869	5.64921	5.43575	6.08556	5.65784	5.64703	5.99392	5.58094	5.79867	5.72234	5.72838	5.64642	5.62593	5.75919	5.65981	5.60561	5.66998	5.84375	5.95008	6.02149	5.94849	5.57823	5.56623
CACTIN	5.76891	5.74376	5.6889	5.49267	5.74989	5.58544	5.71255	5.65488	5.83782	5.73062	5.63718	5.6203	5.69328	5.60856	5.62643	5.48548	5.78395	5.4741	5.55998	5.64665	5.67932	5.59467	5.6393	5.7185	5.55526	5.70311	5.64691	5.53038	5.78757	5.63092	5.61508	5.67851	5.55724	5.61327	5.52604	5.56377	5.71616	5.77878	6.15131	5.68528	5.64342	5.54419	5.56601	5.80582	5.6491	5.63975	5.59697	5.71135	5.65197
CACUL1	6.91495	6.80405	6.83519	6.78163	6.79813	6.54952	6.75396	6.9472	6.85526	6.66459	6.57781	6.20985	6.41263	6.44899	6.51985	6.36357	6.21901	6.84289	6.39043	6.37632	6.57091	6.94598	6.60417	6.45112	6.77836	6.48897	6.79553	6.7448	6.6728	6.55272	6.61287	6.39599	6.41509	6.93386	6.65903	7.00572	6.69234	6.60095	6.4462	6.42757	6.3308	6.35786	6.36581	6.25232	7.02182	6.36087	6.41479	6.56485	6.8704
CACYBP	6.99705	6.7785	6.81716	6.58713	6.87532	7.21937	6.74806	6.77373	6.29713	7.6409	6.85298	6.46865	7.38981	7.32133	7.03473	7.13748	6.95168	6.7217	6.65147	6.29882	6.62154	7.1025	6.8554	6.86881	7.26917	6.89996	6.80483	6.92909	6.65017	6.66656	6.57996	6.49491	6.78009	7.01414	7.77442	6.90012	6.4351	6.55001	7.38653	7.17964	7.15248	6.84866	8.18538	6.6863	7.24226	6.75519	7.04503	6.6115	6.89929
CAD	5.30615	5.04225	5.15589	5.25393	5.36533	5.23908	5.07631	5.1174	5.40435	4.98183	5.3602	5.57488	5.17234	4.9903	5.32481	5.10977	5.44227	5.16283	5.07782	5.59156	5.33349	5.22662	5.54722	5.23182	5.16019	5.2894	5.17511	5.16197	5.28398	5.49107	5.20881	5.07052	5.04749	5.18939	5.10512	5.05333	5.45413	5.33137	5.00132	4.98946	4.98279	5.07824	5.29824	5.54429	5.066	5.49008	4.99123	5.23858	5.35051
CADM1	5.39842	4.96491	4.85969	4.98087	4.96039	4.97828	4.8127	4.92614	5.03394	4.91186	4.822	5.01023	4.84745	5.05605	4.97129	5.501	5.10758	4.84981	5.00407	5.13321	4.98425	5.09061	4.76706	4.95291	4.88041	4.94871	4.80326	4.89274	4.89066	4.90174	4.81221	4.81137	4.94985	5.01246	4.91791	5.19741	4.78247	4.8872	5.45088	5.00939	5.04938	5.76547	5.09358	5.06271	4.92491	5.20023	5.09104	5.35289	4.99481
CADM2	4.27782	4.26246	4.45351	4.17585	4.26857	4.39508	4.45092	4.36177	4.52974	4.25607	4.31933	4.43791	4.0331	4.18867	4.26254	4.25444	4.32384	4.19994	4.23918	4.26781	5.03308	4.13333	4.11907	3.98732	5.00139	4.33518	4.10718	4.08464	4.08176	4.38706	4.40862	4.21205	4.45762	4.41299	4.4575	4.21323	4.17784	4.15017	4.75952	4.20476	4.3807	4.10813	4.20178	4.31146	4.49655	4.43771	4.79747	4.08228	4.02978
CADM4	5.54671	5.52098	5.41659	5.35096	5.64087	5.33005	5.6464	5.46195	5.66596	5.50839	5.58458	5.8256	5.38204	5.40664	5.57221	5.38252	5.43549	5.57074	5.56236	5.96284	5.45472	5.7087	5.21515	5.56561	5.46108	5.43505	5.38773	5.45625	5.55677	5.58078	5.55569	5.58432	5.506	5.71022	5.74723	5.54509	5.5292	5.42664	5.46991	5.4353	5.36189	5.3359	5.57049	5.54689	5.67366	5.4343	5.44802	5.55085	5.6791
CADPS	4.46108	4.47771	4.62362	4.51286	4.53434	4.36621	4.50765	4.43796	4.6386	4.27962	4.46161	4.78708	4.60917	4.46878	4.36839	4.52564	4.45503	4.48683	4.44496	4.6606	4.96841	4.55699	4.58673	4.63631	5.31973	4.59314	4.39054	4.45305	4.43014	4.38567	4.61299	4.43948	4.67451	4.38257	4.40578	4.2933	4.40125	4.56464	4.43826	4.65854	4.67916	4.46304	4.66421	4.54417	4.80796	4.74494	4.60539	4.32312	4.41449
CALCA	5.07175	5.04321	5.16869	5.07132	5.15301	4.84972	5.14911	5.13821	5.05011	5.07173	5.14643	5.52725	5.11799	5.15027	5.05755	5.1172	5.28721	5.08803	5.20896	5.35386	5.16132	5.28926	5.01834	4.84455	5.44804	5.28853	5.2225	4.92316	5.0847	5.31692	4.96898	5.21595	5.06895	5.11559	5.02759	5.19225	4.92027	5.07271	5.164	5.16523	5.10834	5.09349	5.13773	5.13663	5.13601	5.01746	5.23379	5.03459	5.22022
CALCOCO2	6.91391	7.0427	6.94401	7.30131	7.06466	6.68585	7.19138	6.81206	7.03129	7.05424	6.69512	7.12015	6.9322	6.90743	7.22678	6.53236	6.85439	7.02491	6.84052	7.07685	7.06465	6.71653	6.65659	6.78708	6.66601	6.88109	6.91497	6.87291	6.66601	6.97138	6.95206	7.03477	7.24658	7.5091	7.17444	7.00976	6.82332	6.71873	6.3161	7.27126	7.19222	6.86198	7.01128	6.77303	6.99345	6.74828	7.29529	6.80111	7.12141
CALD1	5.6553	5.03903	5.08402	5.4168	5.29554	5.51649	5.25594	5.4889	5.26099	5.08157	5.43286	6.00533	5.16693	5.30087	4.85794	5.22711	5.46309	5.16611	5.38629	5.44334	5.33974	5.20183	5.29119	5.34621	5.29978	5.5087	5.18041	5.17018	5.19298	5.48481	5.30758	5.6131	6.17599	5.17533	5.14063	5.14411	5.53878	5.27973	5.66258	5.06742	5.03697	5.2685	5.05082	5.07818	5.1601	5.18924	4.99366	5.56212	5.2242
CALHM2	6.85062	6.84912	6.29089	5.72752	6.71147	6.13231	6.67244	6.49781	7.56823	6.51389	6.3249	6.01488	6.73807	5.18956	6.98532	6.93928	6.11832	6.46592	6.82962	6.53934	6.76262	6.3359	6.51755	6.95589	6.24555	5.91451	6.48516	6.37304	7.10844	7.02055	7.02273	7.02498	5.99366	6.43881	5.97496	5.99996	6.64256	6.54043	6.32527	6.46047	6.04539	6.28432	6.24083	7.79071	6.76645	7.03515	6.42002	6.0981	6.66463
CALHM6	6.45575	6.18749	5.97546	6.6052	6.59629	6.20155	7.63019	6.21403	5.84548	6.81842	5.96485	5.91351	6.49785	5.98642	7.52108	6.51853	6.71655	6.76232	6.25049	6.54879	6.48077	6.35734	5.94073	6.13903	6.1571	5.65245	6.42374	6.43199	6.46095	6.8426	6.57441	6.35247	6.21181	6.81182	6.74917	6.14007	6.89859	6.46978	5.65682	6.02422	6.5068	6.85303	7.0589	6.70017	6.02872	7.16149	7.90834	6.26384	5.84313
CALML4	6.64493	6.12331	6.65052	5.89898	6.63817	6.167	6.54638	6.4193	6.00561	6.3222	6.62602	5.81977	6.2157	6.33618	6.3611	5.99087	6.14406	6.34253	6.15659	5.9975	6.62476	6.25855	6.72107	6.64589	6.65807	6.14076	6.59379	6.76188	6.56004	6.3869	6.67858	6.24942	5.9679	6.2783	5.9589	6.13118	6.21662	6.07957	6.80691	6.1757	5.99908	6.11502	6.24549	6.11599	6.16854	6.31045	6.06757	5.91507	6.07357
CALN1	4.73737	4.40276	4.50135	4.62598	4.45361	4.46768	4.61782	4.67336	4.77925	4.53828	4.63084	4.87152	4.43616	4.77465	4.60803	4.71068	4.59073	4.71872	4.82957	4.77749	4.98184	4.46003	4.64451	4.52834	5.03517	4.66032	4.57439	4.50187	4.54996	4.60546	4.68037	4.60738	4.93226	4.55603	4.8454	4.58753	4.58503	4.53755	4.75412	4.66692	4.60213	4.6246	4.75192	4.65372	4.74613	4.74304	4.99162	4.522	4.41196
CALR	8.88785	8.67507	8.86129	8.06079	9.08937	8.91726	8.53571	8.13139	8.34279	9.11204	8.61862	8.81487	8.85586	8.66989	8.44476	8.45181	8.78171	8.45907	8.49358	8.0393	8.76615	8.20382	8.36575	8.7787	9.05579	8.7021	8.16535	8.05528	8.40566	8.50925	8.64579	8.20244	8.98788	8.19111	8.10871	7.7753	8.92008	8.84327	8.80319	8.83146	8.57686	8.86668	8.32023	9.52282	8.90872	8.98535	8.92577	9.17053	9.31057
CALU	6.45973	6.25235	6.48529	6.39085	6.51314	7.25312	6.34615	5.94183	6.38394	6.65202	6.26888	6.61648	6.50602	6.42739	6.2604	6.71671	6.65886	6.22949	6.26009	6.23429	6.1044	6.38682	6.25534	6.61531	5.89368	6.53355	6.52933	6.29647	6.34367	6.41023	6.52647	6.69579	6.70236	5.94103	6.00881	6.2481	6.79297	6.71569	7.1621	6.73422	6.74558	7.02442	6.67156	6.24628	6.41501	6.77229	6.5978	6.57176	6.70972
CAMK1	6.57	6.7183	5.92959	6.02237	6.59412	6.17394	6.51331	6.02741	6.81309	6.8013	5.98025	6.3481	6.08677	5.52178	6.33776	5.9393	6.03346	5.90039	6.327	6.85938	6.08394	5.81929	5.99037	6.07512	6.24885	6.08964	6.3084	6.25885	6.41466	6.85007	7.183	6.34973	5.826	5.76917	5.97196	5.75587	6.15079	6.00276	5.78884	6.10114	6.05436	6.14065	6.11396	6.2544	5.8962	6.38741	5.89335	6.13805	6.42964
CAMK1D	6.29536	7.90045	6.30846	7.17249	5.70202	6.31146	7.79108	7.13647	7.42988	6.88203	6.04488	5.53032	6.63342	5.83989	7.17395	6.48469	5.88005	6.92199	5.99363	8.0524	7.60464	7.67137	5.66881	5.71753	7.84558	6.12719	6.31634	6.54052	6.37179	6.68113	6.63541	6.16265	5.66976	6.6176	6.39471	7.13901	6.14713	6.64378	5.42929	6.50106	5.77196	5.75129	7.37436	6.49889	6.78807	7.03964	5.62136	6.62529	7.13988
CAMK1G	5.14674	4.51483	5.35467	5.67735	4.9736	5.13724	5.24204	5.72835	5.12257	5.17733	5.09393	5.6956	5.16749	5.31678	5.20144	5.38878	5.57805	5.28289	5.62393	5.47666	6.33508	4.8086	5.13633	5.05957	6.3078	5.65751	4.98752	4.9609	4.90142	5.48967	5.52723	5.35944	5.62227	5.4056	5.75125	5.07192	5.24813	5.29531	5.65206	5.02353	5.15697	4.91633	4.81236	5.36317	5.48815	5.59874	5.77294	5.30745	5.20004
CAMK2B	5.09588	5.29898	5.31051	5.42765	5.205	5.09995	5.3194	5.37697	5.36423	5.34056	5.2356	5.671	5.29557	5.23966	5.38582	5.44164	5.34668	5.35103	5.42617	5.56376	5.22974	5.29676	5.29158	5.33807	5.43125	5.30818	5.26802	5.29109	5.27322	5.3099	5.29409	5.26767	5.45781	5.29217	5.91304	5.22396	5.312	5.27114	5.2372	5.41502	5.39144	5.32027	5.95375	5.30695	5.37204	5.22829	5.36759	5.26662	5.31976
CAMK2D	5.52329	5.60007	5.15769	5.48338	5.21362	6.37	5.25573	5.34171	5.56521	5.46963	5.84239	5.45077	5.54344	5.06923	5.67233	6.4235	6.23099	5.71126	5.3205	5.89213	5.77718	5.68785	5.78254	5.39189	6.24608	5.57169	5.50093	5.43395	5.58551	5.33931	5.35331	5.6208	5.53737	5.95724	5.81387	5.74405	5.44114	5.46077	5.20635	5.26499	5.2373	5.72933	5.27201	5.6226	5.48278	6.09023	5.50138	5.51614	5.81897
CAMK2G	6.74413	7.1932	6.79939	7.07714	7.02539	6.78705	7.3664	7.24874	7.72102	7.23186	6.70438	6.12055	6.79528	6.73254	7.29716	6.7049	6.49059	6.57633	6.98037	7.20659	6.62024	7.3231	6.98413	6.61933	6.88116	6.67071	6.60152	6.89001	7.24835	7.02081	6.76758	6.9231	6.51206	7.56509	7.44026	7.62233	6.6889	6.87918	6.22006	6.98167	6.84368	6.70813	7.04049	6.43905	7.01249	6.61684	6.30456	6.91692	7.27433
CAMK2N1	5.53311	5.59216	5.23829	5.69787	5.27048	5.43816	5.34559	5.67255	5.57679	5.35136	5.73946	5.98459	5.46887	5.59986	5.74112	5.61701	5.82418	5.59342	5.73074	6.13305	5.64123	5.60421	5.56834	5.70215	6.10848	5.40427	5.36009	5.27788	5.98263	6.09925	5.84914	6.2939	5.75825	5.52815	5.37496	5.59279	5.90163	5.47225	5.7277	5.64448	5.30552	5.52541	5.5811	5.45683	5.4555	5.42999	5.57332	5.89617	5.60622
CAMK4	5.44325	5.0789	5.05339	5.12511	4.93757	6.31723	5.22179	5.1099	5.35568	5.28399	6.28084	5.49565	5.49598	5.08034	6.14709	6.48494	6.01216	5.41486	5.55337	5.88129	5.03374	5.18127	5.10162	5.54597	5.68867	5.43994	5.5034	5.20504	5.65621	5.87612	5.28333	5.38132	5.22113	5.22259	5.79844	5.41188	5.66145	5.68415	5.25798	5.01605	5.44814	5.43037	5.44912	5.80165	5.89086	5.47899	5.47211	5.76562	5.72629
CAMKK1	6.21332	6.30557	6.20811	6.32956	6.09355	6.1498	6.39341	6.58145	6.58772	6.41378	5.99611	5.88833	6.36754	6.02811	6.59727	6.10444	6.22837	6.15486	6.41479	6.4174	6.35236	6.31017	6.05923	6.13731	5.90028	6.19582	6.23235	6.58648	6.21066	5.99736	6.29732	6.13781	6.00465	6.26	6.13592	6.28265	6.18175	6.13523	6.26099	6.64019	6.43545	6.11925	6.34445	6.31883	6.23703	6.13353	6.23059	6.19678	6.2531
CAMKK2	7.3711	7.76456	7.44043	7.19839	7.26046	7.13049	7.52386	7.55024	7.84568	7.29024	6.8562	6.21483	6.98242	7.06454	7.53674	7.11344	7.00426	7.00501	7.43495	6.71613	6.78802	8.39876	7.87688	7.28372	7.28234	7.59744	7.16764	7.47204	7.1047	7.20092	6.92539	7.09875	6.82685	6.9102	6.91378	7.12652	7.12955	7.08451	7.05515	7.36498	7.20895	7.00693	7.35253	7.14218	7.06273	6.94433	6.81185	7.0458	7.54584
CAMKMT	5.35979	5.1769	5.25378	5.60136	5.67801	5.36073	5.0378	5.08194	5.29272	5.10346	5.36838	5.72621	5.06074	5.45413	5.52261	5.23563	5.5341	5.52858	5.40775	5.29761	5.39487	5.31216	5.29624	5.2805	5.2217	5.09905	5.29845	5.44117	5.60882	5.40234	5.47839	5.70802	5.46904	5.1426	5.41757	5.33224	5.53706	5.51492	5.38339	5.46978	4.99256	5.00011	5.10415	5.78751	5.38053	5.43172	5.17094	5.34243	5.24968
CAMSAP1	5.52295	5.69719	5.52859	5.2386	5.86247	5.68696	5.58781	5.24749	5.63128	5.6513	5.64296	5.50735	5.61682	5.68702	5.75463	5.58968	5.76827	5.6661	5.42706	5.60415	5.70259	6.18593	5.67104	5.70663	5.49908	5.53305	5.70844	5.70671	5.98647	5.63351	5.61043	5.7139	5.31562	5.63861	5.44194	5.75833	5.8277	5.7962	5.48038	5.51454	5.60808	6.02073	5.468	5.45702	5.33783	5.49173	5.4869	5.6878	5.59409
CAMSAP2	5.10518	5.18745	4.9596	4.84803	5.16017	5.04779	4.99175	5.15025	5.22188	5.22252	5.18029	5.50293	4.9811	5.26166	5.26772	5.56229	5.09645	5.12499	5.31634	5.29156	5.19268	4.78504	5.10111	5.11172	5.00058	5.17347	5.06945	4.91352	5.05969	5.12508	5.22976	5.31789	4.8141	4.93616	5.10788	5.04582	5.09818	5.07948	5.24662	5.06547	5.20364	5.66665	5.10464	5.51225	4.92406	5.75525	4.97333	5.38705	5.22492
CAMSAP3	5.48234	5.24085	5.46116	5.40587	5.58296	5.44138	5.45142	5.38655	5.31754	5.91944	5.57838	5.44114	5.27085	5.34541	5.16921	5.21568	5.39418	5.31262	5.41368	5.413	5.56612	5.52511	5.37544	5.55857	5.49259	5.50994	5.34911	5.40163	5.23656	5.24526	5.23436	5.42121	5.35104	5.36762	5.332	5.28097	5.37919	5.26856	5.19412	5.67856	5.44382	5.24818	5.58965	5.28451	5.57505	5.329	5.37329	5.36563	5.47104
CAMTA1	6.03571	5.635	5.77896	5.82479	6.08103	6.17685	5.80605	5.67735	5.98888	5.8976	5.77789	6.37258	5.8806	5.81248	5.80744	6.21883	6.15607	5.81782	5.82517	5.95653	5.8071	5.84923	6.00849	5.95121	5.868	5.92032	5.91534	5.71367	6.33614	5.9313	6.26887	6.04951	5.78467	5.78437	5.8138	5.75557	5.78502	5.85491	5.7682	5.8015	5.84778	6.40839	5.95614	6.31599	5.91839	6.34947	5.75431	6.00339	5.82278
CAND1	5.52353	5.3951	5.32028	5.27281	5.35736	5.70578	5.34076	5.11233	4.8257	5.6001	5.50043	5.17603	5.53379	5.68422	5.46978	5.77553	5.61077	5.68122	5.33651	5.17744	5.58873	5.43002	5.45269	5.60293	5.16379	5.32063	5.63358	5.35409	5.66626	5.29509	5.32924	5.61287	5.14261	5.27563	5.16018	5.368	5.63182	5.70633	5.97061	5.72797	5.82152	6.12649	5.57199	5.43276	5.17436	5.34958	5.59852	5.60819	5.44778
CAND2	5.19793	4.93218	5.3366	5.26318	5.33968	5.61676	5.3204	5.47614	5.50653	5.15974	5.42044	5.45599	5.39016	5.06443	5.25887	5.50084	5.37969	5.51617	5.33074	5.55356	5.56149	5.61162	5.22968	5.45525	5.28561	5.47869	5.3721	5.29427	5.16005	5.47928	5.59759	5.36583	5.65109	5.25153	5.53165	5.42596	5.23637	5.37629	5.08603	5.24909	5.17304	5.15807	5.13879	5.29037	5.41238	5.42346	5.33355	5.2986	5.21227
CANT1	7.98415	7.80088	7.90289	8.01887	7.95109	7.94305	8.05447	8.54409	8.54716	7.92118	7.94631	7.69555	8.01205	7.35632	8.00818	7.22898	7.47098	8.03027	8.04795	7.75505	8.18986	8.26463	7.5512	7.87901	8.21499	8.34508	7.86557	8.11933	7.91916	7.97124	7.98761	7.59968	7.57942	8.20114	8.0695	8.53452	7.44275	7.58089	6.87584	7.7527	7.82814	7.68928	7.78043	8.08202	8.67574	7.88461	7.90149	7.51563	8.18179
CANX	8.63392	8.7202	8.76901	8.54961	8.70627	9.05264	8.85416	8.64241	8.3258	9.30708	8.52115	8.24168	8.8788	9.23754	8.60374	9.57885	8.67776	8.70225	8.64379	7.94491	8.30025	8.57511	8.1626	8.36635	8.02361	8.16195	8.43564	8.41879	8.7719	8.65804	8.45186	9.1097	8.3804	8.15002	8.56427	8.64469	8.98015	9.04787	8.69299	9.19776	9.04169	9.19533	9.71141	8.50783	8.58703	9.14029	8.75828	9.72947	8.85731
CAP1	12.4073	12.2227	12.5077	12.1753	12.4243	12.4493	12.0318	12.2793	12.1799	12.1083	12.3618	11.5143	12.4475	12.3608	12.1821	11.4922	12.2178	11.9103	12.2638	11.6271	11.5454	12.0385	12.4603	12.2608	11.5163	12.453	12.6621	12.3359	12.1707	11.6124	11.3331	12.1135	12.2739	12.1068	11.4607	12.5145	12.1919	11.919	11.3411	12.9526	12.7067	12.0449	11.9771	11.5202	11.9534	11.5676	12.0811	11.9534	12.288
CAPN1	8.21971	8.13807	8.07831	7.84861	8.5894	7.97972	8.16292	7.78219	8.78954	8.17453	7.60527	7.47251	7.96899	7.73633	7.83288	7.15898	7.87177	7.88065	7.3338	7.9202	8.02104	7.65036	8.37106	7.90994	8.1915	8.69001	7.87416	7.97958	7.89381	7.88655	7.74188	7.78418	8.43663	7.53457	7.55392	7.5758	8.01806	8.06858	8.06217	7.45409	7.27825	6.58041	7.07011	7.47411	7.44981	7.29788	7.12696	7.88221	7.60484
CAPN10	5.55009	5.32672	5.36528	5.72873	5.40713	5.43722	5.4677	5.28866	5.3138	5.29301	5.3205	5.42654	5.54796	5.30215	5.34188	5.51121	5.46363	5.43858	5.33104	5.27877	5.92246	5.25833	5.51536	5.67936	5.49433	5.09199	5.33121	5.42158	5.51129	5.35751	5.23065	5.42668	5.52164	5.36067	5.18292	5.43856	5.41032	5.46683	5.35263	5.57439	5.44862	5.55458	5.40185	5.32782	5.51833	5.67679	5.20062	5.3843	5.32515
CAPN13	4.75245	4.53264	4.77849	5.03317	4.6918	4.82678	5.21592	5.05522	4.926	4.7316	4.88764	5.01109	4.81998	4.69226	4.86289	4.88939	4.81264	4.88221	5.56031	4.80268	4.88219	5.27126	4.93904	4.76623	4.94235	4.9424	4.77622	4.93625	4.92524	4.85781	5.063	4.66255	4.7267	4.75188	4.77151	4.80027	4.58994	4.66298	4.86804	5.02755	4.99515	4.69839	5.24372	4.61605	4.82279	4.83723	4.74638	4.6657	5.17791
CAPN15	6.10113	5.69274	5.59511	5.74336	6.30121	6.07981	5.69557	5.4926	6.42215	5.88048	6.05888	5.84729	5.9891	5.80724	5.75075	5.54814	6.31218	5.87516	5.81159	6.06127	5.51506	6.12136	5.6824	5.4171	5.90938	5.97161	5.61709	5.65875	5.73974	6.02235	6.03517	5.82492	5.33862	5.72735	5.77813	5.89725	5.58981	5.58437	5.31835	6.2678	6.01225	5.63377	6.02063	6.2764	6.29925	6.15281	5.7494	5.95318	5.94399
CAPN2	7.19198	6.77066	6.97376	6.46223	6.82063	7.11683	7.19754	6.55181	6.9038	6.71587	7.07523	7.13854	6.89596	6.44743	6.82552	7.01091	7.15123	7.06776	6.82194	7.22712	7.23786	6.51739	6.8462	6.93123	6.86495	6.72682	6.61548	6.60381	7.11286	7.01177	7.03371	7.07414	7.04326	6.94676	6.48419	6.73698	7.09303	6.90451	7.31448	7.54063	7.21072	7.38939	7.38884	7.44285	7.34817	7.29346	7.42131	6.78037	6.85416
CAPN3	7.21913	6.98766	7.6113	6.23579	7.66735	7.78247	6.37655	7.35897	6.52291	6.53751	6.8924	6.4236	7.42079	7.36005	6.15727	6.1917	7.43325	7.34737	6.36212	5.90377	6.42558	6.77859	7.69925	7.35789	6.5436	7.7704	7.01183	6.68268	6.4894	6.45382	6.24333	6.70313	7.89205	6.58487	6.34598	6.67883	6.5269	6.53103	6.31797	6.90844	7.27641	6.42992	6.32265	6.89193	6.39406	6.40897	7.61302	6.86725	6.56503
CAPN5	6.00471	5.46249	5.71032	5.58488	5.43415	5.41352	5.39659	5.45671	5.71244	5.50137	5.59862	6.30606	5.41031	5.27495	5.45583	5.4277	5.87603	5.63543	5.62333	6.13042	5.55802	5.23934	5.72486	5.45392	5.79826	5.64011	5.72761	5.2857	5.59886	5.83248	5.72797	5.61839	6.2449	5.61438	5.89517	5.58596	5.6087	5.87538	5.59721	5.3908	5.3729	5.43279	5.39158	6.61185	5.62562	5.83733	5.74049	5.55648	5.20442
CAPN7	6.19633	6.47401	6.68554	6.50538	6.06802	6.81918	6.48152	6.48623	5.71911	6.31476	6.82084	5.99127	6.78284	6.63167	6.43575	7.05815	6.44634	6.75595	6.13224	5.66968	6.01276	6.56237	6.54277	6.46757	6.13205	6.67025	6.56453	6.53327	6.73787	6.81471	6.5196	6.70375	6.57112	6.4909	6.73046	6.79507	6.28039	6.65721	6.10921	6.5419	6.58571	6.51238	6.97339	6.35128	5.97786	6.11116	6.37247	6.57742	6.41155
CAPRIN1	6.26442	6.1344	6.18474	6.01313	6.00874	6.41273	6.08958	6.11476	5.94342	6.14866	6.41469	6.03106	6.3348	6.3048	6.2264	6.34624	6.17087	6.41292	6.15567	5.86734	5.79393	6.09498	6.13671	6.39585	5.83184	6.00382	6.37339	6.21421	6.25009	6.0646	6.07614	6.20246	6.19647	6.00791	5.8445	6.13569	6.22458	6.29065	6.40236	6.25595	6.46117	6.35801	6.24495	6.0496	6.01453	6.1661	6.19637	6.24539	6.32332
CAPRIN2	6.55583	6.33784	6.59875	6.58728	5.88401	6.48309	6.45402	6.12267	6.18703	6.27242	6.80499	7.17903	6.57315	6.72674	6.62943	6.52268	6.64614	6.98045	6.18889	6.19669	6.39166	6.20255	6.29483	6.50423	6.10126	6.47596	6.59479	6.32224	6.74553	6.3567	6.48091	6.43071	6.38543	6.63787	6.35552	7.0737	6.28656	6.70245	6.48076	6.33414	6.76227	7.5372	6.27781	6.56701	6.28619	6.36988	6.99948	6.77342	6.56457
CAPS	5.90148	5.70631	5.58892	5.68434	6.0435	5.70981	5.77403	5.72154	6.04023	5.7442	5.80734	6.08246	5.62221	5.60474	5.76813	5.7025	5.81195	5.72	5.68798	6.18862	5.59887	5.64413	5.85766	5.64845	5.65286	5.79059	5.56841	5.74901	5.83569	5.97187	5.88702	5.88035	5.54172	6.03257	5.71032	5.81493	5.65209	5.77627	5.96216	5.60603	5.83438	5.74638	5.83419	6.31168	5.71153	5.6818	5.71014	5.64125	5.74347
CAPZA1	8.79254	9.03131	8.49198	9.0626	8.56396	8.95253	8.63608	9.24282	7.89714	8.66488	8.77112	8.58184	8.78813	8.58892	8.26054	8.62326	8.52073	8.80602	8.60942	8.2279	8.22802	8.14069	8.37256	8.83823	7.69082	8.39169	9.92564	9.56664	9.23971	8.85165	8.45415	9.367	8.93457	8.87786	8.80899	9.14446	9.1276	9.12982	7.98756	8.51328	8.18538	8.11201	8.04879	7.03168	8.17588	7.6798	7.92541	8.73601	8.64888
CAPZA2	8.11267	8.7483	8.86424	8.74218	7.45048	8.31662	8.68561	8.98931	7.43154	7.97526	8.15938	7.37943	8.45225	8.09349	7.98846	8.14694	7.52281	8.32397	8.26469	7.45197	8.27058	8.01129	7.82554	8.44929	7.25575	7.63124	8.99544	8.78289	8.01838	7.70438	7.72747	8.16843	8.21005	7.78175	7.82099	8.06286	8.22485	8.04283	8.61288	9.8538	9.4701	9.11883	9.01502	8.39522	8.2954	8.45158	8.9989	8.03709	8.16635
CAPZB	8.68815	8.63292	8.7369	8.38357	8.86234	8.93366	8.86728	8.70078	9.11671	8.77727	8.29259	8.00593	8.90106	8.17323	8.51852	8.38091	8.49786	8.2694	8.62862	7.98159	8.24497	8.7907	8.71996	8.53273	8.78366	8.85023	8.66334	8.95939	8.38237	8.54582	8.56598	8.34598	8.99158	8.30151	8.27852	8.25345	8.30525	8.26539	8.10789	8.61335	8.17423	7.56923	8.28427	8.40597	8.25713	7.99038	7.94436	8.16774	8.47907
CARD11	6.56596	6.32858	5.85621	6.22768	6.65109	6.94036	6.39888	5.96756	6.8001	6.43872	6.46493	6.87822	6.34928	6.29026	6.9857	6.86527	7.0157	6.03967	6.47037	7.241	6.48346	5.97693	6.45907	6.35744	7.29933	6.61526	6.27582	6.34516	6.94133	6.63724	7.1133	6.61963	6.40054	6.09278	6.61988	6.51515	7.00112	7.08572	6.85185	6.15016	6.04316	6.27729	6.21383	7.1652	6.47677	7.21671	6.14206	6.35634	6.50525
CARD16	7.24373	6.99686	7.14338	7.717	7.08704	7.18676	7.07033	7.84668	7.48942	7.33019	7.45454	5.63016	7.84632	7.1394	7.73262	6.6673	6.45416	6.09094	7.03489	6.64178	7.65295	7.41522	7.89609	8.78338	6.89991	7.2053	8.3106	8.22153	7.36538	6.77018	6.58773	6.58712	7.41106	7.88317	7.52283	7.28766	7.08575	6.50816	6.11648	7.11147	7.08273	7.56937	6.65729	6.06588	6.14854	6.32265	7.09064	6.1425	6.77487
CARD19	7.25312	6.76012	6.85539	6.84791	7.57707	6.93766	7.20852	7.02295	7.12367	6.95608	6.90165	6.93029	6.89175	7.04289	6.79313	7.2176	7.13278	6.86188	6.68794	6.46412	7.85831	7.4633	7.22963	7.0838	7.30156	7.15605	6.7652	6.96985	6.55151	7.12549	7.07345	7.16621	7.63055	6.47	6.83436	6.4234	6.86732	6.51132	7.70924	6.80428	7.11361	6.57389	7.0807	6.86145	7.51681	6.86905	7.34404	6.78954	6.86732
CARD8	8.10702	8.41909	8.5732	8.49866	8.30588	8.51326	8.72439	8.83101	8.15848	8.63642	8.06579	7.67896	8.69399	8.28675	8.34857	7.89571	7.75222	8.20828	8.51039	7.40212	7.77084	8.1785	7.85226	7.66641	7.58655	7.85226	8.12337	8.01196	7.91631	7.95702	7.67641	8.05197	7.90834	8.72115	8.37153	8.61338	7.94091	8.34001	7.04771	8.83222	8.67097	8.62077	8.32496	8.20299	8.98934	8.52208	8.12909	8.45263	8.63492
CARHSP1	7.28516	7.43291	7.03785	7.19037	7.3224	6.73493	7.40964	7.44304	7.52267	7.30789	7.49754	8.25857	6.8782	7.50866	7.4659	7.33899	7.65884	7.47807	7.30162	7.47538	7.83236	7.41319	7.52205	6.96426	7.72544	7.54212	6.98718	7.27645	6.87414	7.61008	7.78974	7.46096	8.04605	7.3543	7.31757	6.91135	7.22014	7.09976	7.7715	7.09976	7.05816	7.47672	7.31369	8.18758	8.17723	8.15736	8.4458	7.17734	7.12403
CARMIL1	5.2712	5.3539	5.06557	5.42136	5.02541	5.63992	5.36763	5.54098	5.53777	5.13957	5.65003	5.88918	5.57334	5.3424	5.41429	5.5821	5.71609	5.51375	5.74819	5.44096	5.46999	5.24999	5.67838	5.44742	5.44473	5.33155	5.52473	5.55254	5.34197	5.32483	4.83041	5.36421	5.44896	5.41149	5.47439	5.39644	5.33573	5.4705	5.83304	5.14575	5.3269	5.33573	5.38629	4.95513	6.2896	5.74362	5.4419	5.32542	5.68401
CARMIL2	5.79247	5.5988	5.54759	5.81223	5.78411	5.71957	5.52897	5.60287	5.89277	5.53876	5.7983	5.96462	5.80296	5.63539	5.92536	5.92427	5.83833	5.81404	5.88771	6.0879	5.61018	5.71776	5.92954	5.66219	5.62302	5.68636	5.58135	5.70469	5.97239	5.78103	5.6132	5.65533	5.57271	5.73343	5.79707	5.70919	5.72584	5.93654	5.51784	5.64565	5.81225	5.67732	5.68636	5.82571	5.85671	5.65618	5.6334	5.85665	5.78935
CARNMT1	5.25232	4.91133	5.05843	4.66064	5.12182	5.59649	5.22426	4.93996	4.84775	5.38922	5.35811	5.26243	5.32704	5.71781	5.58951	5.69719	5.36186	5.63635	4.8913	5.10532	4.61055	4.89904	5.07363	5.03023	4.85976	5.20582	5.04231	4.97405	5.24628	5.55242	4.75871	5.34817	5.1697	4.94267	5.69159	5.32818	4.98321	5.36342	5.52219	5.1765	5.63345	5.47957	5.86657	5.22073	5.42732	5.61426	5.20946	5.24124	5.35519
CARS	7.2693	7.38252	7.40122	7.26857	7.40006	7.36104	7.17791	7.36539	7.53392	7.15492	7.4076	6.49777	7.22816	7.08339	7.23994	6.95956	7.13254	7.07412	7.16811	6.83515	7.12505	7.62203	7.34679	7.23727	7.14374	7.6908	7.18667	7.21085	7.17746	7.00446	7.09683	7.08968	7.30429	7.4614	7.35615	7.15784	7.09387	7.24718	6.6277	7.00345	6.94235	6.76936	6.81168	7.01161	7.05572	6.77282	6.90928	6.94272	7.28632
CARS2	6.17987	6.0653	5.99742	5.97418	6.38461	6.03868	6.18267	6.15967	6.28466	6.04262	5.87738	5.4143	5.80402	6.01649	5.91645	5.76163	5.79029	5.93044	5.58197	6.00904	6.23405	6.25394	6.22477	5.86954	6.40553	5.96384	6.43906	6.30809	5.79186	5.83453	5.81013	5.91459	6.28467	5.75789	5.64414	5.89952	5.93014	5.85471	5.4058	6.0938	5.96246	5.54109	5.88536	5.83804	6.1696	5.75474	6.55913	5.70329	5.70489
CASC10	4.82167	4.66647	4.75738	4.89088	4.98372	4.6918	4.70772	5.02478	4.70473	4.75674	4.85535	5.27601	4.83951	4.82453	4.8662	4.88579	4.84161	4.75741	4.90625	5.08505	5.16054	4.79963	4.7938	4.79532	4.91855	4.76903	4.9723	4.73902	4.83045	4.98078	4.78421	5.04873	4.82471	4.79852	4.94512	4.99212	4.84891	4.74565	5.08712	4.89482	4.82095	5.3222	4.98678	4.79826	5.27411	4.76369	4.73746	4.84404	4.84291
CASC2	4.12874	4.13719	4.08186	4.10333	4.27599	4.1018	4.28664	4.20134	4.14774	4.03671	4.02831	4.58502	4.20438	4.20297	4.331	4.14541	4.15879	4.17176	4.18105	4.30637	4.03093	4.18193	4.09038	4.31127	3.99514	4.45303	4.22748	4.39448	4.07297	4.05397	3.93469	4.04574	4.23837	4.05421	4.05096	4.24611	4.12703	4.07112	4.26035	4.15653	4.16871	4.0226	4.01411	4.14928	4.03726	4.33598	3.92173	4.19039	4.22179
CASC4	6.27113	6.37393	6.27215	6.45949	6.12356	6.01184	6.37761	6.53451	6.08302	6.63885	6.16157	5.65667	6.41402	6.08827	6.39421	6.135	5.63499	6.22535	6.1212	6.33581	5.88455	6.39861	6.07454	6.32459	6.19799	6.06105	6.58694	6.68182	6.32329	6.12284	6.03438	6.04616	5.97269	6.24562	6.68857	7.00859	6.15353	6.22473	5.63407	6.06734	6.09346	5.84719	6.04024	5.7664	6.07366	6.1175	5.79984	6.45627	6.32684
CASD1	5.28528	5.05706	5.18916	5.23307	4.93042	5.56824	5.05401	5.08362	4.92511	5.11043	5.42151	4.93583	5.3076	5.26432	5.17957	5.50409	5.49898	5.64983	5.25696	5.03284	5.5014	5.03619	5.13933	5.21873	5.17668	4.81001	5.2115	5.05251	5.21589	5.04411	5.18112	5.17492	4.99618	4.78739	5.28775	5.24551	5.25756	5.18678	5.09259	5.29495	4.92371	5.12479	5.60684	5.67117	5.67311	5.02507	5.16229	5.53485	5.12943
CASK	5.39355	5.76107	5.29037	5.46705	5.11212	5.51423	5.6952	5.27756	5.41975	5.3128	5.7552	5.24192	5.33565	5.23188	5.68277	5.95203	5.50258	5.72584	5.4272	5.77932	5.2943	5.24522	5.16572	5.50814	5.22084	5.72188	5.11222	5.76992	5.93906	5.50962	5.43693	5.68712	5.24041	5.53537	5.24565	5.63363	5.72987	5.59741	5.42379	5.20165	5.17814	5.40704	5.12583	5.32283	5.29511	5.3491	5.30492	5.71707	5.88122
CASP1	9.19789	9.35346	9.19729	9.79033	8.92735	9.19253	9.76383	9.61982	9.38086	9.74219	9.85775	7.91377	9.69888	9.1	10.4449	8.82065	8.66837	9.49155	9.50384	8.95003	9.05981	9.12479	9.44443	9.25543	8.72548	8.93899	9.3502	9.39188	9.63105	8.89511	8.88267	8.7972	8.67997	10.4201	9.88183	9.77375	9.37175	9.3096	8.10192	9.63414	9.85784	10.5535	9.48129	9.83458	8.53061	9.59135	10.6984	8.63882	9.18581
CASP10	6.10193	6.25197	6.29179	6.42995	6.19546	6.07181	7.02953	6.77497	6.5893	6.50914	6.28319	6.59035	6.33997	6.29669	6.63241	6.60135	6.4364	6.51513	6.81243	6.32992	6.60543	6.32168	6.28024	6.09828	6.78087	6.17501	6.24137	6.36122	6.25442	6.30802	6.45904	6.48613	6.69949	6.68777	6.66803	6.3714	6.51323	6.38996	6.71752	6.27363	6.38662	6.30836	6.70083	6.51046	6.38161	6.30711	6.46688	6.52015	6.63338
CASP2	7.54773	7.87094	7.72836	7.56949	7.55058	7.95933	7.77828	7.84231	7.30689	7.67739	7.17473	7.15907	7.46914	7.31085	7.15691	7.54911	7.45395	7.06898	7.73933	7.06154	7.26259	7.44159	7.54573	7.57035	7.38025	7.8115	7.60057	7.68942	7.65389	7.56298	7.47393	7.31425	7.28696	7.81132	7.2582	7.83231	7.53206	7.5907	6.94822	7.53253	7.48664	7.07506	6.9484	7.11	7.30882	7.16197	7.2388	7.52173	7.41126
CASP4	8.8101	9.43196	8.98252	9.94816	9.08658	8.9169	9.13423	9.67995	9.69273	9.29383	9.46821	8.04747	9.54194	8.78704	9.54418	8.79476	8.39618	8.96627	9.42718	8.81597	9.95273	9.10593	9.01443	9.77524	9.32777	9.83915	9.52388	9.32961	9.26184	9.08849	8.9549	8.84051	9.01548	10.4519	9.88007	9.9846	9.22252	8.97498	8.26887	9.228	9.16344	9.60612	8.72949	8.81538	8.79639	8.95638	9.41101	8.32539	8.88851
CASP6	6.46882	6.40979	6.10189	6.14097	6.7565	6.53209	6.18076	5.91345	6.43476	6.4392	6.34076	6.12219	5.91603	6.46065	6.71972	6.67583	6.27718	6.01132	6.10968	6.32546	5.98609	6.20181	6.38032	6.55847	6.26195	5.98333	6.27515	6.51942	6.65477	6.66347	6.58933	6.53426	6.31957	6.1061	6.12453	6.34937	6.34366	6.62803	6.78627	6.33381	5.92953	6.08898	6.072	6.19645	5.94813	6.13792	6.13392	6.53226	6.60069
CASP8	6.79185	7.31551	7.14075	7.15923	6.71715	7.17172	7.33506	7.51142	6.98775	7.05068	7.29817	6.33308	7.10099	6.66582	7.46097	7.04242	6.8332	7.30661	7.30958	6.76039	6.76863	7.15846	7.06917	6.94747	6.83562	7.25306	7.12255	7.11502	7.18144	6.98883	6.95368	6.94081	6.66967	7.31187	7.1924	7.77375	6.92224	7.13081	6.58313	6.7408	6.83229	6.79463	6.80805	6.70513	7.08399	6.89214	6.71172	7.41622	7.42844
CASP9	6.23571	6.13263	6.04357	6.1332	6.3999	6.35817	6.40069	6.25106	6.36487	5.99064	6.22968	6.14057	6.08947	5.92794	6.44847	6.05346	6.10614	6.02546	6.21052	5.97538	5.87647	6.2174	6.31893	6.19584	5.98057	6.23672	6.31799	6.34826	6.04571	5.99486	5.95829	5.94882	6.41402	6.25444	6.29425	6.13505	6.01289	5.97439	6.16073	6.12926	6.13996	5.93045	6.35541	5.87844	6.12172	5.80825	6.05657	6.00468	6.15006
CASS4	4.77915	5.91104	4.73212	5.56257	4.99005	5.1887	5.55575	5.50985	6.26269	5.54773	4.85969	4.64572	5.49908	4.76111	5.62861	4.94876	4.62038	4.77498	5.27166	6.00929	5.29563	5.40502	4.9613	4.8957	5.6956	5.04148	5.49756	5.43706	5.06574	5.56707	5.12691	5.12882	4.63302	5.41883	5.07013	6.02108	4.901	5.34422	5.16881	5.02021	5.33824	4.82652	5.11992	5.30026	5.38629	5.40603	4.56714	5.61253	5.3094
CAST	7.71229	7.55823	7.63983	7.52472	7.51422	7.97158	7.42952	7.87787	7.42268	7.42744	7.63734	7.0395	7.78687	7.79374	7.24104	7.33666	7.47682	7.78023	7.40199	6.81951	7.14382	7.47513	7.63898	7.48591	7.24188	7.73163	7.89562	7.60961	7.80042	7.52094	7.53125	8.08388	7.76401	7.5186	7.60551	7.50337	7.70883	7.63402	6.96907	7.54994	7.29449	7.18394	7.17693	7.03637	6.78352	7.09594	7.73355	7.39842	7.21042
CASTOR1	5.39294	5.7733	5.83321	5.50167	6.06626	6.27752	5.38822	5.5983	5.89651	5.42525	5.60717	5.36049	6.36569	5.68913	5.46488	5.42235	5.61423	5.64362	5.37705	5.03388	7.33006	5.20685	5.91163	5.29168	7.35088	6.30866	5.40887	5.43057	5.16839	6.02701	6.25063	5.63701	6.21826	6.08363	5.90934	5.38035	5.53491	5.36578	6.00206	5.26169	5.54239	5.12026	5.06914	5.86219	6.05334	5.88855	6.56068	5.24986	4.92799
CASTOR3	6.21383	6.54947	6.28785	6.2825	6.60605	6.51766	6.15649	6.2543	6.70288	6.02764	6.0642	6.65279	6.49344	6.12014	6.39726	6.18191	6.82781	6.36491	6.38194	6.21489	6.17273	6.47178	6.3124	6.30829	6.54947	6.69783	6.19005	6.27006	6.33524	6.37612	6.24103	6.56183	6.39883	6.39807	6.34621	6.67788	6.25175	6.16501	6.12268	6.09161	6.27096	6.24124	6.18714	6.17666	6.67581	6.07272	5.91857	6.35632	6.15389
CASZ1	5.78974	5.64547	5.71957	5.5983	5.88187	5.65808	5.55025	5.89168	6.06087	5.78054	5.61609	5.76217	5.66722	5.67407	5.69795	5.48484	5.6821	5.47736	5.86671	5.84535	5.70446	5.75144	5.79245	5.79355	5.92797	6.06897	5.87124	5.82815	5.63283	5.60069	5.6276	5.57604	5.93454	5.74665	5.48543	5.64996	5.60834	5.6089	5.20887	5.83822	5.87378	5.39305	5.74201	5.48729	5.61017	5.5679	5.90542	5.51011	5.53358
CAT	7.65875	8.53795	8.33698	8.51985	8.25771	8.3754	8.68877	7.65231	9.33569	8.53269	8.92475	8.64132	8.72265	9.01341	8.97391	8.21894	7.65012	9.00727	8.36732	8.27977	8.1588	8.51394	8.41588	8.98455	8.30161	8.43057	9.98694	9.92899	9.09528	8.74889	8.7909	8.75952	8.62384	8.22081	8.19424	8.46306	8.81888	8.83771	7.81708	8.05495	8.1024	8.78783	7.84936	8.37205	8.23225	8.31021	8.11082	8.84324	7.89187
CATSPERE	4.84165	4.59219	4.53879	4.77806	4.54752	4.68667	4.74694	4.80086	4.79842	4.89358	4.68223	5.08119	4.55619	4.88665	4.68413	4.68795	4.84335	4.72756	5.00881	4.94848	4.9121	4.52112	4.60685	4.72371	4.43281	4.50736	4.42124	4.57124	4.73241	4.60969	5.00486	4.54885	4.84406	4.58422	5.02289	4.71045	4.95665	4.97151	4.44701	4.53758	4.6067	4.84214	4.867	4.83348	4.69271	4.61338	4.80127	4.80325	4.76397
CAV1	4.75406	4.56913	4.77366	4.96497	4.93516	5.43091	4.54071	4.72604	4.77864	4.77147	4.63757	4.88076	4.85359	5.24574	4.63538	5.53363	4.82143	4.91916	4.69126	4.77525	4.65127	4.82509	4.61875	4.75684	4.48524	5.05762	5.01067	5.04379	4.79475	4.70337	4.59967	4.88013	4.74155	4.69293	4.86159	4.83912	5.08277	5.36991	4.90487	4.75415	4.68526	5.06569	4.71507	4.70585	4.73704	5.19978	4.83802	5.64221	5.68637
CAV2	4.66969	4.43704	4.57298	4.53572	4.88854	4.76229	4.77165	4.63548	4.59767	4.37099	4.69466	5.10163	4.6723	4.27515	4.27932	4.53602	5.39227	4.99326	4.36223	4.40643	4.68144	4.82079	4.95217	4.78173	4.79777	4.46127	4.6983	4.56383	4.3438	4.66578	4.62374	4.50559	4.80599	4.53324	4.61355	4.3427	4.71162	4.73141	5.72086	4.60449	4.38032	4.87798	4.36282	4.70618	4.56045	4.5329	5.12161	4.52893	4.56353
CAVIN1	5.34197	5.13974	5.13224	5.21906	5.15807	5.13563	5.40578	5.3721	5.26753	5.04974	5.36137	5.33477	5.11428	5.36829	5.24316	5.29271	5.51334	5.38426	5.36559	5.44388	5.31745	5.75826	5.37585	5.31265	5.39442	5.12438	5.35871	5.3598	5.24988	5.29287	5.22388	5.24932	5.37154	5.11791	5.06126	5.29648	5.31236	5.34395	5.37559	5.58613	5.3191	5.22948	5.29883	5.3627	5.20889	5.43032	5.53607	5.26903	5.33241
CAVIN2	7.5935	7.37313	8.03548	7.70987	6.33331	9.41877	7.53078	7.92003	6.70917	5.78942	7.62589	8.09267	6.94256	6.70173	5.51943	7.60522	8.24816	7.62837	7.92739	7.28182	8.91297	6.66771	7.41717	8.67996	7.79567	7.54711	6.99084	6.66965	6.90953	7.655	7.6095	8.30408	8.92382	7.2542	7.36748	6.90841	8.40682	7.51121	10.1713	6.37547	6.39066	7.69371	5.85133	7.25364	7.51192	7.35119	7.136	7.53322	6.45948
CBARP	5.15223	5.14813	5.12735	5.16472	5.1028	4.9837	5.14863	4.99948	5.19667	4.96751	5.26655	5.47176	5.10266	5.16164	5.27303	5.31317	5.12746	5.19188	5.26472	5.54431	5.22275	5.36081	5.23953	5.28143	5.13556	5.17479	5.12788	5.33881	5.12232	5.19572	5.29411	5.12708	5.10035	5.27637	5.01801	5.03891	5.23359	5.28938	5.20381	5.56598	5.42377	5.40289	5.3877	5.604	5.3584	5.32127	5.40582	4.97553	5.23328
CBFA2T2	5.88141	5.81061	5.81615	5.83633	6.25775	6.15055	6.05724	5.64523	5.94513	6.20194	5.95296	5.84994	6.20581	6.0625	6.09363	5.97025	6.17633	6.31929	5.52215	6.00702	5.63119	5.92712	6.00354	5.9836	5.96423	5.78022	5.98863	6.05483	6.12748	5.71107	5.89235	6.07504	5.93592	5.82744	6.24813	5.74925	5.96008	6.15919	6.5614	5.76523	5.85346	5.77062	5.93407	6.00577	6.24441	6.03508	5.99872	6.01519	6.03366
CBFB	7.70756	7.4746	7.76915	7.72883	7.71521	8.39981	7.75015	7.75992	7.15463	7.82833	8.13982	7.19688	8.25458	7.62143	7.91281	8.27623	7.94491	7.73777	7.8068	7.05722	7.7604	7.63891	7.56173	7.87132	7.62269	7.44885	8.12314	7.77495	7.69857	7.6091	7.4925	7.97362	7.33036	7.44234	7.45147	7.72213	7.81781	7.80087	8.53699	8.1933	8.66436	8.33054	8.34972	7.39147	7.99471	8.08912	8.52955	8.07276	7.80749
CBL	7.82755	7.99504	7.82412	7.6582	7.76836	7.37234	7.8523	8.04905	8.47421	7.94349	7.52995	7.05216	7.51935	7.58715	8.10369	7.45931	7.06153	8.01023	7.84499	7.52779	7.6063	7.49068	7.44314	7.12214	7.28883	8.04498	7.88497	7.67264	7.73935	7.47795	7.35793	7.68617	7.48934	7.96681	7.7615	8.25265	7.87467	7.97819	7.15163	7.99363	7.48164	7.13075	7.653	6.97369	8.14391	7.25335	7.05083	7.4615	8.0707
CBLB	6.39426	6.01626	5.66776	5.83558	6.06451	6.52045	5.85633	5.55593	5.70945	6.10737	5.8937	6.03037	6.17475	6.41418	6.14588	7.11243	7.02159	6.56327	5.59641	6.06642	5.69527	5.58833	5.49275	5.82442	5.93154	5.84563	5.68127	5.52296	6.00595	6.26326	6.71845	6.09681	5.46102	5.57986	5.77169	6.16262	6.06447	6.36316	7.98624	6.56601	6.59408	6.49659	6.34503	6.71845	6.05655	7.02981	7.02416	6.52544	5.92003
CBLC	5.41237	5.51972	5.40129	5.42206	5.35904	5.36205	5.4019	5.54119	5.44074	5.40665	5.62078	5.97355	5.54324	5.40667	5.55513	5.34929	5.65682	5.50091	5.72256	5.70427	5.42802	5.4058	5.33993	5.41333	5.67697	5.53424	5.64403	5.73441	5.52736	5.40408	5.46135	5.41098	5.58675	5.57416	5.47101	5.39003	5.62497	5.36478	5.47461	5.52744	5.61091	5.43308	5.58984	5.3265	5.30784	5.46899	5.67712	5.52251	5.5537
CBLL1	6.01344	6.16408	6.0419	6.02658	5.48662	6.5481	6.46965	6.254	5.77941	5.81949	6.39259	5.42341	6.49543	6.20295	6.27799	6.27889	6.0509	6.33925	6.14185	5.37284	6.18714	6.26671	6.06934	6.4286	6.43738	6.19572	6.53019	6.39058	6.2757	6.76374	6.27597	6.2032	5.91394	6.38344	6.42108	6.59944	6.20003	6.17952	5.63104	5.68473	5.71014	6.05815	5.58775	5.38462	5.83732	5.7641	5.37338	6.19221	6.01638
CBLN4	4.45123	4.60764	4.65186	4.89542	4.64813	4.65067	4.5963	4.87292	4.75993	4.47256	4.73677	4.94239	4.60141	4.77836	4.69534	4.51694	4.76357	4.70373	4.9339	5.0204	4.94688	4.64349	4.58488	4.89157	4.70049	5.32505	4.44431	4.55864	4.50053	4.91316	4.68108	4.62553	4.77428	4.79939	4.61009	4.79678	4.50538	4.4895	4.70429	4.78674	4.74508	4.60811	4.73266	4.69895	4.57434	4.93185	5.12872	4.58599	4.58835
CBR4	6.95829	7.05256	6.98193	6.77205	6.70627	6.78064	6.77628	6.62085	6.32705	6.73384	6.56258	6.24489	7.04087	7.05248	6.72461	6.19757	6.7186	6.85135	6.34558	6.20222	6.48204	6.31853	6.5457	6.81624	6.25364	6.41923	6.80382	6.71226	6.87635	6.80328	6.4391	6.6707	6.58226	6.5447	6.62037	6.88441	6.64863	6.90931	7.74758	6.89267	6.91376	6.81534	6.89142	6.35605	6.86242	6.59887	6.90184	6.84294	6.72389
CBS	5.93554	6.84082	5.77302	6.45691	5.95437	5.91996	6.23198	6.64894	7.78184	6.49703	5.9026	5.83808	6.32296	5.95626	5.71842	5.8991	5.43922	6.18396	6.37713	6.49429	5.9037	6.44535	5.42321	5.87247	5.857	6.20381	5.4331	5.44895	5.92059	6.04632	6.1694	6.06429	5.56134	6.60516	6.26161	6.45857	6.30892	6.3029	5.68238	7.08792	6.84901	5.38344	6.48028	5.70173	5.90911	5.83531	6.10435	6.08331	6.33869
CBX2	5.01824	5.06078	5.13658	5.24156	5.15378	5.05527	5.09938	5.19417	5.31236	5.16812	5.15915	5.6632	5.18605	5.2746	5.23188	5.24553	5.28774	5.20119	5.41691	5.33622	4.94494	5.07684	4.8893	5.24198	5.09623	5.18851	5.27268	5.41335	5.24019	5.14879	5.2018	5.26942	5.05285	5.1219	5.62452	5.22657	5.10429	5.26882	5.22912	5.081	5.62306	5.08755	5.17981	5.07585	5.2995	5.24338	5.20263	5.0752	5.24559
CBX3	7.31213	7.60332	7.66126	7.77766	7.16535	7.78656	7.60069	7.56417	7.06996	7.84906	7.43455	6.66428	8.08857	7.74579	7.34347	7.74736	7.32583	7.56907	7.34599	6.55483	8.17148	8.00763	8.04046	7.84657	8.45684	7.7939	7.52264	7.5799	7.25391	7.43005	7.46359	7.26944	8.07804	7.49963	7.09534	7.03801	7.28534	7.0735	7.68582	7.72052	7.76071	7.28047	7.40399	7.57755	7.36015	7.63588	7.86187	6.8533	6.88169
CBX4	6.25703	6.40684	6.04031	6.30152	6.25777	6.27758	6.70877	6.47309	6.99268	6.82457	6.13799	5.61559	6.51561	6.02371	6.81884	6.97112	6.28027	6.19475	6.3574	6.2935	6.01185	6.95459	6.1474	6.14687	6.16152	6.4036	6.04463	6.27953	6.20131	6.38727	6.36708	6.06848	5.81642	6.83386	6.68861	6.89405	6.31381	6.47841	5.64908	6.52152	6.38665	6.10699	6.8429	6.26216	6.88859	6.44142	6.04293	6.33316	6.84476
CBX5	6.55287	5.8822	6.23258	5.90009	6.93531	6.33458	5.89004	6.04465	6.24714	6.27565	6.09275	6.27881	6.348	6.98199	6.14284	6.59211	6.36349	5.74969	5.95005	6.29507	5.77459	6.29815	6.12657	6.57251	5.4914	6.14477	6.60701	6.2855	6.328	6.13964	6.38213	6.31682	6.67962	6.43623	5.97152	6.44204	6.41205	6.65546	5.92935	6.36928	6.6383	5.98588	6.04248	6.29853	5.91646	5.98848	6.11824	7.09294	6.73242
CBX6	8.05717	7.70701	7.9066	7.22146	8.15346	7.82976	7.45106	7.41594	8.00002	7.80748	7.32997	7.24181	7.51033	7.79802	8.09703	7.70072	7.68486	7.92165	7.13426	7.89817	7.33467	7.31637	7.46299	7.61039	7.3322	7.6277	7.76095	7.90942	7.9043	8.1091	7.81463	7.85741	7.4943	7.23311	7.3917	7.661	7.89773	7.98029	6.98009	7.47669	7.19083	7.04802	7.27837	7.24686	7.37274	7.2536	6.74197	8.03153	7.92557
CBY1	5.78247	5.76666	5.74119	5.59501	5.54912	5.72763	5.6023	5.38713	5.69393	5.60469	5.76128	5.87481	5.91401	5.85102	5.55268	5.65467	5.61688	5.71962	5.83595	6.10947	5.77019	5.61738	5.83533	5.71236	5.53023	5.48304	5.69526	5.65487	5.78837	5.73732	5.73189	5.82106	5.93861	5.53082	5.39362	5.75451	5.67049	5.86355	5.84542	5.70499	5.48048	5.83804	5.71342	6.22693	5.94969	5.75736	5.64781	5.85095	5.76327
CC2D1A	5.89526	5.75811	5.82299	5.51238	6.01446	5.45651	5.78414	5.49934	6.00942	5.63543	5.47112	5.71124	5.47806	5.58773	5.65225	5.56162	5.64248	5.55028	5.84887	5.81066	5.56436	5.68264	5.62304	5.63433	5.80422	5.61234	5.66501	5.61305	5.74505	5.445	5.51638	5.72852	5.82844	5.57629	5.8221	5.60096	5.77872	5.64739	5.481	5.70103	5.51229	5.54985	5.51139	5.90056	5.62067	5.80818	5.79077	5.60532	5.76211
CC2D1B	6.21	6.1967	6.15361	6.09175	6.26684	6.34496	6.26434	5.77053	6.03271	6.28757	6.14891	5.69201	6.03605	5.79297	6.35248	5.97094	6.37992	6.01613	6.12462	6.1319	5.75129	6.24069	6.14085	6.04081	5.84844	6.09152	5.92009	6.00846	6.09554	6.18448	6.00262	6.02297	5.82763	5.90017	5.82255	6.18561	6.0141	6.02558	6.46947	6.2647	6.17416	5.90096	6.21611	6.00306	6.43924	6.11764	6.13107	6.09327	6.07528
CCAR1	6.88153	6.47352	6.85393	6.36355	6.93889	7.12069	6.42081	6.46178	6.62751	6.81153	6.71287	5.96618	6.89742	7.00108	6.69171	6.47917	6.54195	6.87588	6.19665	6.09702	6.13587	6.36911	6.64209	6.70968	6.04102	6.59489	6.80756	6.80194	7.044	6.48783	6.37088	6.67921	6.57163	6.74808	6.44959	6.73252	6.97638	6.95564	6.28872	6.46961	6.59015	6.48529	6.4504	6.2948	6.33357	6.17256	6.45862	6.90631	6.80482
CCAR2	5.54377	5.63845	5.4509	5.54035	5.66694	5.79642	5.80562	5.4313	5.71597	5.55752	5.47651	5.6838	5.42496	5.78096	5.45078	5.42231	5.82505	5.48724	5.79875	5.82496	5.38216	5.6025	5.74616	5.63898	5.37706	5.73246	5.48975	5.64421	5.66103	5.58428	5.69547	5.55996	5.64435	5.58726	5.40123	5.62399	5.59029	5.59986	5.62263	5.78917	5.74881	5.6184	5.63869	5.83677	5.63357	5.63926	5.51117	5.66706	5.52428
CCBE1	4.95201	4.92879	4.90523	5.04436	5.10911	4.82653	5.1994	5.21987	5.18598	5.01894	5.12107	5.36522	5.00945	4.88551	4.94556	5.18099	5.08069	5.13663	5.20614	5.3927	4.80105	5.28306	4.91115	4.66024	5.11988	5.10051	4.76792	4.87738	5.10316	5.18553	5.15935	4.97032	5.37393	5.08754	6.01983	5.30218	4.72953	4.91082	5.07503	5.33764	5.23989	5.14802	6.01715	5.41371	5.37613	5.36832	5.17604	4.82087	5.1807
CCDC117	7.31908	7.22612	7.50982	7.34473	6.87285	7.6408	6.9523	7.39172	6.42324	7.28395	7.42886	7.56845	7.64528	7.4328	6.98413	6.99377	7.27216	7.39302	7.49446	6.63104	7.0251	6.85247	7.09675	7.28068	6.71193	7.27087	7.6329	7.39631	7.3179	6.94895	6.96655	7.13805	7.60679	7.1949	6.94703	7.23336	7.53526	7.48253	7.85795	7.47789	7.62959	8.10153	7.31501	7.09269	7.2332	7.29391	7.27965	7.4507	7.29414
CCDC120	5.5664	5.49183	5.42553	5.38782	5.41511	5.41624	5.01959	5.32605	5.44478	5.36872	5.34776	5.51136	5.60798	5.13548	5.42365	5.23596	5.22532	5.43822	5.55301	5.40293	5.78512	5.16465	5.52082	5.40873	5.69765	5.53841	5.4438	5.36236	5.28466	5.45505	5.4132	5.26566	5.26501	5.46573	5.48924	5.29378	5.20226	5.25334	5.70884	5.4547	5.55047	5.36963	5.7621	5.49955	5.55057	5.37698	5.5402	5.23497	5.36026
[truncated: 11,688 more rows]
[truncated: 97 more columns]
