# Supplementary material for: CMTM3 regulates neutrophil activation and aggravates sepsis through TLR4 signaling
Source: EMBO Rep. 2024 Oct 25;25(12):5456–77. doi: 10.1038/s44319-024-00291-7 (PMC11624275; doi:10.1038/s44319-024-00291-7)
Supplement: Supplementary file 2 — Source data Fig. 1 [file 44319_2024_291_MOESM2_ESM.zip › Figure1I/Figure1I.xlsx]

## Sheet: Sheet1
CMTM3	IL1B
7.23736	8.31764
7.03681	8.95012			Statistical description
6.92292	8.47831			group	Num	Min	Max	Median	IQR	Q1	Q3	Mean	SD	SE
6.94227	9.06743			CMTM3	146	6.572	7.609	7.015	0.245	6.89	7.135	7.02	0.188	0.016
7.03252	8.9295			IL1B	146	6.421	10.661	8.664	0.955	8.154	9.108	8.588	0.752	0.062
7.06909	8.61859
7.24019	9.22581
7.28378	9.32578			Shapiro-Wilk normality test
7.34	9.1151			Group	statistic	p value
7.03405	8.70632			CMTM3	0.985	0.109
7.02417	9.10585			IL1B	0.98	0.035
6.57179	7.25225
6.77725	8.89798
6.86919	7.1459			Correlation Coefficients Table
7.36596	9.67257			Method	r	R^2	p value
6.97148	7.57557			Spearman	0.383	0.147	1.78e-06
6.87632	6.99235
6.91231	8.58946
7.12148	9.30152
6.81854	8.64715
7.10185	9.88031
7.32423	8.58605
7.14833	7.54299
7.02234	9.14898
7.33231	9.88867
6.90782	8.63239
6.9534	9.26152
7.14677	9.10936
6.87158	8.94706
6.79407	9.28443
6.92775	8.69266
6.71556	7.69819
6.95868	7.86064
7.16388	9.32953
7.01485	9.53345
7.13616	9.23542
6.78972	8.10385
6.74431	8.37166
6.72933	6.79269
7.4415	8.06208
6.79159	8.08278
7.02247	8.20939
7.50273	8.55813
7.21086	8.84618
7.12566	8.82331
7.2587	8.92651
6.91159	8.24769
6.64199	7.55919
7.1229	8.62162
6.855	6.93375
7.09381	8.08445
6.89447	7.416
7.14421	9.5457
6.76248	7.05994
7.01935	8.23252
7.21609	8.66423
6.93245	7.76935
6.90267	7.65337
6.96702	10.1215
7.0674	8.83185
6.79382	9.12102
6.92768	9.31338
6.90566	8.65802
7.01456	8.14144
6.88383	9.78376
7.12042	7.79639
7.14148	9.17354
7.02283	9.1639
7.27522	8.03756
7.21516	8.20997
7.26253	9.42619
6.82522	8.94706
7.04876	8.93565
6.9638	8.58189
7.00241	8.62636
6.82615	7.21506
7.08246	9.01658
6.88028	9.25215
6.75119	7.94568
6.78441	8.27539
7.02734	8.34388
6.92254	8.66341
6.94934	8.31031
6.90029	8.88669
7.0396	8.55944
6.82753	8.4779
6.9727	7.85388
6.86672	8.93269
6.83198	9.18
6.96436	8.79549
7.03431	8.37397
7.01414	8.84639
6.89961	8.10645
7.07457	8.81973
6.96037	8.17023
7.04559	8.03091
7.06768	8.80408
7.19719	8.67742
6.77475	7.51001
7.04109	8.98951
6.99218	9.06762
7.27128	10.6613
7.28456	8.7709
7.03259	8.84454
7.01228	7.81562
7.05391	8.53247
7.15507	9.66511
7.41707	8.30877
6.81532	8.495
7.16638	10.0501
7.38511	9.32609
7.13517	8.28366
7.0096	8.53369
6.88896	9.25913
7.18475	9.26571
7.37838	9.61735
7.07407	8.59283
6.9551	8.30808
7.13465	9.34156
6.87861	8.04902
6.8009	9.27277
7.60932	8.98884
7.39386	9.32436
6.89741	8.56956
6.90779	9.29127
7.14255	9.07064
7.28077	7.61943
7.23301	9.03705
7.36577	9.25431
7.03787	6.42096
6.68034	7.31945
6.87672	8.14817
6.96428	8.89685
6.96673	8.69616
6.86102	7.16137
6.76589	8.76846
6.86858	8.93527
7.11038	9.05102
7.10583	7.43733
6.76345	8.53934
7.05701	8.24466
7.1248	8.21916
6.93516	7.35658
6.96806	8.86784
7.03743	9.74866
6.75116	6.81193
