# Supplementary material for: CMTM3 regulates neutrophil activation and aggravates sepsis through TLR4 signaling
Source: EMBO Rep. 2024 Oct 25;25(12):5456–77. doi: 10.1038/s44319-024-00291-7 (PMC11624275; doi:10.1038/s44319-024-00291-7)
Supplement: Supplementary file 2 — Source data Fig. 1 [file 44319_2024_291_MOESM2_ESM.zip › Figure1H/Figure1H.xlsx]

## Sheet: Sheet1
CMTM3	TNF
7.23736	6.55623
7.03681	6.11842			Statistical description
6.92292	6.65269			group	Num	Min	Max	Median	IQR	Q1	Q3	Mean	SD	SE
6.94227	5.73327			CMTM3	146	6.572	7.609	7.015	0.245	6.89	7.135	7.02	0.188	0.016
7.03252	7.40165			TNF	146	5.231	7.57	6.446	0.587	6.174	6.761	6.484	0.44	0.036
7.06909	6.56597
7.24019	6.61549
7.28378	7.0891			Shapiro-Wilk normality test
7.34	5.78433			Group	statistic	p value
7.03405	6.59926			CMTM3	0.985	0.109
7.02417	7.13494			TNF	0.988	0.27
6.57179	6.53356
6.77725	6.18175
6.86919	5.89649			Correlation Coefficients Table
7.36596	6.55599			Method	r	95%CI	R^2	p value
6.97148	5.92692			Pearson	0.28	0.123-0.423	0.078	0.000633
6.87632	6.29803
6.91231	7.01435
7.12148	6.81597
6.81854	6.23526
7.10185	6.89797
7.32423	7.11229
7.14833	7.39361
7.02234	7.13234
7.33231	7.11112
6.90782	5.81191
6.9534	7.06133
7.14677	7.57019
6.87158	6.44355
6.79407	6.94498
6.92775	6.7694
6.71556	6.05365
6.95868	6.40846
7.16388	5.90246
7.01485	6.00692
7.13616	5.99008
6.78972	6.21107
6.74431	6.13435
6.72933	6.19038
7.4415	6.74721
6.79159	6.42732
7.02247	6.33708
7.50273	6.38442
7.21086	5.99768
7.12566	6.53488
7.2587	6.46835
6.91159	5.82715
6.64199	5.82138
7.1229	6.21318
6.855	6.36979
7.09381	6.08585
6.89447	6.68662
7.14421	7.06894
6.76248	6.71055
7.01935	5.81716
7.21609	6.09457
6.93245	7.12729
6.90267	6.75843
6.96702	7.00198
7.0674	6.44748
6.79382	6.7688
6.92768	6.24928
6.90566	5.96388
7.01456	6.04599
6.88383	7.20709
7.12042	6.00906
7.14148	6.36576
7.02283	6.63911
7.27522	6.14162
7.21516	6.62139
7.26253	6.5789
6.82522	6.37096
7.04876	6.52467
6.9638	6.68525
7.00241	6.38452
6.82615	6.3733
7.08246	6.48187
6.88028	6.15434
6.75119	6.37355
6.78441	6.17144
7.02734	6.36617
6.92254	6.39166
6.94934	6.01186
6.90029	6.29388
7.0396	6.58446
6.82753	6.62409
6.9727	6.51851
6.86672	6.95327
6.83198	6.56016
6.96436	6.36188
7.03431	6.21552
7.01414	6.77017
6.89961	6.39677
7.07457	6.38572
6.96037	6.67736
7.04559	6.36664
7.06768	6.14728
7.19719	7.10218
6.77475	6.18629
7.04109	6.54985
6.99218	6.29885
7.27128	7.34169
7.28456	6.53462
7.03259	6.1529
7.01228	5.23118
7.05391	6.49783
7.15507	6.61407
7.41707	6.95317
6.81532	6.06907
7.16638	6.85907
7.38511	7.28513
7.13517	7.21612
7.0096	6.27465
6.88896	6.30711
7.18475	6.91568
7.37838	6.57079
7.07407	6.56802
6.9551	6.66238
7.13465	7.03715
6.87861	6.76491
6.8009	6.70097
7.60932	5.83814
7.39386	7.31088
6.89741	6.21932
6.90779	6.11539
7.14255	7.45856
7.28077	6.94904
7.23301	6.71362
7.36577	6.86731
7.03787	5.91528
6.68034	5.99872
6.87672	5.74517
6.96428	7.54033
6.96673	5.67651
6.86102	6.27372
6.76589	5.96264
6.86858	6.80568
7.11038	6.23543
7.10583	6.36915
6.76345	6.24411
7.05701	6.04162
7.1248	6.7615
6.93516	6.64849
6.96806	6.32383
7.03743	6.58569
6.75116	5.8345
