# Supplementary material for: CMTM3 regulates neutrophil activation and aggravates sepsis through TLR4 signaling
Source: EMBO Rep. 2024 Oct 25;25(12):5456–77. doi: 10.1038/s44319-024-00291-7 (PMC11624275; doi:10.1038/s44319-024-00291-7)
Supplement: Supplementary file 2 — Source data Fig. 1 [file 44319_2024_291_MOESM2_ESM.zip › Figure1E/Figure1E.xlsx]

## Sheet: Sheet1
Dataset	samples	survival	CMTM1	CMTM2	CMTM3	CMTM4	CMTM5	CMTM6	CMTM7	CMTM8
GSE33118	GSM820371	0	5.73159	10.8641	7.23736	6.91129	7.64803	8.12214	8.24734	5.26129
GSE33118	GSM820372	0	6.02271	10.6442	7.03681	5.83621	6.67239	8.41858	8.04738	5.1639			group1	group2	Num	Min	Max	Median	IQR	Q1	Q3	Mean	SD	SE
GSE33118	GSM820373	1	6.02508	10.3555	6.92292	6.83176	6.56048	8.41737	7.99767	4.95937			CMTM1	survival	70	5.539	6.656	6.103	0.354	5.951	6.305	6.115	0.256	0.031
GSE33118	GSM820374	1	6.04477	10.0998	6.94227	5.99947	6.85581	8.48372	7.59433	5.04925			CMTM1	non-survival	36	5.649	6.515	6.044	0.198	5.958	6.156	6.069	0.205	0.034
GSE33118	GSM820375	1	6.17761	10.9631	7.03252	6.87875	7.70513	8.14646	8.68495	5.2804			CMTM2	survival	70	8.977	12.224	10.695	1.008	10.108	11.117	10.611	0.743	0.089
GSE33118	GSM820376	0	5.96995	9.7857	7.06909	6.47864	7.41145	8.43374	8.04613	5.3237			CMTM2	non-survival	36	8.01	12.339	10.893	1.731	9.713	11.444	10.556	1.112	0.185
GSE33118	GSM820377	0	6.23257	11.2835	7.24019	6.14455	6.97898	8.74723	8.23723	4.72697			CMTM3	survival	70	6.642	7.609	7.047	0.279	6.915	7.194	7.069	0.191	0.023
GSE33118	GSM820378	1	6.3826	11.834	7.28378	6.18641	6.6386	8.93233	7.73774	5.11067			CMTM3	non-survival	36	6.572	7.442	6.969	0.212	6.867	7.078	6.973	0.184	0.031
GSE33118	GSM820379	1	6.23277	10.7381	7.34	5.92791	6.95879	8.2224	8.52111	6.10567			CMTM4	survival	70	5.232	7.147	6.375	0.577	6.092	6.669	6.393	0.383	0.046
GSE33118	GSM820380	0	6.11871	11.5318	7.03405	6.13484	6.36575	8.46346	8.23555	5.12132			CMTM4	non-survival	36	5.773	7.005	6.289	0.378	6.115	6.493	6.294	0.321	0.054
GSE33118	GSM820381	1	5.92646	10.9745	7.02417	6.67893	6.27791	8.45795	7.49335	5.56909			CMTM5	survival	70	4.843	8.277	6.622	0.931	6.127	7.058	6.678	0.724	0.087
GSE33118	GSM820382	0	5.71785	9.03704	6.57179	6.0745	8.22055	7.3463	7.31035	5.0203			CMTM5	non-survival	36	5.376	8.221	6.869	0.765	6.4	7.165	6.8	0.608	0.101
GSE33118	GSM820383	0	6.43424	9.73681	6.77725	6.93814	5.37608	8.43186	7.95035	5.50878			CMTM6	survival	70	7.493	8.952	8.456	0.436	8.176	8.612	8.405	0.329	0.039
GSE33118	GSM820384	0	5.34692	10.9228	6.86919	6.67488	5.95603	7.93644	8.10049	5.14442			CMTM6	non-survival	36	7.672	8.802	8.426	0.429	8.185	8.613	8.378	0.31	0.052
GSE33118	GSM820385	1	5.80084	10.3763	7.36596	5.85556	4.84282	8.3564	8.05969	5.59051			CMTM7	survival	70	7.458	8.685	8.01	0.315	7.813	8.128	7.977	0.269	0.032
GSE33118	GSM820386	0	5.99292	9.8251	6.97148	5.84754	6.87584	8.19499	7.79402	6.36675			CMTM7	non-survival	36	7.121	8.498	7.884	0.386	7.715	8.101	7.888	0.335	0.056
GSE33118	GSM820387	0	5.93001	9.48325	6.87632	6.28608	7.16915	7.79652	7.94575	5.27614			CMTM8	survival	70	4.685	6.127	5.285	0.451	5.063	5.514	5.313	0.326	0.039
GSE33118	GSM820388	1	5.89119	9.96987	6.91231	6.31809	6.11118	8.55826	7.67781	5.13123			CMTM8	non-survival	36	4.559	5.867	5.312	0.472	4.982	5.454	5.232	0.338	0.056
GSE33118	GSM820389	1	6.47346	9.42816	7.12148	6.40727	5.97275	8.39934	7.71199	5.38881
GSE33118	GSM820390	1	5.94699	11.2835	6.81854	5.23178	7.13263	7.49274	7.84333	5.5042
GSE54514	GSM1317914	0	5.96176	8.00956	6.72933	6.16992	9.69103	7.78332	7.12123	5.45398
GSE54514	GSM1317915	0	6.0962	12.2047	7.4415	6.80971	6.15099	8.6134	7.77795	4.79156
GSE54514	GSM1317916	0	6.02015	11.0202	6.79159	6.56542	5.98575	8.79255	7.72493	4.56063			group1	Diff	95%CI	p value
GSE54514	GSM1317917	0	5.79393	10.5207	7.02247	5.77289	6.86265	8.56934	6.85172	4.98679			CMTM1	-0.039	-0.143-0.054	0.370
GSE54514	GSM1317918	0	5.86927	12.3394	7.50273	5.92141	6.1721	8.42627	7.67153	5.42471			CMTM2	0.050	-0.395-0.434	0.834
GSE54514	GSM1317919	0	5.6492	9.92002	7.21086	5.87173	6.90037	7.67152	7.39501	5.43093			CMTM3	-0.091	-0.168- -0.016	0.020
GSE54514	GSM1317920	0	5.96021	11.79	7.12566	5.87301	7.70434	8.6134	7.71693	5.52064			CMTM4	-0.106	-0.257-0.048	0.168
GSE54514	GSM1317921	0	6.68017	10.2603	7.2587	5.91358	6.86609	8.15343	7.23322	5.45516			CMTM5	0.164	-0.093-0.436	0.197
GSE54514	GSM1317922	0	5.95273	8.69557	6.91159	6.14049	7.25302	8.57816	7.5261	4.56372			CMTM6	-0.028	-0.147-0.105	0.600
GSE54514	GSM1317945	1	5.98799	9.0473	6.64199	6.13382	6.60287	8.51464	8.10888	5.1992			CMTM7	-0.080	-0.209-0.051	0.250
GSE54514	GSM1317946	1	6.24904	11.1192	7.1229	6.14068	6.06682	8.60963	8.06934	5.64401			CMTM8	-0.051	-0.193-0.094	0.528
GSE54514	GSM1317947	1	5.78818	9.75409	6.855	6.83357	7.2996	8.03994	8.02397	5.06186			Mann–Whitney U test
GSE54514	GSM1317948	1	6.06409	10.471	7.09381	6.15377	6.62443	8.64246	8.15015	5.37779
GSE54514	GSM1317949	1	5.95609	11.0278	6.89447	6.74549	6.39186	7.64437	8.18237	5.05926
GSE54514	GSM1317950	1	6.15624	10.8504	7.14421	6.31861	5.93119	8.78398	7.89776	5.03563
GSE54514	GSM1317951	1	6.19372	11.2988	6.76248	6.74842	5.77665	7.26148	8.11827	5.21253
GSE54514	GSM1317952	1	5.971	9.79571	7.01935	6.04274	6.44325	8.63614	8.01404	5.06583
GSE54514	GSM1317953	1	6.0524	11.3874	7.21609	6.21006	5.82881	8.51121	8.03666	5.68893
GSE54514	GSM1317954	1	5.83055	11.828	6.93245	6.90501	5.68415	7.38738	7.8587	5.36045
GSE54514	GSM1317955	1	6.25546	12.2245	6.90267	7.06108	6.28705	7.3038	7.86695	5.64401
GSE54514	GSM1317956	1	6.62311	10.7961	6.96702	6.5898	5.82454	8.87754	7.98885	5.04456
GSE54514	GSM1317957	1	5.96245	9.69471	7.0674	6.04633	6.04497	7.37291	8.12622	5.19264
GSE54514	GSM1317958	1	5.74811	9.89195	6.79382	6.59147	6.95725	8.61209	8.11525	4.99075
GSE54514	GSM1317959	1	6.3392	10.1339	6.92768	6.41741	5.80106	8.49393	7.82184	5.25549
GSE54514	GSM1317960	1	6.14106	10.6042	6.90566	5.96796	6.53125	8.92545	7.95228	5.20492
GSE54514	GSM1317961	1	5.72011	9.95954	7.01456	5.9429	8.02624	8.02588	7.75234	5.51666
GSE54514	GSM1317962	1	6.02941	10.2124	6.88383	6.29361	6.59178	7.94124	8.32411	5.69522
GSE54514	GSM1317963	1	6.04423	10.3362	7.12042	6.08743	6.88547	8.84601	8.05166	5.3757
GSE54514	GSM1317964	1	5.94875	11.0021	7.14148	6.26044	5.69481	8.46424	8.04913	5.51867
GSE54514	GSM1317965	1	5.94354	9.33833	7.02283	5.94833	8.17619	7.89069	7.48409	5.59034
GSE54514	GSM1317966	1	5.78918	9.99286	7.27522	5.90374	8.22018	7.92535	7.71472	5.58326
GSE54514	GSM1317967	1	6.11589	9.54073	7.21516	5.84284	6.02458	7.9147	8.24669	5.77134
GSE54514	GSM1317968	1	6.44891	10.6826	7.26253	6.30032	6.73196	8.09104	8.46848	5.8838
GSE54514	GSM1317969	1	6.02495	8.97729	6.82522	5.99073	7.17758	8.31912	7.68199	6.00652
GSE54514	GSM1317970	1	5.95793	9.82277	7.04876	5.996	6.0545	7.62309	7.87087	5.65033
GSE95233	GSM2500371	1	6.26233	9.48504	7.04559	6.84959	7.07022	8.78125	8.1001	5.07678
GSE95233	GSM2500373	1	6.40743	10.9738	7.06768	7.1078	6.87473	8.46573	8.15078	5.30801
GSE95233	GSM2500375	1	6.48305	11.5642	7.19719	6.6739	6.94657	8.46638	8.05751	5.45196
GSE95233	GSM2500377	1	5.5393	8.37312	6.77475	6.16583	8.02596	7.40821	7.82259	5.44123
GSE95233	GSM2500379	1	5.64328	10.3599	7.04109	6.47494	6.09042	8.45071	7.66438	4.95566
GSE95233	GSM2500381	1	6.32606	11.0592	6.99218	6.82686	6.98794	8.95206	8.12824	5.20186
GSE95233	GSM2500383	1	6.09967	10.699	7.27128	6.62532	6.23083	8.66321	7.56033	4.95566
GSE95233	GSM2500385	1	6.58321	11.6879	7.28456	6.4386	6.84119	8.12581	8.38764	5.21088
GSE95233	GSM2500387	1	6.5422	10.453	7.03259	6.58955	6.6203	8.57275	8.16625	5.07813
GSE95233	GSM2500389	1	6.31774	11.5509	7.01228	6.10735	8.08818	7.91647	8.22776	4.81343
GSE95233	GSM2500391	1	6.21983	9.20854	7.05391	5.7517	6.86636	8.74685	7.48544	4.87475
GSE95233	GSM2500393	1	6.12492	10.5544	7.15507	6.08745	6.2516	8.56674	8.02337	4.95566
GSE95233	GSM2500395	1	6.4603	10.3014	7.41707	6.48911	7.10283	8.39344	8.0903	4.68531
GSE95233	GSM2500397	1	5.89723	11.4457	6.81532	6.45352	7.11091	8.24489	8.023	4.95385
GSE95233	GSM2500399	1	6.3704	10.8552	7.16638	6.56372	7.20867	8.89539	8.29389	5.28877
GSE95233	GSM2500401	1	5.76286	11.6477	7.38511	6.52917	6.78796	8.70192	8.18789	6.12746
GSE95233	GSM2500403	1	6.26543	11.5977	7.13517	7.14664	6.33941	8.46906	8.26437	5.40133
GSE95233	GSM2500405	1	6.42364	10.5468	7.0096	6.83216	6.3813	8.8962	7.98383	5.14815
GSE95233	GSM2500407	1	6.03466	10.4741	6.88896	6.03911	8.04602	8.16041	6.9725	4.89292
GSE95233	GSM2500409	1	6.14466	9.53364	7.18475	6.88551	6.29568	8.61037	7.87634	4.78843
GSE95233	GSM2500411	1	5.97331	11.2048	7.37838	6.02606	7.0215	8.43434	7.67926	5.46913
GSE95233	GSM2500413	1	5.95806	10.8359	7.07407	6.34746	6.31926	8.5523	7.87199	5.49131
GSE95233	GSM2500415	1	5.83585	10.3692	6.9551	6.14338	6.62501	7.96746	7.81025	5.8394
GSE95233	GSM2500417	1	5.68171	11.1086	7.13465	6.35849	6.67151	8.36699	7.53333	5.50657
GSE95233	GSM2500419	1	6.10639	11.3683	6.87861	7.07686	6.2412	8.50838	8.6068	5.10854
GSE95233	GSM2500421	1	6.03032	10.3221	6.8009	6.65544	6.17284	8.62177	7.94053	4.95504
GSE95233	GSM2500423	1	6.59477	10.844	7.60932	6.97956	5.93835	8.26019	7.9528	5.19835
GSE95233	GSM2500425	1	6.17589	11.3205	7.39386	6.28517	6.02066	8.42842	7.73845	5.27538
GSE95233	GSM2500427	1	5.81143	11.1047	6.89741	6.33584	6.87254	8.13636	7.60503	5.29631
GSE95233	GSM2500429	1	6.33616	9.48265	6.90779	6.56954	8.04575	8.57576	7.45841	5.39166
GSE95233	GSM2500431	1	6.16275	10.7524	7.14255	6.86755	5.69241	8.71116	7.97269	4.86752
GSE95233	GSM2500433	1	6.33616	10.9164	7.28077	6.54153	7.41003	8.02648	8.15675	5.31261
GSE95233	GSM2500435	1	6.26563	11.175	7.23301	6.39159	7.2312	8.71868	8.03855	5.96923
GSE95233	GSM2500437	1	6.65601	11.4576	7.36577	6.47967	8.27689	8.30744	8.25975	5.33142
GSE95233	GSM2500439	0	6.09133	9.95818	7.03787	6.48996	7.25119	8.36768	8.10206	5.52268
GSE95233	GSM2500441	0	5.964	11.4042	6.68034	7.00468	6.8506	8.69955	8.2941	5.6405
GSE95233	GSM2500443	0	5.94961	9.60208	6.87672	6.29862	7.10824	8.01626	7.62719	5.42762
GSE95233	GSM2500445	0	6.11728	11.4393	6.96428	7.1983	7.18061	8.48508	8.49817	5.72425
GSE95233	GSM2500447	0	6.25231	11.6155	6.96673	6.32412	6.41133	8.61556	8.30648	5.24861
GSE95233	GSM2500449	0	6.12308	9.35864	6.86102	6.22502	6.44233	8.30214	7.85101	4.90663
GSE95233	GSM2500451	0	6.06519	11.4088	6.76589	6.50056	7.1632	8.77032	8.04132	5.65094
GSE95233	GSM2500453	0	6.13033	9.64264	6.86858	6.41222	6.26758	8.57541	7.86965	5.42896
GSE95233	GSM2500455	0	5.97335	11.4606	7.11038	6.17484	7.06077	8.75771	8.10101	5.58345
GSE95233	GSM2500457	0	6.26321	11.8123	7.10583	6.38758	5.96133	8.6791	7.71004	5.30875
GSE95233	GSM2500459	0	6.08046	11.0653	6.76345	6.09651	5.83331	8.41074	7.50249	4.55933
GSE95233	GSM2500461	0	6.35065	11.4582	7.05701	6.14138	6.69919	8.42607	7.88873	4.91546
GSE95233	GSM2500463	0	6.47369	11.8113	7.1248	6.52318	6.63742	8.34165	8.37472	4.96929
GSE95233	GSM2500465	0	6.51489	9.62574	6.93516	6.41208	9.76639	7.89143	7.75041	5.86707
GSE95233	GSM2500467	0	6.316	8.34706	6.96806	7.13472	7.91438	8.80152	8.38156	5.35056
GSE95233	GSM2500469	0	5.95058	11.1901	7.03743	6.12051	6.68696	8.29995	7.95458	5.32308
GSE95233	GSM2500471	0	6.33531	10.9593	6.75116	6.52294	7.0121	7.97748	7.76009	4.87057
