# Supplementary material for: CMTM3 regulates neutrophil activation and aggravates sepsis through TLR4 signaling
Source: EMBO Rep. 2024 Oct 25;25(12):5456–77. doi: 10.1038/s44319-024-00291-7 (PMC11624275; doi:10.1038/s44319-024-00291-7)
Supplement: Supplementary file 2 — Source data Fig. 1 [file 44319_2024_291_MOESM2_ESM.zip › Figure1D/Figure1D.xlsx]

## Sheet: Sheet1
Dataset	samples	sepsis	CMTM1	CMTM2	CMTM3	CMTM4	CMTM5	CMTM6	CMTM7	CMTM8
GSE33118	GSM820371	1	5.73159	10.8641	7.23736	6.91129	7.64803	8.12214	8.24734	5.26129
GSE33118	GSM820372	1	6.02271	10.6442	7.03681	5.83621	6.67239	8.41858	8.04738	5.1639			group1	group2	Num	Min	Max	Median	IQR	Q1	Q3	Mean	SD	SE
GSE33118	GSM820373	1	6.02508	10.3555	6.92292	6.83176	6.56048	8.41737	7.99767	4.95937			CMTM1	healthy	40	5.3	6.339	5.781	0.395	5.607	6.002	5.81	0.251	0.04
GSE33118	GSM820374	1	6.04477	10.0998	6.94227	5.99947	6.85581	8.48372	7.59433	5.04925			CMTM1	sepsis	106	5.539	6.68	6.077	0.311	5.954	6.265	6.106	0.246	0.024
GSE33118	GSM820375	1	6.17761	10.9631	7.03252	6.87875	7.70513	8.14646	8.68495	5.2804			CMTM2	healthy	40	9.355	11.291	10.133	0.647	9.737	10.383	10.128	0.494	0.078
GSE33118	GSM820376	1	5.96995	9.7857	7.06909	6.47864	7.41145	8.43374	8.04613	5.3237			CMTM2	sepsis	106	8.01	12.339	10.719	1.385	9.899	11.284	10.571	0.907	0.088
GSE33118	GSM820377	1	6.23257	11.2835	7.24019	6.14455	6.97898	8.74723	8.23723	4.72697			CMTM3	healthy	40	6.716	7.164	6.959	0.153	6.87	7.024	6.947	0.117	0.019
GSE33118	GSM820378	1	6.3826	11.834	7.28378	6.18641	6.6386	8.93233	7.73774	5.11067			CMTM3	sepsis	106	6.572	7.503	7.033	0.245	6.899	7.144	7.036	0.19	0.018
GSE33118	GSM820379	1	6.23277	10.7381	7.34	5.92791	6.95879	8.2224	8.52111	6.10567			CMTM4	healthy	40	5.499	6.811	5.947	0.338	5.708	6.047	5.961	0.334	0.053
GSE33118	GSM820380	1	6.11871	11.5318	7.03405	6.13484	6.36575	8.46346	8.23555	5.12132			CMTM4	sepsis	106	5.752	7.198	6.342	0.506	6.111	6.617	6.386	0.364	0.035
GSE33118	GSM820381	1	5.92646	10.9745	7.02417	6.67893	6.27791	8.45795	7.49335	5.56909			CMTM5	healthy	40	5.231	7.331	6.297	0.621	6.067	6.688	6.361	0.519	0.082
GSE33118	GSM820382	1	5.71785	9.03704	6.57179	6.0745	8.22055	7.3463	7.31035	5.0203			CMTM5	sepsis	106	5.376	8.277	6.693	0.863	6.244	7.107	6.733	0.661	0.064
GSE33118	GSM820383	1	6.43424	9.73681	6.77725	6.93814	5.37608	8.43186	7.95035	5.50878			CMTM6	healthy	40	7.152	8.939	8.049	0.573	7.768	8.341	8.038	0.408	0.065
GSE33118	GSM820384	1	5.34692	10.9228	6.86919	6.67488	5.95603	7.93644	8.10049	5.14442			CMTM6	sepsis	106	7.493	8.952	8.433	0.411	8.202	8.613	8.399	0.319	0.031
GSE33118	GSM820385	1	5.80084	10.3763	7.36596	5.85556	4.84282	8.3564	8.05969	5.59051			CMTM7	healthy	40	7.559	8.451	8.034	0.22	7.909	8.129	8.022	0.196	0.031
GSE33118	GSM820386	1	5.99292	9.8251	6.97148	5.84754	6.87584	8.19499	7.79402	6.36675			CMTM7	sepsis	106	7.233	8.685	7.993	0.37	7.754	8.124	7.962	0.279	0.027
GSE33118	GSM820387	1	5.93001	9.48325	6.87632	6.28608	7.16915	7.79652	7.94575	5.27614			CMTM8	healthy	40	4.74	5.885	5.319	0.321	5.219	5.54	5.345	0.289	0.046
GSE33118	GSM820388	1	5.89119	9.96987	6.91231	6.31809	6.11118	8.55826	7.67781	5.13123			CMTM8	sepsis	106	4.559	6.127	5.291	0.454	5.052	5.506	5.286	0.33	0.032
GSE33118	GSM820389	1	6.47346	9.42816	7.12148	6.40727	5.97275	8.39934	7.71199	5.38881
GSE33118	GSM820390	1	5.94699	11.2835	6.81854	5.23178	7.13263	7.49274	7.84333	5.5042
GSE54514	GSM1317896	0	6.11529	11.0929	7.10185	5.84111	7.33063	7.95994	7.92031	5.28367
GSE54514	GSM1317897	0	6.04338	12.1911	7.32423	6.34051	7.18167	8.13943	8.32924	6.35932
GSE54514	GSM1317898	0	5.82109	11.2908	7.14833	7.03995	6.42796	8.21044	8.5726	5.03429			group1	Diff	95%CI	p value
GSE54514	GSM1317899	0	5.76927	10.2505	7.02234	6.81094	6.95326	8.29922	8.21663	5.0323			CMTM1	0.299	0.201-0.395	0.000
GSE54514	GSM1317900	0	6.24262	10.6493	7.33231	5.94681	7.02853	7.57847	8.28046	5.24205			CMTM2	0.525	0.22-0.82	0.001
GSE54514	GSM1317901	0	6.33881	9.48467	6.90782	7.0256	7.26567	8.2035	8.07675	4.89009			CMTM3	0.081	0.02-0.141	0.008
GSE54514	GSM1317902	0	5.70154	10.1131	6.9534	6.745	6.22285	8.93866	8.13085	4.74039			CMTM4	0.431	0.301-0.555	0.000
GSE54514	GSM1317903	0	5.86251	11.0854	7.14677	6.41618	6.23567	8.6806	8.35302	4.81417			CMTM5	0.359	0.111-0.582	0.005
GSE54514	GSM1317904	0	5.8854	10.3362	6.87158	6.32936	5.78816	8.64488	8.20294	5.5954			CMTM6	0.373	0.232-0.517	0.000
GSE54514	GSM1317905	0	5.63145	10.4461	6.79407	5.97108	7.31229	8.04075	8.00314	5.86592			CMTM7	-0.053	-0.145-0.03	0.232
GSE54514	GSM1317906	0	6.04932	10.4433	6.92775	5.98616	6.99186	7.62203	7.94673	5.87741			CMTM8	-0.06	-0.184-0.055	0.285
GSE54514	GSM1317907	0	5.96978	10.532	6.71556	6.46867	6.48815	8.41962	7.92904	5.31151			Mann–Whitney U test
GSE54514	GSM1317908	0	6.01893	9.7343	6.95868	6.62511	7.97108	7.89829	8.10893	4.82954
GSE54514	GSM1317909	0	6.2739	10.3564	7.16388	5.92748	6.20747	8.55854	8.09521	5.31324
GSE54514	GSM1317910	0	5.86026	9.85166	7.01485	6.04271	5.84219	8.71074	7.92719	5.33144
GSE54514	GSM1317911	0	6.2332	11.2024	7.13616	5.96096	5.64307	9.33753	8.31109	5.70715
GSE54514	GSM1317912	0	5.77394	10.1612	6.78972	6.18364	6.9061	8.40778	8.03455	5.2167
GSE54514	GSM1317913	0	6.09721	9.69662	6.74431	6.39584	6.25852	8.40559	8.01155	5.21987
GSE54514	GSM1317914	1	5.96176	8.00956	6.72933	6.16992	9.69103	7.78332	7.12123	5.45398
GSE54514	GSM1317915	1	6.0962	12.2047	7.4415	6.80971	6.15099	8.6134	7.77795	4.79156
GSE54514	GSM1317916	1	6.02015	11.0202	6.79159	6.56542	5.98575	8.79255	7.72493	4.56063
GSE54514	GSM1317917	1	5.79393	10.5207	7.02247	5.77289	6.86265	8.56934	6.85172	4.98679
GSE54514	GSM1317918	1	5.86927	12.3394	7.50273	5.92141	6.1721	8.42627	7.67153	5.42471
GSE54514	GSM1317919	1	5.6492	9.92002	7.21086	5.87173	6.90037	7.67152	7.39501	5.43093
GSE54514	GSM1317920	1	5.96021	11.79	7.12566	5.87301	7.70434	8.6134	7.71693	5.52064
GSE54514	GSM1317921	1	6.68017	10.2603	7.2587	5.91358	6.86609	8.15343	7.23322	5.45516
GSE54514	GSM1317922	1	5.95273	8.69557	6.91159	6.14049	7.25302	8.57816	7.5261	4.56372
GSE54514	GSM1317945	1	5.98799	9.0473	6.64199	6.13382	6.60287	8.51464	8.10888	5.1992
GSE54514	GSM1317946	1	6.24904	11.1192	7.1229	6.14068	6.06682	8.60963	8.06934	5.64401
GSE54514	GSM1317947	1	5.78818	9.75409	6.855	6.83357	7.2996	8.03994	8.02397	5.06186
GSE54514	GSM1317948	1	6.06409	10.471	7.09381	6.15377	6.62443	8.64246	8.15015	5.37779
GSE54514	GSM1317949	1	5.95609	11.0278	6.89447	6.74549	6.39186	7.64437	8.18237	5.05926
GSE54514	GSM1317950	1	6.15624	10.8504	7.14421	6.31861	5.93119	8.78398	7.89776	5.03563
GSE54514	GSM1317951	1	6.19372	11.2988	6.76248	6.74842	5.77665	7.26148	8.11827	5.21253
GSE54514	GSM1317952	1	5.971	9.79571	7.01935	6.04274	6.44325	8.63614	8.01404	5.06583
GSE54514	GSM1317953	1	6.0524	11.3874	7.21609	6.21006	5.82881	8.51121	8.03666	5.68893
GSE54514	GSM1317954	1	5.83055	11.828	6.93245	6.90501	5.68415	7.38738	7.8587	5.36045
GSE54514	GSM1317955	1	6.25546	12.2245	6.90267	7.06108	6.28705	7.3038	7.86695	5.64401
GSE54514	GSM1317956	1	6.62311	10.7961	6.96702	6.5898	5.82454	8.87754	7.98885	5.04456
GSE54514	GSM1317957	1	5.96245	9.69471	7.0674	6.04633	6.04497	7.37291	8.12622	5.19264
GSE54514	GSM1317958	1	5.74811	9.89195	6.79382	6.59147	6.95725	8.61209	8.11525	4.99075
GSE54514	GSM1317959	1	6.3392	10.1339	6.92768	6.41741	5.80106	8.49393	7.82184	5.25549
GSE54514	GSM1317960	1	6.14106	10.6042	6.90566	5.96796	6.53125	8.92545	7.95228	5.20492
GSE54514	GSM1317961	1	5.72011	9.95954	7.01456	5.9429	8.02624	8.02588	7.75234	5.51666
GSE54514	GSM1317962	1	6.02941	10.2124	6.88383	6.29361	6.59178	7.94124	8.32411	5.69522
GSE54514	GSM1317963	1	6.04423	10.3362	7.12042	6.08743	6.88547	8.84601	8.05166	5.3757
GSE54514	GSM1317964	1	5.94875	11.0021	7.14148	6.26044	5.69481	8.46424	8.04913	5.51867
GSE54514	GSM1317965	1	5.94354	9.33833	7.02283	5.94833	8.17619	7.89069	7.48409	5.59034
GSE54514	GSM1317966	1	5.78918	9.99286	7.27522	5.90374	8.22018	7.92535	7.71472	5.58326
GSE54514	GSM1317967	1	6.11589	9.54073	7.21516	5.84284	6.02458	7.9147	8.24669	5.77134
GSE54514	GSM1317968	1	6.44891	10.6826	7.26253	6.30032	6.73196	8.09104	8.46848	5.8838
GSE54514	GSM1317969	1	6.02495	8.97729	6.82522	5.99073	7.17758	8.31912	7.68199	6.00652
GSE54514	GSM1317970	1	5.95793	9.82277	7.04876	5.996	6.0545	7.62309	7.87087	5.65033
GSE95233	GSM2500349	0	5.46669	10.2855	6.9638	5.94776	6.07382	7.8349	8.00394	5.31507
GSE95233	GSM2500350	0	5.55157	9.95758	7.00241	6.02194	6.03556	8.44066	7.87537	5.41282
GSE95233	GSM2500351	0	5.55825	8.11173	6.82615	5.87431	7.01528	7.35533	7.79496	5.52913
GSE95233	GSM2500352	0	6.00921	9.99954	7.08246	5.69148	6.29243	8.4038	8.0707	5.23218
GSE95233	GSM2500353	0	5.66461	9.96177	6.88028	5.7108	6.42644	8.16674	7.86777	4.99151
GSE95233	GSM2500354	0	5.30013	9.79671	6.75119	5.51047	6.25099	7.44921	8.45112	6.26413
GSE95233	GSM2500355	0	5.50528	9.4891	6.78441	5.83128	6.22904	7.15159	7.75937	5.88502
GSE95233	GSM2500356	0	5.9288	10.3632	7.02734	5.61554	6.43222	7.70784	8.26488	5.45303
GSE95233	GSM2500357	0	5.68755	10.1522	6.92254	5.49899	6.21474	8.14534	8.11137	5.40738
GSE95233	GSM2500358	0	5.53545	9.35533	6.94934	5.52999	6.52656	7.54235	7.81299	5.64385
GSE95233	GSM2500359	0	5.77143	9.73733	6.90029	5.99611	5.60316	7.84363	8.12902	5.30769
GSE95233	GSM2500360	0	5.56518	9.60392	7.0396	5.95028	6.65751	7.93158	8.04395	5.6753
GSE95233	GSM2500361	0	5.73018	9.56164	6.82753	5.77288	6.3228	8.31965	8.07753	5.10382
GSE95233	GSM2500362	0	5.88958	10.2411	6.9727	6.05848	6.4433	7.6906	7.80936	5.5746
GSE95233	GSM2500363	0	5.78829	10.5271	6.86672	5.81319	6.30945	8.07498	8.14108	5.47005
GSE95233	GSM2500364	0	5.45915	10.5104	6.83198	5.80042	5.64803	8.1375	7.55948	5.66849
GSE95233	GSM2500365	0	5.55897	10.1564	6.96436	5.53665	6.04754	7.78821	7.93496	5.76131
GSE95233	GSM2500366	0	5.59675	9.63849	7.03431	5.69519	5.4568	7.98754	7.7542	5.26451
GSE95233	GSM2500367	0	5.8784	10.076	7.01414	5.5684	6.11951	7.90732	7.75001	5.17672
GSE95233	GSM2500368	0	5.64254	9.42227	6.89961	5.68833	5.95429	7.78782	7.47699	6.22103
GSE95233	GSM2500369	0	5.99953	9.80995	7.07457	5.70148	6.77852	7.60657	7.68968	5.24699
GSE95233	GSM2500370	0	5.6105	9.49731	6.96037	5.75786	5.23082	7.47452	8.03354	5.42624
GSE95233	GSM2500371	1	6.26233	9.48504	7.04559	6.84959	7.07022	8.78125	8.1001	5.07678
GSE95233	GSM2500373	1	6.40743	10.9738	7.06768	7.1078	6.87473	8.46573	8.15078	5.30801
GSE95233	GSM2500375	1	6.48305	11.5642	7.19719	6.6739	6.94657	8.46638	8.05751	5.45196
GSE95233	GSM2500377	1	5.5393	8.37312	6.77475	6.16583	8.02596	7.40821	7.82259	5.44123
GSE95233	GSM2500379	1	5.64328	10.3599	7.04109	6.47494	6.09042	8.45071	7.66438	4.95566
GSE95233	GSM2500381	1	6.32606	11.0592	6.99218	6.82686	6.98794	8.95206	8.12824	5.20186
GSE95233	GSM2500383	1	6.09967	10.699	7.27128	6.62532	6.23083	8.66321	7.56033	4.95566
GSE95233	GSM2500385	1	6.58321	11.6879	7.28456	6.4386	6.84119	8.12581	8.38764	5.21088
GSE95233	GSM2500387	1	6.5422	10.453	7.03259	6.58955	6.6203	8.57275	8.16625	5.07813
GSE95233	GSM2500389	1	6.31774	11.5509	7.01228	6.10735	8.08818	7.91647	8.22776	4.81343
GSE95233	GSM2500391	1	6.21983	9.20854	7.05391	5.7517	6.86636	8.74685	7.48544	4.87475
GSE95233	GSM2500393	1	6.12492	10.5544	7.15507	6.08745	6.2516	8.56674	8.02337	4.95566
GSE95233	GSM2500395	1	6.4603	10.3014	7.41707	6.48911	7.10283	8.39344	8.0903	4.68531
GSE95233	GSM2500397	1	5.89723	11.4457	6.81532	6.45352	7.11091	8.24489	8.023	4.95385
GSE95233	GSM2500399	1	6.3704	10.8552	7.16638	6.56372	7.20867	8.89539	8.29389	5.28877
GSE95233	GSM2500401	1	5.76286	11.6477	7.38511	6.52917	6.78796	8.70192	8.18789	6.12746
GSE95233	GSM2500403	1	6.26543	11.5977	7.13517	7.14664	6.33941	8.46906	8.26437	5.40133
GSE95233	GSM2500405	1	6.42364	10.5468	7.0096	6.83216	6.3813	8.8962	7.98383	5.14815
GSE95233	GSM2500407	1	6.03466	10.4741	6.88896	6.03911	8.04602	8.16041	6.9725	4.89292
GSE95233	GSM2500409	1	6.14466	9.53364	7.18475	6.88551	6.29568	8.61037	7.87634	4.78843
GSE95233	GSM2500411	1	5.97331	11.2048	7.37838	6.02606	7.0215	8.43434	7.67926	5.46913
GSE95233	GSM2500413	1	5.95806	10.8359	7.07407	6.34746	6.31926	8.5523	7.87199	5.49131
GSE95233	GSM2500415	1	5.83585	10.3692	6.9551	6.14338	6.62501	7.96746	7.81025	5.8394
GSE95233	GSM2500417	1	5.68171	11.1086	7.13465	6.35849	6.67151	8.36699	7.53333	5.50657
GSE95233	GSM2500419	1	6.10639	11.3683	6.87861	7.07686	6.2412	8.50838	8.6068	5.10854
GSE95233	GSM2500421	1	6.03032	10.3221	6.8009	6.65544	6.17284	8.62177	7.94053	4.95504
GSE95233	GSM2500423	1	6.59477	10.844	7.60932	6.97956	5.93835	8.26019	7.9528	5.19835
GSE95233	GSM2500425	1	6.17589	11.3205	7.39386	6.28517	6.02066	8.42842	7.73845	5.27538
GSE95233	GSM2500427	1	5.81143	11.1047	6.89741	6.33584	6.87254	8.13636	7.60503	5.29631
GSE95233	GSM2500429	1	6.33616	9.48265	6.90779	6.56954	8.04575	8.57576	7.45841	5.39166
GSE95233	GSM2500431	1	6.16275	10.7524	7.14255	6.86755	5.69241	8.71116	7.97269	4.86752
GSE95233	GSM2500433	1	6.33616	10.9164	7.28077	6.54153	7.41003	8.02648	8.15675	5.31261
GSE95233	GSM2500435	1	6.26563	11.175	7.23301	6.39159	7.2312	8.71868	8.03855	5.96923
GSE95233	GSM2500437	1	6.65601	11.4576	7.36577	6.47967	8.27689	8.30744	8.25975	5.33142
GSE95233	GSM2500439	1	6.09133	9.95818	7.03787	6.48996	7.25119	8.36768	8.10206	5.52268
GSE95233	GSM2500441	1	5.964	11.4042	6.68034	7.00468	6.8506	8.69955	8.2941	5.6405
GSE95233	GSM2500443	1	5.94961	9.60208	6.87672	6.29862	7.10824	8.01626	7.62719	5.42762
GSE95233	GSM2500445	1	6.11728	11.4393	6.96428	7.1983	7.18061	8.48508	8.49817	5.72425
GSE95233	GSM2500447	1	6.25231	11.6155	6.96673	6.32412	6.41133	8.61556	8.30648	5.24861
GSE95233	GSM2500449	1	6.12308	9.35864	6.86102	6.22502	6.44233	8.30214	7.85101	4.90663
GSE95233	GSM2500451	1	6.06519	11.4088	6.76589	6.50056	7.1632	8.77032	8.04132	5.65094
GSE95233	GSM2500453	1	6.13033	9.64264	6.86858	6.41222	6.26758	8.57541	7.86965	5.42896
GSE95233	GSM2500455	1	5.97335	11.4606	7.11038	6.17484	7.06077	8.75771	8.10101	5.58345
GSE95233	GSM2500457	1	6.26321	11.8123	7.10583	6.38758	5.96133	8.6791	7.71004	5.30875
GSE95233	GSM2500459	1	6.08046	11.0653	6.76345	6.09651	5.83331	8.41074	7.50249	4.55933
GSE95233	GSM2500461	1	6.35065	11.4582	7.05701	6.14138	6.69919	8.42607	7.88873	4.91546
GSE95233	GSM2500463	1	6.47369	11.8113	7.1248	6.52318	6.63742	8.34165	8.37472	4.96929
GSE95233	GSM2500465	1	6.51489	9.62574	6.93516	6.41208	9.76639	7.89143	7.75041	5.86707
GSE95233	GSM2500467	1	6.316	8.34706	6.96806	7.13472	7.91438	8.80152	8.38156	5.35056
GSE95233	GSM2500469	1	5.95058	11.1901	7.03743	6.12051	6.68696	8.29995	7.95458	5.32308
GSE95233	GSM2500471	1	6.33531	10.9593	6.75116	6.52294	7.0121	7.97748	7.76009	4.87057
