# Supplementary material for: CMTM3 regulates neutrophil activation and aggravates sepsis through TLR4 signaling
Source: EMBO Rep. 2024 Oct 25;25(12):5456–77. doi: 10.1038/s44319-024-00291-7 (PMC11624275; doi:10.1038/s44319-024-00291-7)
Supplement: Supplementary file 2 — Source data Fig. 1 [file 44319_2024_291_MOESM2_ESM.zip › Figure1G/Figure1G.xlsx]

## Sheet: Sheet1
CMTM3	Neutrophils
7.23736	0.28843
7.03681	0.462548			Statistical description
6.92292	0.33144			group	Num	Min	Max	Median	IQR	Q1	Q3	Mean	SD	SE
6.94227	0.477275			CMTM3	146	6.572	7.609	7.015	0.245	6.89	7.135	7.02	0.188	0.016
7.03252	0.39262			Neutrophils	146	0.137	0.712	0.419	0.16	0.332	0.492	0.415	0.108	0.009
7.06909	0.26833
7.24019	0.672995
7.28378	0.584757			Shapiro-Wilk normality test
7.34	0.446322			Group	statistic	p value
7.03405	0.354266			CMTM3	0.985	0.109
7.02417	0.442737			Neutrophils	0.991	0.432
6.57179	0.257443
6.77725	0.468307
6.86919	0.289273			Correlation Coefficients Table
7.36596	0.505236			Method	r	95%CI	R^2	p value
6.97148	0.422107			Pearson	0.321	0.167-0.459	0.103	7.9e-05
6.87632	0.243427
6.91231	0.514069
7.12148	0.54327
6.81854	0.394464
7.10185	0.473
7.32423	0.480346
7.14833	0.313633
7.02234	0.289982
7.33231	0.445099
6.90782	0.336597
6.9534	0.514164
7.14677	0.522889
6.87158	0.434352
6.79407	0.400428
6.92775	0.310629
6.71556	0.398664
6.95868	0.2823
7.16388	0.712027
7.01485	0.666679
7.13616	0.611257
6.78972	0.326685
6.74431	0.302608
6.72933	0.137217
7.4415	0.423601
6.79159	0.412292
7.02247	0.513327
7.50273	0.526115
7.21086	0.262445
7.12566	0.569466
7.2587	0.349543
6.91159	0.335845
6.64199	0.33395
7.1229	0.482579
6.855	0.42556
7.09381	0.310435
6.89447	0.349212
7.14421	0.484736
6.76248	0.378045
7.01935	0.315319
7.21609	0.486909
6.93245	0.351724
6.90267	0.393034
6.96702	0.567952
7.0674	0.345906
6.79382	0.46449
6.92768	0.393841
6.90566	0.413161
7.01456	0.430604
6.88383	0.376971
7.12042	0.535188
7.14148	0.600782
7.02283	0.308394
7.27522	0.462427
7.21516	0.266382
7.26253	0.429677
6.82522	0.333624
7.04876	0.294083
6.9638	0.393382
7.00241	0.432196
6.82615	0.223798
7.08246	0.460562
6.88028	0.456877
6.75119	0.321094
6.78441	0.310987
7.02734	0.472852
6.92254	0.429713
6.94934	0.290755
6.90029	0.318092
7.0396	0.383409
6.82753	0.34828
6.9727	0.302607
6.86672	0.326462
6.83198	0.514289
6.96436	0.279023
7.03431	0.463976
7.01414	0.379692
6.89961	0.363223
7.07457	0.316103
6.96037	0.271906
7.04559	0.443631
7.06768	0.305124
7.19719	0.541903
6.77475	0.18692
7.04109	0.582208
6.99218	0.541734
7.27128	0.386784
7.28456	0.291714
7.03259	0.544562
7.01228	0.430233
7.05391	0.664914
7.15507	0.510729
7.41707	0.393878
6.81532	0.479209
7.16638	0.502204
7.38511	0.559599
7.13517	0.54259
7.0096	0.453948
6.88896	0.384746
7.18475	0.591524
7.37838	0.415898
7.07407	0.556413
6.9551	0.339033
7.13465	0.4512
6.87861	0.389184
6.8009	0.593915
7.60932	0.459665
7.39386	0.524175
6.89741	0.406963
6.90779	0.507726
7.14255	0.511931
7.28077	0.338426
7.23301	0.297378
7.36577	0.331353
7.03787	0.445659
6.68034	0.356289
6.87672	0.33581
6.96428	0.298431
6.96673	0.437576
6.86102	0.424672
6.76589	0.497941
6.86858	0.446558
7.11038	0.494716
7.10583	0.532263
6.76345	0.50022
7.05701	0.49433
7.1248	0.333812
6.93516	0.195148
6.96806	0.336417
7.03743	0.475652
6.75116	0.228466
