# Supplementary material for: CMTM3 regulates neutrophil activation and aggravates sepsis through TLR4 signaling
Source: EMBO Rep. 2024 Oct 25;25(12):5456–77. doi: 10.1038/s44319-024-00291-7 (PMC11624275; doi:10.1038/s44319-024-00291-7)
Supplement: Supplementary file 2 — Source data Fig. 1 [file 44319_2024_291_MOESM2_ESM.zip › Figure1F/Figure1F.xlsx]

## Sheet: Sheet1
CMTM3	Macrophages
7.23736	0.0192055
7.03681	0.022778			Statistical description
6.92292	0.0537443			group	Num	Min	Max	Median	IQR	Q1	Q3	Mean	SD	SE
6.94227	0.040304			CMTM3	146	6.572	7.609	7.015	0.245	6.89	7.135	7.02	0.188	0.016
7.03252	0.0596372			Macrophages	146	0	0.162	0.04	0.04	0.02	0.06	0.043	0.033	0.003
7.06909	0.0814537
7.24019	0.0799124
7.28378	0.0446314			Shapiro-Wilk normality test
7.34	0.048249			Group	statistic	p value
7.03405	0.042293			CMTM3	0.985	0.109
7.02417	0.0390189			Macrophages	0.932	0
6.57179	0.0109503
6.77725	0.042121
6.86919	0.0340285			Correlation Coefficients Table
7.36596	0.00453122			Method	r	R^2	p value
6.97148	0.0235607			Spearman	0.213	0.045	0.01
6.87632	0.0284836
6.91231	0.0326015
7.12148	0.0317169
6.81854	0.00499243
7.10185	0.0363497
7.32423	0.071997
7.14833	0.0642533
7.02234	0.0520628
7.33231	0.0287247
6.90782	0.087538
6.9534	0.0155576
7.14677	0.0807307
6.87158	0.0271896
6.79407	0.00867446
6.92775	0.0316778
6.71556	0.0163889
6.95868	0.162317
7.16388	0.0152786
7.01485	0.00075539
7.13616	0.0458302
6.78972	0.0331418
6.74431	0.0280978
6.72933	0.0106112
7.4415	0.162006
6.79159	0.111171
7.02247	0.00022016
7.50273	0.0224508
7.21086	0.0155795
7.12566	0.015401
7.2587	0
6.91159	0.0459518
6.64199	0.0443891
7.1229	0.0372858
6.855	0.067448
7.09381	0.0570358
6.89447	0.0583948
7.14421	0.0926076
6.76248	0.0612912
7.01935	0.0420369
7.21609	0.0629968
6.93245	0.0679141
6.90267	0.0886775
6.96702	0.0541853
7.0674	0.0282945
6.79382	0.0351886
6.92768	0.0167228
6.90566	0.0326368
7.01456	0.0614479
6.88383	0.0251632
7.12042	0.029487
7.14148	0.0484002
7.02283	0.0174941
7.27522	0.0609636
7.21516	0.0095106
7.26253	0.0567927
6.82522	0
7.04876	0.0145534
6.9638	0
7.00241	0.0208215
6.82615	0.0010883
7.08246	0.0013277
6.88028	0.0044424
6.75119	0.000173867
6.78441	0
7.02734	0.00675847
6.92254	0.0195353
6.94934	0
6.90029	0.0271128
7.0396	0.0180562
6.82753	0
6.9727	0.0288462
6.86672	0
6.83198	0
6.96436	0.000531254
7.03431	0
7.01414	0.0136048
6.89961	0.000114185
7.07457	0
6.96037	0.0246285
7.04559	0.0896902
7.06768	0.0596333
7.19719	0.0570282
6.77475	0.0754211
7.04109	0.0500212
6.99218	0.0402828
7.27128	0.0589989
7.28456	0.131252
7.03259	0.0664884
7.01228	0.0974171
7.05391	0.0387443
7.15507	0.062339
7.41707	0.0556309
6.81532	0.0508897
7.16638	0.0347226
7.38511	0.0437038
7.13517	0.108165
7.0096	0.0386369
6.88896	0.022102
7.18475	0.0432691
7.37838	0.0281335
7.07407	0.0782928
6.9551	0.0218048
7.13465	0.0319023
6.87861	0.0450066
6.8009	0.0504185
7.60932	0.12447
7.39386	0.0954565
6.89741	0.05205
6.90779	0.0745719
7.14255	0.078892
7.28077	0.0595027
7.23301	0.0220148
7.36577	0.0502826
7.03787	0.0310812
6.68034	0.053447
6.87672	0.0904681
6.96428	0.0529812
6.96673	0.0516691
6.86102	0.0820679
6.76589	0.0510425
6.86858	0.0225542
7.11038	0.0445141
7.10583	0.0511876
6.76345	0.0255105
7.05701	0.0808571
7.1248	0.0811897
6.93516	0.0669561
6.96806	0.0439361
7.03743	0.0474155
6.75116	0.12153
