# Supplementary material for: CMTM3 regulates neutrophil activation and aggravates sepsis through TLR4 signaling
Source: EMBO Rep. 2024 Oct 25;25(12):5456–77. doi: 10.1038/s44319-024-00291-7 (PMC11624275; doi:10.1038/s44319-024-00291-7)
Supplement: Supplementary file 3 — Source data Fig. 2 [file 44319_2024_291_MOESM3_ESM.zip]

Archive with 34 entries (23 files):
- Figure2A/
- Figure2A/Figure2A.xlsx
- Figure2B/
- Figure2B/Figure2B.xlsx
- Figure2C/
- Figure2C/Figure2C.xlsx
- Figure2D/
- Figure2D/Figure2D.xlsx
- Figure2E/
- Figure2E/Figure2E.xlsx
- Figure2F/
- Figure2F/Figure2F.xlsx
- Figure2G/
- Figure2G/.DS_Store
- Figure2G/KO_CLP_KIDNEY.tif
- Figure2G/KO_CLP_LIVER.tif
- Figure2G/KO_CLP_LUNG.tif
- Figure2G/KO_SHAM-LUNG.tif
- Figure2G/KO_SHAM_KIDNEY.tif
- Figure2G/KO_SHAM_LIVER.tif
- Figure2G/WT_CLP_KIDNEY.tif
- Figure2G/WT_CLP_LIVER.tif
- Figure2G/WT_CLP_LUNG.tif
- Figure2G/WT_SHAM_KIDNEY.tif
- Figure2G/WT_SHAM_LIVER.tif
- Figure2G/WT_SHAM_LUNG.tif
- Figure2H/
- Figure2H/Figure2H.xlsx
- Figure2I/
- Figure2I/Figure2I.xlsx
- Figure2J/
- Figure2J/Figure2J.xlsx
- Figure2K/
- Figure2K/Figure2K.xlsx
