# Supplementary material for: CMTM3 regulates neutrophil activation and aggravates sepsis through TLR4 signaling
Source: EMBO Rep. 2024 Oct 25;25(12):5456–77. doi: 10.1038/s44319-024-00291-7 (PMC11624275; doi:10.1038/s44319-024-00291-7)
Supplement: Supplementary file 3 — Source data Fig. 2 [file 44319_2024_291_MOESM3_ESM.zip › Figure2A/Figure2A.xlsx]

## Sheet: Sheet1
		Serum TNF-α Concentration (pg/ml)
		Groups	A	B	C	D
			WT Sham	WT CLP	KO Sham	KO CLP
			394.02	811.94	439.99	669.85
			419.09	797.32	419.09	705.37
			402.38	778.51	394.02	720
			377.3	761.79	427.45	659.4
			398.2	837.02	360.58	797.32
		25% Percentile	385.7	770.2	377.3	664.6
		Median	398.2	797.3	419.1	705.4
		75% Percentile	410.7	824.5	433.7	758.7
		P value (adapted from graphpad)		(A-B): 0.0079	(A-C): 0.5317	(C-D): 0.0079 (B-D): 0.0397
		Mann–Whitney U test
