# Supplementary material for: CMTM3 regulates neutrophil activation and aggravates sepsis through TLR4 signaling
Source: EMBO Rep. 2024 Oct 25;25(12):5456–77. doi: 10.1038/s44319-024-00291-7 (PMC11624275; doi:10.1038/s44319-024-00291-7)
Supplement: Supplementary file 3 — Source data Fig. 2 [file 44319_2024_291_MOESM3_ESM.zip › Figure2B/Figure2B.xlsx]

## Sheet: Sheet1
		Serum IL-1β Concentration (pg/ml)
		Groups	A	B	C	D
			WT Sham	WT CLP	KO Sham	KO CLP
			115.65	621.33	111.94	446.59
			102.41	563.09	113	409.53
			114.06	531.32	101.88	420.12
			112.47	626.63	99.76	440.77
			123.59	510.14	103.47	495.84
		25% Percentile	107.4	520.7	100.8	414.8
		Median	114.1	563.1	103.5	440.8
		75% Percentile	119.6	624	112.5	471.2
		P value (adapted from graphpad)		(A-B): 0.0079	(A-C): 0.0952	(C-D): 0.0079 (B-D): 0.0079
		Mann–Whitney U test
