# Supplementary material for: CMTM3 regulates neutrophil activation and aggravates sepsis through TLR4 signaling
Source: EMBO Rep. 2024 Oct 25;25(12):5456–77. doi: 10.1038/s44319-024-00291-7 (PMC11624275; doi:10.1038/s44319-024-00291-7)
Supplement: Supplementary file 3 — Source data Fig. 2 [file 44319_2024_291_MOESM3_ESM.zip › Figure2C/Figure2C.xlsx]

## Sheet: Sheet1
		Serum IL-10 Concentration (pg/ml)
		Groups	A	B	C	D
			WT Sham	WT CLP	KO Sham	KO CLP
			17.94	74.54	17.68	61.17
			15.73	66.89	13.66	66.37
			13.79	68.96	14.44	61.82
			16.77	67.92	17.81	62.6
			17.03	83.63	17.29	64.55
		25% Percentile	14.76	67.41	14.05	61.5
		Median	16.77	68.96	17.29	62.6
		75% Percentile	17.49	79.09	17.75	65.46
		P value (adapted from graphpad)		(A-B): 0.0079	(A-C): >0.9999	(C-D): 0.0079 (B-D): 0.0079
		Mann–Whitney U test
