# Supplementary material for: CMTM3 regulates neutrophil activation and aggravates sepsis through TLR4 signaling
Source: EMBO Rep. 2024 Oct 25;25(12):5456–77. doi: 10.1038/s44319-024-00291-7 (PMC11624275; doi:10.1038/s44319-024-00291-7)
Supplement: Supplementary file 3 — Source data Fig. 2 [file 44319_2024_291_MOESM3_ESM.zip › Figure2D/Figure2D.xlsx]

## Sheet: Sheet1
		Serum AST (ng/L)
		Groups	A	B	C	D
			WT Sham	WT CLP	KO Sham	KO CLP
			43.68	98.11	39.11	89.6
			43.06	102.06	34.75	84.61
			42.02	101.44	33.71	91.67
			39.94	95.83	35.16	88.76
			35.37	101.85	31.84	93.54
		25% Percentile	37.66	96.97	32.78	86.69
		Median	42.02	101.4	34.75	89.6
		75% Percentile	43.37	102	37.14	92.61
		P value (adapted from graphpad)		(A-B): 0.0079	(A-C): 0.0159	(C-D): 0.0079 (B-D): 0.0079
		Mann–Whitney U test
