# Supplementary material for: CMTM3 regulates neutrophil activation and aggravates sepsis through TLR4 signaling
Source: EMBO Rep. 2024 Oct 25;25(12):5456–77. doi: 10.1038/s44319-024-00291-7 (PMC11624275; doi:10.1038/s44319-024-00291-7)
Supplement: Supplementary file 3 — Source data Fig. 2 [file 44319_2024_291_MOESM3_ESM.zip › Figure2E/Figure2E.xlsx]

## Sheet: Sheet1
		Serum ALT (ng/L)
		Groups	A	B	C	D
			WT Sham	WT CLP	KO Sham	KO CLP
			37.73	181.59	44.14	138.86
			35.59	174.7	40.34	143.84
			41.77	159.75	33.46	140.28
			37.49	161.88	31.56	150.73
			43.9	151.91	43.9	147.4
		25% Percentile	36.54	155.8	32.51	139.6
		Median	37.73	161.9	40.34	143.8
		75% Percentile	42.84	178.1	44.02	149.1
		P value (adapted from graphpad)		(A-B): 0.0079	(A-C): >0.9999	(C-D): 0.0079 (B-D): 0.0079
		Mann–Whitney U test
