# Supplementary material for: CMTM3 regulates neutrophil activation and aggravates sepsis through TLR4 signaling
Source: EMBO Rep. 2024 Oct 25;25(12):5456–77. doi: 10.1038/s44319-024-00291-7 (PMC11624275; doi:10.1038/s44319-024-00291-7)
Supplement: Supplementary file 3 — Source data Fig. 2 [file 44319_2024_291_MOESM3_ESM.zip › Figure2F/Figure2F.xlsx]

## Sheet: Sheet1
		Scr Concentration (umol/L)
		Groups	A	B	C	D
			WT Sham	WT CLP	KO Sham	KO CLP
			151.74	187.67	130.03	149.49
			149.87	181.68	137.89	155.11
			131.9	166.71	139.39	146.5
			159.22	169.7	146.5	156.6
			155.48	162.59	149.49	152.11
		25% Percentile	140.9	164.7	134	148
		Median	151.7	169.7	139.4	152.1
		75% Percentile	157.4	184.7	148	155.9
		P value (adapted from graphpad)		(A-B): 0.0079	(A-C): 0.0952	(C-D): 0.0397 (B-D): 0.0079
		Mann–Whitney U test
