# Supplementary material for: CMTM3 regulates neutrophil activation and aggravates sepsis through TLR4 signaling
Source: EMBO Rep. 2024 Oct 25;25(12):5456–77. doi: 10.1038/s44319-024-00291-7 (PMC11624275; doi:10.1038/s44319-024-00291-7)
Supplement: Supplementary file 3 — Source data Fig. 2 [file 44319_2024_291_MOESM3_ESM.zip › Figure2H/Figure2H.xlsx]

## Sheet: Sheet1
		Lung injury score
		Groups	A	B	C	D
			WT Sham	WT CLP	KO Sham	KO CLP
			0	12	0	9
			2	14	0	8
			1	15	0	9
			1	13	1	9
			2	14	2	8
		25% Percentile	0.5	12.5	0	8
		Median	1	14	0	9
		75% Percentile	2	14.5	1.5	9
		P value (adapted from graphpad)		(A-B): 0.0079	(A-C): 0.4286	(C-D): 0.0079 (B-D): 0.0079
		Mann–Whitney U test
