# Supplementary material for: CMTM3 regulates neutrophil activation and aggravates sepsis through TLR4 signaling
Source: EMBO Rep. 2024 Oct 25;25(12):5456–77. doi: 10.1038/s44319-024-00291-7 (PMC11624275; doi:10.1038/s44319-024-00291-7)
Supplement: Supplementary file 3 — Source data Fig. 2 [file 44319_2024_291_MOESM3_ESM.zip › Figure2I/Figure2I.xlsx]

## Sheet: Sheet1
		Liver injury score
		Groups	A	B	C	D
			WT Sham	WT CLP	KO Sham	KO CLP
			1	6	0	4
			0	8	0	3
			0	8	0	4
			1	9	1	4
			1	7	1	3
		25% Percentile	0	6.5	0	3
		Median	1	8	0	4
		75% Percentile	1	8.5	1	4
		P value (adapted from graphpad)		(A-B): 0.0079	(A-C): >0.9999	(C-D): 0.0079 (B-D): 0.0079
		Mann–Whitney U test
