# Supplementary material for: CMTM3 regulates neutrophil activation and aggravates sepsis through TLR4 signaling
Source: EMBO Rep. 2024 Oct 25;25(12):5456–77. doi: 10.1038/s44319-024-00291-7 (PMC11624275; doi:10.1038/s44319-024-00291-7)
Supplement: Supplementary file 3 — Source data Fig. 2 [file 44319_2024_291_MOESM3_ESM.zip › Figure2K/Figure2K.xlsx]

## Sheet: Sheet1
		Survival analysis （0：Survival； 1：Death）
		WT		KO
		Hours elapsed	Outcome	Hours elapsed	Outcome
		24	1	48	1
		24	1	48	1
		36	1	60	1
		36	1	72	1
		36	1	72	1
		36	1	120	1
		36	1	168	0
		36	1	168	0
		48	1	168	0
		168	0	168	0
		168	0	168	0
		168	0	168	0
		168	0	168	0
		168	0	168	0
		168	0	168	0
		Comparison of Survival Curves
		Gehan-Breslow-Wilcoxon test
		Chi square	4.834
		df	1
		P value	0.0279
		P value summary	*
		Are the survival curves sig different?	Yes
		Median survival
		KO	Undefined
		WT	36
		Hazard Ratio (Mantel-Haenszel)	A/B	B/A
		Ratio (and its reciprocal)	0.3987	2.508
		95% CI of ratio	0.1323 to 1.202	0.8322 to 7.559
		Hazard Ratio (logrank)	A/B	B/A
		Ratio (and its reciprocal)	0.4566	2.19
		95% CI of ratio	0.1630 to 1.279	0.7816 to 6.136
