# Supplementary material for: CMTM3 regulates neutrophil activation and aggravates sepsis through TLR4 signaling
Source: EMBO Rep. 2024 Oct 25;25(12):5456–77. doi: 10.1038/s44319-024-00291-7 (PMC11624275; doi:10.1038/s44319-024-00291-7)
Supplement: Supplementary file 4 — Source data Fig. 3 [file 44319_2024_291_MOESM4_ESM.zip]

Archive with 38 entries (29 files):
- Figure3A/
- Figure3A/Figure3A.xlsx
- Figure3C/
- Figure3C/3cKOclp.fcs
- Figure3C/3cKOsham.fcs
- Figure3C/3cWTclp.fcs
- Figure3C/3cWTsham.fcs
- Figure3C/README.txt
- Figure3B/
- Figure3B/.DS_Store
- Figure3B/KO_CLP_KIDNEY.tif
- Figure3B/KO_CLP_LIVER.tif
- Figure3B/KO_CLP_LUNG.tif
- Figure3B/KO_SHAM_KIDNEY.tif
- Figure3B/KO_SHAM_LIVER.tif
- Figure3B/KO_SHAM_LUNG.tif
- Figure3B/WT_CLP_KIDNEY.tif
- Figure3B/WT_CLP_LIVER.tif
- Figure3B/WT_CLP_LUNG.tif
- Figure3B/WT_SHAM_KIDNEY.tif
- Figure3B/WT_SHAM_LIVER.tif
- Figure3B/WT_SHAM_LUNG.tif
- Figure3I/
- Figure3I/Figure3I.xlsx
- Figure3H/
- Figure3H/Figure3H.xlsx
- Figure3E/
- Figure3E/3eKOclp.fcs
- Figure3E/3eKOsham.fcs
- Figure3E/3eWTCLP.fcs
- Figure3E/3eWTsham.fcs
- Figure3E/README.txt
- Figure3D/
- Figure3D/Figure3D.xlsx
- Figure3G/
- Figure3G/Figure3G.xlsx
- Figure3F/
- Figure3F/Figure3F.xlsx
