# Supplementary material for: CMTM3 regulates neutrophil activation and aggravates sepsis through TLR4 signaling
Source: EMBO Rep. 2024 Oct 25;25(12):5456–77. doi: 10.1038/s44319-024-00291-7 (PMC11624275; doi:10.1038/s44319-024-00291-7)
Supplement: Supplementary file 4 — Source data Fig. 3 [file 44319_2024_291_MOESM4_ESM.zip › Figure3A/Figure3A.xlsx]

## Sheet: Sheet1
Co-expressed genes with CMTM3						GO-BP enrichment analysis
	symbol	correlation	pvalue			ONTOLOGY	ID	Description	GeneRatio	BgRatio	pvalue	p.adjust	qvalue	geneID	Count
1	CMTM3	1	0			BP	GO:0042119	neutrophil activation	44/460	498/18670	2.19015e-13	4.89677e-10	4.0964e-10	ACAA1/RHOG/C5AR1/CD14/CDA/CEACAM3/GAA/B4GALT1/IMPDH1/NEU1/NFKB1/PPIA/PRKCD/PSEN1/PTAFR/PTPRN2/RAB5C/RAC1/S100A11/SLC11A1/TIMP2/TNFRSF1B/TYROBP/RAB7A/RAB3D/IST1/TOM1/TCIRG1/AGPAT2/LILRA2/CD300A/COTL1/BRI3/PYCARD/CPPED1/PREX1/DOK3/PLEKHO2/CRISPLD2/SLC15A4/CANT1/SIRPA/NFAM1/UNC13D	44
2	TFEB	0.614472	1.5957e-16			BP	GO:0002446	neutrophil mediated immunity	44/460	499/18670	2.34857e-13	4.89677e-10	4.0964e-10	ACAA1/RHOG/C5AR1/CD14/CDA/CEACAM3/GAA/B4GALT1/IMPDH1/NEU1/NFKB1/PPIA/PRKCD/PSEN1/PTAFR/PTPRN2/RAB5C/RAC1/S100A11/SLC11A1/ADAM17/TIMP2/TNFRSF1B/TYROBP/RAB7A/RAB3D/IST1/TOM1/TCIRG1/AGPAT2/CD300A/TUSC2/COTL1/BRI3/PYCARD/CPPED1/DOK3/PLEKHO2/CRISPLD2/SLC15A4/CANT1/SIRPA/NFAM1/UNC13D	44
3	TMEM127	0.571934	4.68581e-14			BP	GO:0002283	neutrophil activation involved in immune response	43/460	488/18670	4.57646e-13	6.36128e-10	5.32154e-10	ACAA1/RHOG/C5AR1/CD14/CDA/CEACAM3/GAA/B4GALT1/IMPDH1/NEU1/NFKB1/PPIA/PRKCD/PSEN1/PTAFR/PTPRN2/RAB5C/RAC1/S100A11/SLC11A1/TIMP2/TNFRSF1B/TYROBP/RAB7A/RAB3D/IST1/TOM1/TCIRG1/AGPAT2/LILRA2/CD300A/COTL1/BRI3/PYCARD/CPPED1/DOK3/PLEKHO2/CRISPLD2/SLC15A4/CANT1/SIRPA/NFAM1/UNC13D	43
4	FRAT1	0.550635	6.00299e-13			BP	GO:0043312	neutrophil degranulation	42/460	485/18670	1.54387e-12	1.60948e-09	1.34641e-09	ACAA1/RHOG/C5AR1/CD14/CDA/CEACAM3/GAA/B4GALT1/IMPDH1/NEU1/NFKB1/PPIA/PRKCD/PSEN1/PTAFR/PTPRN2/RAB5C/RAC1/S100A11/SLC11A1/TIMP2/TNFRSF1B/TYROBP/RAB7A/RAB3D/IST1/TOM1/TCIRG1/AGPAT2/CD300A/COTL1/BRI3/PYCARD/CPPED1/DOK3/PLEKHO2/CRISPLD2/SLC15A4/CANT1/SIRPA/NFAM1/UNC13D	42
5	ARAP1	0.547315	8.79108e-13			BP	GO:0071260	cellular response to mechanical stimulus	13/460	79/18670	6.26096e-08	5.22164e-05	4.36817e-05	CASP5/GOT1/IL1B/LTBR/MYD88/NFKB1/MAPK3/RAC1/MAP2K4/TLR4/TLR5/TNFRSF1A/TNFSF14	13
6	TPD52L2	0.542362	1.54115e-12			BP	GO:0060326	cell chemotaxis	25/460	304/18670	1.57069e-07	0.000106267	8.88974e-05	RHOG/ARRB2/C5AR1/CRK/CSF3R/DUSP1/PTK2B/IL1B/IL1RN/IL6R/LYN/PIK3CD/PRKCD/MAPK3/RAC1/ADAM17/VAV1/ARHGEF5/TNFSF14/DAPK2/IL17RA/ADGRE2/PREX1/CXCL16/GPSM3	25
7	SBNO2	0.540126	1.97971e-12			BP	GO:0030595	leukocyte chemotaxis	21/460	224/18670	1.78385e-07	0.000106267	8.88974e-05	C5AR1/CSF3R/DUSP1/PTK2B/IL1B/IL1RN/IL6R/LYN/PIK3CD/MAPK3/RAC1/ADAM17/VAV1/ARHGEF5/TNFSF14/DAPK2/IL17RA/ADGRE2/PREX1/CXCL16/GPSM3	21
8	TMEM50A	0.54009	1.98774e-12			BP	GO:0050900	leukocyte migration	33/460	499/18670	2.97318e-07	0.000154977	0.000129646	C5AR1/CEACAM3/CRK/CSF3R/DUSP1/PTK2B/FUT7/B4GALT1/GRB2/IL1B/IL1RN/IL6R/LYN/PIK3CD/PPIA/MAPK3/PTAFR/RAC1/SELPLG/ADAM17/THBD/VAV1/ARHGEF5/TNFSF14/CD300A/DAPK2/IL17RA/PYCARD/ADGRE2/PREX1/CXCL16/GPSM3/SIRPA	33
9	RNF135	0.53845	2.38558e-12			BP	GO:0001819	positive regulation of cytokine production	31/460	464/18670	5.51017e-07	0.000255305	0.000213575	C5AR1/CD14/IL1B/IL1RN/IL6R/MYD88/NFKB1/MAPK3/PSEN1/PTAFR/RARA/SLC11A1/ADAM17/TLR4/TLR5/TYROBP/MAPKAPK2/TLR6/AGPAT2/LILRB1/LILRA2/GLMN/TUSC2/IL17RA/PYCARD/TLR9/PANX2/GPSM3/RNF135/NFAM1/SIGLEC16	31
10	CANT1	0.538079	2.48578e-12			BP	GO:0002573	myeloid leukocyte differentiation	19/460	204/18670	7.59598e-07	0.000316752	0.00026498	ESRRA/FOS/GLO1/JUNB/LTBR/LYN/PIK3CD/PSEN1/RARA/RELB/SPI1/TFE3/TLR4/TYROBP/RASSF2/GAB2/TCIRG1/LILRB1/SBNO2	19
11	RILPL2	0.535315	3.37219e-12
12	ARHGAP27	0.529379	6.43205e-12
13	B9D2	0.527304	8.03612e-12
14	JUNB	0.523315	1.22806e-11
15	SLC19A1	0.521889	1.42712e-11
16	NFYC	0.52035	1.67701e-11
17	TFE3	0.519643	1.80545e-11
18	ERGIC1	0.51917	1.89689e-11
19	PREX1	0.518968	1.93722e-11
20	SH3BP5L	0.518868	1.95739e-11
21	TOM1	0.518728	1.98606e-11
22	ERF	0.515134	2.88044e-11
23	PXN	0.514077	3.21046e-11
24	FOSL2	0.512458	3.78826e-11
25	NINJ1	0.510501	4.62143e-11
26	SHISA5	0.509677	5.02303e-11
27	APOBR	0.507364	6.33981e-11
28	THBD	0.503656	9.17407e-11
29	B4GALT1	0.50133	1.15415e-10
30	DGAT2	0.501271	1.16092e-10
31	NFAM1	0.501007	1.19143e-10
32	GMIP	0.500675	1.23081e-10
33	MYD88	0.50021	1.28831e-10
34	RIN3	0.499851	1.33435e-10
35	PLEKHO2	0.499736	1.3494e-10
36	RGS14	0.498281	1.55537e-10
37	TRIM8	0.497812	1.62793e-10
38	STAT5B	0.497662	1.65175e-10
39	CXCL16	0.497116	1.74179e-10
40	NADK	0.496628	1.82602e-10
41	IRF2BPL	0.494493	2.24398e-10
42	DNM1L	-0.493838	2.38977e-10
43	RARA	0.493534	2.46032e-10
44	PDLIM7	0.492465	2.7255e-10
45	N4BP1	0.491997	2.84996e-10
46	EIF3E	-0.488756	3.87639e-10
47	EXTL3	0.48737	4.4169e-10
48	SIRPA	0.487035	4.55809e-10
49	KIAA2013	0.486759	4.67799e-10
50	ADAM17	0.484771	5.63343e-10
51	THEMIS2	0.483975	6.06672e-10
52	CCDC69	0.483435	6.37898e-10
53	STX10	0.482661	6.85285e-10
54	CSNK1D	0.48151	7.62247e-10
55	PHC2	0.481491	7.63576e-10
56	AGTRAP	0.479706	8.99741e-10
57	AATK	0.479497	9.17166e-10
58	TLR6	0.4791	9.51147e-10
59	KAT8	0.477818	1.06928e-09
60	PLPPR2	0.477163	1.135e-09
61	KDM4B	0.476299	1.22759e-09
62	KIAA0040	0.476178	1.24116e-09
63	TMEM80	0.475943	1.26791e-09
64	PRR14	0.473923	1.52157e-09
65	RNF24	0.473665	1.55741e-09
66	TNFSF14	0.473074	1.64223e-09
67	PRELID1	0.472653	1.70552e-09
68	CCDC28A	0.471494	1.89184e-09
69	ITPRIP	0.471347	1.91683e-09
70	CEP19	0.470877	1.99894e-09
71	KREMEN1	0.468918	2.37894e-09
72	RPS6KA1	0.46816	2.5439e-09
73	UNC119	0.466904	2.84193e-09
74	CHST15	0.466454	2.9566e-09
75	PHF23	0.466312	2.99374e-09
76	GALK1	0.465788	3.1344e-09
77	JDP2	0.465568	3.19544e-09
78	SLCO3A1	0.464642	3.46528e-09
79	C1RL	0.463467	3.8391e-09
80	SPI1	0.462854	4.04919e-09
81	IFNGR2	0.462644	4.12365e-09
82	FRAT2	0.461905	4.39656e-09
83	SLC25A44	0.46059	4.92588e-09
84	GRB2	0.460455	4.98323e-09
85	TBL1X	0.459657	5.33776e-09
86	PYCARD	0.459228	5.53798e-09
87	RNF8	-0.458395	5.94795e-09
88	TSEN34	0.45799	6.15811e-09
89	SLC9A8	0.457179	6.59976e-09
90	MGRN1	0.457076	6.6576e-09
91	ETV6	0.457057	6.66855e-09
92	COTL1	0.456845	6.78988e-09
93	PTK2B	0.456615	6.92462e-09
94	METRNL	0.456545	6.96581e-09
95	CSRNP1	0.456426	7.03678e-09
96	RELB	0.455737	7.46087e-09
97	SHKBP1	0.455456	7.64139e-09
98	SLC22A18	0.455265	7.76584e-09
99	DSC2	0.455151	7.84128e-09
100	UBE2R2	0.455019	7.92935e-09
101	ELF4	0.453584	8.95205e-09
102	SLC15A4	0.453485	9.02703e-09
103	SH2B2	0.45338	9.10724e-09
104	MAP3K3	0.453178	9.26328e-09
105	NACC2	0.452714	9.63222e-09
106	DNTTIP1	0.451853	1.03544e-08
107	SAAL1	-0.451402	1.07527e-08
108	RAB35	0.451273	1.08696e-08
109	IMPDH1	0.450698	1.14049e-08
110	SELPLG	0.45035	1.17407e-08
111	SNX11	0.448927	1.32175e-08
112	VAV1	0.448698	1.34713e-08
113	SMARCD3	0.448639	1.35377e-08
114	ASF1A	-0.448109	1.41451e-08
115	TIMP2	0.447988	1.42881e-08
116	ST3GAL2	0.44735	1.50628e-08
117	TAF12	0.447254	1.51824e-08
118	GLT1D1	0.447252	1.51847e-08
119	SIRPD	0.447167	1.5292e-08
120	RBP7	0.44715	1.53136e-08
121	CYTH4	0.446958	1.55575e-08
122	SLC15A3	0.445685	1.72777e-08
123	S100A11	0.445644	1.73365e-08
124	EGLN1	0.44472	1.87017e-08
125	TNFAIP8L2	0.444367	1.92505e-08
126	MAPK3	0.444166	1.95694e-08
127	DEDD	0.443902	1.99963e-08
128	TYROBP	0.443847	2.00866e-08
129	TWF2	0.443762	2.02262e-08
130	HMGN1	-0.443442	2.07615e-08
131	NEU1	0.443382	2.08642e-08
132	ZNF467	0.443217	2.11463e-08
133	GLRX3	-0.443096	2.13553e-08
134	DEDD2	0.44278	2.19121e-08
135	C5AR1	0.442558	2.23116e-08
136	RGS19	0.442517	2.23861e-08
137	SLC11A1	0.441898	2.35421e-08
138	TNFRSF1A	0.441436	2.44411e-08
139	GMPR2	0.441419	2.44755e-08
140	ZDHHC18	0.441302	2.47079e-08
141	IL17RA	0.441235	2.48433e-08
142	RAC1	0.441217	2.48797e-08
143	ARID3B	0.440939	2.54447e-08
144	TECPR2	0.440584	2.61857e-08
145	STRN4	0.439954	2.75545e-08
146	USB1	0.43951	2.85573e-08
147	SLC16A5	0.439139	2.94245e-08
148	RNF166	0.43902	2.97071e-08
149	CSF2RA	0.438219	3.16825e-08
150	SH2D3C	0.437974	3.23097e-08
151	CDC16	-0.437722	3.29686e-08
152	DNM2	0.437026	3.48595e-08
153	BUB3	-0.43677	3.55793e-08
154	MAP3K11	0.436458	3.64755e-08
155	GPSM3	0.43635	3.67908e-08
156	RASSF2	0.436119	3.74756e-08
157	ABTB1	0.436032	3.77363e-08
158	CNOT3	0.435867	3.8236e-08
159	DAAM1	-0.435689	3.87809e-08
160	CRK	0.435424	3.9607e-08
161	NCF2	0.43493	4.1193e-08
162	LRRC25	0.433259	4.70212e-08
163	GNB2	0.433068	4.77335e-08
164	LILRB1	0.432984	4.80503e-08
165	ARHGAP26	0.432924	4.8279e-08
166	PTAFR	0.432604	4.9515e-08
167	IQSEC1	0.43188	5.24188e-08
168	ISY1	0.431613	5.35294e-08
169	WAS	0.431496	5.40241e-08
170	ST3GAL4	0.431295	5.48811e-08
171	CMPK1	-0.430837	5.68863e-08
172	CEBPD	0.430745	5.73013e-08
173	ARMC7	0.430187	5.98561e-08
174	COL18A1	0.430117	6.01873e-08
175	MTMR3	0.429497	6.31709e-08
176	PANX2	0.429339	6.39568e-08
177	CPTP	0.429014	6.5594e-08
178	DGCR2	0.428699	6.72214e-08
179	PHF21A	0.428202	6.98711e-08
180	NSFL1C	0.428186	6.99612e-08
181	ELL	0.427853	7.17941e-08
182	BIVM	-0.42755	7.34966e-08
183	GMPS	-0.427347	7.4665e-08
184	SLC6A6	0.427236	7.53082e-08
185	MCL1	0.427157	7.57697e-08
186	VASP	0.427109	7.60521e-08
187	CFLAR	0.427018	7.65935e-08
188	B3GNT8	0.426777	7.80319e-08
189	TMUB2	0.426378	8.04747e-08
190	RFX2	0.426236	8.13617e-08
191	RAB3D	0.426231	8.1396e-08
192	NR2C1	-0.426138	8.19795e-08
193	ARHGEF11	0.425445	8.64802e-08
194	PMS1	-0.424554	9.26109e-08
195	ACAA1	0.424405	9.36754e-08
196	LTBR	0.423721	9.87167e-08
197	ANP32A	0.42366	9.9181e-08
198	FOS	0.423462	1.00699e-07
199	C11orf68	0.423394	1.0122e-07
200	PPIA	-0.423387	1.01273e-07
201	CCDC14	-0.42241	1.09121e-07
202	NSMCE4A	-0.421518	1.16787e-07
203	LYN	0.421298	1.18761e-07
204	HACL1	-0.421221	1.19454e-07
205	NUP214	0.420834	1.23011e-07
206	TMEM91	0.420531	1.2587e-07
207	RNF19B	0.4205	1.26169e-07
208	SEMA4B	0.420047	1.30573e-07
209	ZNF319	0.419435	1.36756e-07
210	FUT8	-0.418971	1.41628e-07
211	APLP2	0.418905	1.42334e-07
212	ESRRA	0.418652	1.45077e-07
213	PILRA	0.418609	1.45542e-07
214	CHMP1A	0.418166	1.50481e-07
215	CDC23	-0.418048	1.5182e-07
216	CMTM2	0.418021	1.52125e-07
217	CHD1L	-0.417898	1.53542e-07
218	FAM53C	0.417865	1.53926e-07
219	IFITM2	0.417794	1.54749e-07
220	TSEN15	-0.417704	1.55795e-07
221	GLIPR2	0.417595	1.57078e-07
222	RBM23	0.416975	1.64556e-07
223	ZGRF1	-0.416963	1.647e-07
224	SLC43A2	0.416952	1.64833e-07
225	MARK2	0.416545	1.69937e-07
226	CHIC2	0.416313	1.72907e-07
227	TLE3	0.415919	1.78067e-07
228	RASGRP4	0.41589	1.78461e-07
229	MAPKAPK2	0.41523	1.87468e-07
230	ARRB2	0.415019	1.90433e-07
231	EHBP1	-0.414965	1.91205e-07
232	CDH23	0.414041	2.04789e-07
233	MIDN	0.413561	2.12209e-07
234	IL1RN	0.413392	2.14881e-07
235	PBX2	0.413013	2.21001e-07
236	SIGLEC7	0.413008	2.21069e-07
237	MYO1F	0.412803	2.24453e-07
238	IL6R	0.412289	2.3314e-07
239	NRBF2	0.412259	2.33653e-07
240	CPPED1	0.412159	2.35385e-07
241	SLC24A4	0.412138	2.35742e-07
242	FMNL1	0.412124	2.35989e-07
243	KDELC2	-0.412123	2.36016e-07
244	CNPY3	0.412015	2.37901e-07
245	TRIM25	0.411988	2.38364e-07
246	RAB7A	0.411702	2.4344e-07
247	CAMK2G	0.411537	2.46425e-07
248	PRAF2	0.411428	2.48399e-07
249	TRIOBP	0.411381	2.49261e-07
250	C16orf70	0.411305	2.50664e-07
251	ETS2	0.411279	2.51142e-07
252	MTF1	0.41076	2.60901e-07
253	MINDY1	0.410586	2.64256e-07
254	PRIM1	-0.410584	2.64302e-07
255	OSBPL2	0.41024	2.71056e-07
256	CWC25	0.409741	2.81134e-07
257	AGPAT2	0.40862	3.05131e-07
258	TSC22D4	0.408369	3.10761e-07
259	AOAH	0.408175	3.15179e-07
260	TREML2	0.408027	3.18595e-07
261	LAT2	0.408017	3.18826e-07
262	PRKCD	0.407472	3.31705e-07
263	RHBDD2	0.407374	3.34072e-07
264	SLAIN1	-0.40728	3.36369e-07
265	TMEM185B	0.407187	3.38648e-07
266	XPO6	0.407174	3.38964e-07
267	STRAP	-0.406755	3.49428e-07
268	IBTK	-0.405986	3.69429e-07
269	CCM2	0.405094	3.93991e-07
270	TMEM121B	0.404901	3.99503e-07
271	LATS2	0.404881	4.001e-07
272	ZNF614	-0.404823	4.01748e-07
273	RAB5C	0.404798	4.02475e-07
274	CD82	0.404734	4.04358e-07
275	NUCKS1	-0.404039	4.25051e-07
276	SIGLEC16	0.40403	4.25346e-07
277	BRIX1	-0.403836	4.31296e-07
278	ATP6V1B2	0.403665	4.36622e-07
279	SERTAD1	0.403592	4.38933e-07
280	YARS	-0.40324	4.50133e-07
281	TMCC3	0.403173	4.52295e-07
282	CYP27A1	0.403036	4.56755e-07
283	PFKFB4	0.402983	4.58508e-07
284	NUP88	-0.402963	4.59164e-07
285	TLR4	0.402695	4.68049e-07
286	MYO9B	0.402479	4.7533e-07
287	CEACAM3	0.402049	4.90142e-07
288	ZNF18	0.401768	5.00075e-07
289	ZNF548	-0.40127	5.1813e-07
290	ALDH6A1	-0.400798	5.35844e-07
291	PSENEN	0.400655	5.41286e-07
292	EIF1AX	-0.400437	5.4975e-07
293	MANBAL	0.400384	5.51829e-07
294	RAF1	0.400373	5.52263e-07
295	PPP1R18	0.399717	5.78521e-07
296	BRI3	0.399289	5.96327e-07
297	GPANK1	0.399199	6.00124e-07
298	FAM49A	0.39823	6.42638e-07
299	PIK3CD	0.398218	6.4319e-07
300	LTB4R	0.397759	6.64293e-07
301	EFHD2	0.397711	6.66556e-07
302	CCNG1	-0.397099	6.95857e-07
303	GAA	0.39703	6.9923e-07
304	RAP1GAP2	0.39688	7.06646e-07
305	C12orf29	-0.396813	7.09938e-07
306	GAB2	0.396649	7.18165e-07
307	MAML1	0.396642	7.18534e-07
308	DENND3	0.396286	7.3669e-07
309	ZNF438	0.396064	7.48203e-07
310	KCNJ15	0.395917	7.55961e-07
311	S1PR4	0.39587	7.58446e-07
312	DHX34	0.395778	7.63337e-07
313	ARHGEF40	0.395716	7.66637e-07
314	TET3	0.395683	7.68388e-07
315	TUBE1	-0.395563	7.74857e-07
316	TMEM222	0.395439	7.81604e-07
317	DUSP1	0.395405	7.83504e-07
318	IL1B	0.395311	7.88664e-07
319	IFITM1	0.395295	7.89498e-07
320	EHD1	0.394793	8.17673e-07
321	TET2	0.394708	8.225e-07
322	ZNF337	-0.394442	8.37888e-07
323	UNC13D	0.394398	8.40472e-07
324	RNF144B	0.394104	8.57807e-07
325	IER5L	0.39378	8.77392e-07
326	INSL3	0.393746	8.79442e-07
327	SLC45A4	0.393687	8.83068e-07
328	GART	-0.393657	8.8487e-07
329	CAMKK1	0.393567	8.90412e-07
330	ITGA7	0.393424	8.99287e-07
331	CTBP2	0.393392	9.01292e-07
332	ACOX1	0.3933	9.07068e-07
333	MPHOSPH9	-0.392819	9.37848e-07
334	SEC11C	-0.392732	9.43509e-07
335	GOT1	-0.392449	9.6217e-07
336	ZNF341	0.391984	9.93576e-07
337	TBC1D14	0.391896	9.99625e-07
338	LILRA2	0.391765	1.00867e-06
339	NUP107	-0.391659	1.01614e-06
340	BCKDHB	-0.391582	1.02149e-06
341	HRH2	0.391434	1.03201e-06
342	ZBED1	0.391425	1.03262e-06
343	TNFRSF1B	0.391377	1.03608e-06
344	TNNI2	0.390868	1.07304e-06
345	XPO4	-0.390772	1.08014e-06
346	LIMK2	0.390663	1.08823e-06
347	LANCL1	-0.390632	1.09058e-06
348	DAPK2	0.390443	1.10483e-06
349	SLC31A2	0.390383	1.10942e-06
350	REPS2	0.390362	1.11101e-06
351	STX11	0.389967	1.14149e-06
352	RAB36	0.389953	1.14259e-06
353	CTBS	0.389508	1.17799e-06
354	MNT	0.389135	1.20846e-06
355	HSD17B4	-0.388959	1.22314e-06
356	PLIN3	0.388551	1.25769e-06
357	NEK1	-0.388399	1.27081e-06
358	MTX1	0.388356	1.2745e-06
359	CASP5	0.388331	1.27671e-06
360	SPATA2L	0.388297	1.2797e-06
361	KLHL21	0.388075	1.29917e-06
362	IP6K1	0.387975	1.30806e-06
363	ECE1	0.387933	1.31184e-06
364	ZNF512	-0.387866	1.31779e-06
365	OSER1	0.387831	1.32098e-06
366	CD300A	0.38778	1.32555e-06
367	PACSIN2	0.387774	1.32611e-06
368	GLMN	-0.387748	1.32847e-06
369	GPR27	0.387686	1.33403e-06
370	BID	0.387225	1.37659e-06
371	MAP2K4	0.387201	1.37887e-06
372	PREPL	-0.387053	1.39277e-06
373	SSH2	0.387024	1.39551e-06
374	NDEL1	0.386903	1.40705e-06
375	MED12	0.386641	1.43228e-06
376	CIDEB	0.386405	1.45538e-06
377	ACAT1	-0.385716	1.5249e-06
378	TBKBP1	0.3853	1.56833e-06
379	SNRNP40	-0.385132	1.58625e-06
380	SP4	-0.384978	1.6029e-06
381	RRAGC	0.384874	1.61416e-06
382	HIST1H2BC	0.384847	1.61713e-06
383	CAMKK2	0.384722	1.63077e-06
384	FAM122B	-0.384521	1.65298e-06
385	ALPL	0.384218	1.68707e-06
386	PCM1	-0.383466	1.77456e-06
387	STX3	0.383426	1.77929e-06
388	ARNTL	0.383216	1.80454e-06
389	GAS7	0.383068	1.82257e-06
390	NUP205	-0.382798	1.85591e-06
391	KLF6	0.382185	1.93363e-06
392	TBC1D1	0.382156	1.93739e-06
393	VPS9D1	0.38202	1.9551e-06
394	GORASP1	0.381997	1.95798e-06
395	ABHD2	0.381964	1.96232e-06
396	SRSF6	-0.381851	1.97725e-06
397	QKI	0.381501	2.02392e-06
398	MFSD6	-0.381283	2.05365e-06
399	AKAP10	0.38128	2.05407e-06
400	CTDP1	0.381258	2.057e-06
401	OGFR	0.381233	2.06051e-06
402	GLO1	-0.381149	2.072e-06
403	BEST1	0.38108	2.08153e-06
404	IST1	0.38106	2.08438e-06
405	CDA	0.380898	2.10694e-06
406	RNF167	0.380611	2.14765e-06
407	MPPE1	0.380565	2.15419e-06
408	USP14	-0.380105	2.22102e-06
409	TDRD3	-0.37997	2.24103e-06
410	RNF130	0.379876	2.25501e-06
411	CSF3R	0.379824	2.26276e-06
412	CD14	0.379655	2.28832e-06
413	MOB3A	0.379562	2.30245e-06
414	YAE1D1	-0.379189	2.36014e-06
415	CTDSP1	0.378909	2.4042e-06
416	MX2	0.378866	2.41099e-06
417	SSR4	-0.378437	2.48047e-06
418	RGL2	0.378173	2.52401e-06
419	ATP6V0B	0.378117	2.53338e-06
420	MBNL2	-0.378082	2.53926e-06
421	C15orf39	0.377931	2.56456e-06
422	AP5B1	0.377928	2.56505e-06
423	HOMER3	0.377647	2.61312e-06
424	STARD10	0.377479	2.64215e-06
425	TCF7L2	0.377437	2.64941e-06
426	RAB23	-0.377381	2.65919e-06
427	IL13RA1	0.377167	2.6969e-06
428	SLC25A36	-0.377095	2.70961e-06
429	SPATA13	0.377073	2.71369e-06
430	NUDT16	0.376889	2.74671e-06
431	NDUFB8	-0.376814	2.76016e-06
432	TCIRG1	0.376737	2.77425e-06
433	MED11	0.376657	2.78877e-06
434	VPS13A	-0.376526	2.81292e-06
435	MAD2L1	-0.376433	2.83003e-06
436	STK40	0.376392	2.83764e-06
437	CACUL1	0.376287	2.85739e-06
438	TLR5	0.376232	2.86765e-06
439	PTPRN2	0.375831	2.94404e-06
440	CLASP2	-0.375752	2.95927e-06
441	NPL	0.375697	2.96994e-06
442	MAML3	0.375596	2.98954e-06
443	LST1	0.375523	3.00389e-06
444	GSK3B	0.375485	3.0114e-06
445	TNFRSF10C	0.375283	3.05132e-06
446	PATL1	0.374979	3.11253e-06
447	VSIR	0.374973	3.11385e-06
448	FBXO4	-0.374899	3.12883e-06
449	PHF12	0.374682	3.17355e-06
450	LSP1	0.374598	3.19087e-06
451	DEF8	0.374585	3.19371e-06
452	LSM5	-0.374513	3.20859e-06
453	KCTD2	0.374202	3.27424e-06
454	DOK3	0.3739	3.33931e-06
455	TOP3A	0.373783	3.36482e-06
456	MBOAT7	0.373645	3.39506e-06
457	SP1	0.373598	3.40545e-06
458	MGAT1	0.373489	3.42969e-06
459	NBR1	0.373454	3.43755e-06
460	SSH1	0.373232	3.48735e-06
461	INPPL1	0.373091	3.51955e-06
462	ITPK1	0.3724	3.68069e-06
463	PSEN1	0.372363	3.6895e-06
464	ZFAND1	-0.372302	3.70398e-06
465	TLR9	0.37229	3.70708e-06
466	SYF2	0.372234	3.72041e-06
467	PLEKHM3	0.372173	3.73523e-06
468	MAP7D1	0.372095	3.754e-06
469	EI24	-0.371937	3.79257e-06
470	TACC3	0.371899	3.80187e-06
471	MLF2	0.371815	3.82266e-06
472	ZNF302	-0.37161	3.87349e-06
473	TUSC2	0.371589	3.87865e-06
474	TESK2	0.371468	3.90913e-06
475	MICU1	0.371318	3.94719e-06
476	ATF6	0.371113	3.99978e-06
477	STARD3	0.370772	4.08863e-06
478	PABPC1	-0.370668	4.11598e-06
479	IER3	0.370405	4.18607e-06
480	PHLPP1	0.370294	4.21622e-06
481	ANKRD36	-0.370198	4.24216e-06
482	MNAT1	-0.370052	4.28219e-06
483	FUT7	0.369991	4.29896e-06
484	ADGRE2	0.369944	4.31213e-06
485	MSRB1	0.369942	4.31262e-06
486	NFKB1	0.36956	4.41949e-06
487	GNG5	0.369477	4.44315e-06
488	POR	0.369409	4.46268e-06
489	RNPEPL1	0.3694	4.46509e-06
490	ST14	0.369287	4.49755e-06
491	TNFSF10	0.369238	4.51159e-06
492	RHOG	0.368998	4.5816e-06
493	CEP128	-0.368877	4.61714e-06
494	MAP1S	0.368755	4.65319e-06
495	MINPP1	-0.368727	4.66168e-06
496	CRISPLD2	0.368455	4.7434e-06
497	ARHGEF5	-0.368305	4.7892e-06
498	CIR1	0.368105	4.85068e-06
499	ADO	-0.367836	4.93449e-06
500	TRIM21	0.36782	4.93952e-06
