# Supplementary material for: CMTM3 regulates neutrophil activation and aggravates sepsis through TLR4 signaling
Source: EMBO Rep. 2024 Oct 25;25(12):5456–77. doi: 10.1038/s44319-024-00291-7 (PMC11624275; doi:10.1038/s44319-024-00291-7)
Supplement: Supplementary file 4 — Source data Fig. 3 [file 44319_2024_291_MOESM4_ESM.zip › Figure3C/README.txt]

Figure3C

CD11b FITC
CD45 PE
Ly6G APC
