# Supplementary material for: CMTM3 regulates neutrophil activation and aggravates sepsis through TLR4 signaling
Source: EMBO Rep. 2024 Oct 25;25(12):5456–77. doi: 10.1038/s44319-024-00291-7 (PMC11624275; doi:10.1038/s44319-024-00291-7)
Supplement: Supplementary file 4 — Source data Fig. 3 [file 44319_2024_291_MOESM4_ESM.zip › Figure3I/Figure3I.xlsx]

## Sheet: Sheet1
		Serum G-CSF Concentration (pg/ml)
		Groups	A	B	C	D
			WT Sham	WT CLP	KO Sham	KO CLP
			88.08	578.33	86.5	573.06
			65.41	615.23	91.77	509.8
			77.54	625.77	89.13	536.16
			81.23	551.97	93.35	483.44
			89.13	562.51	86.5	467.63
		25% Percentile	71.48	557.2	86.5	475.5
		Median	81.23	578.3	89.13	509.8
		75% Percentile	88.61	620.5	92.56	554.6
		P value (adapted from graphpad)		(A-B): 0.0079	(A-C): 0.1190	(C-D): 0.0079 (B-D): 0.0317
		Mann–Whitney U test
