# Supplementary material for: CMTM3 regulates neutrophil activation and aggravates sepsis through TLR4 signaling
Source: EMBO Rep. 2024 Oct 25;25(12):5456–77. doi: 10.1038/s44319-024-00291-7 (PMC11624275; doi:10.1038/s44319-024-00291-7)
Supplement: Supplementary file 4 — Source data Fig. 3 [file 44319_2024_291_MOESM4_ESM.zip › Figure3H/Figure3H.xlsx]

## Sheet: Sheet1
		Serum CXCL2 Concentration (pg/ml)
		Groups	A	B	C	D
			WT Sham	WT CLP	KO Sham	KO CLP
			281.26	3195.31	326.3	2877.41
			307.75	3354.26	445.51	2427.06
			299.8	3672.15	299.8	2559.52
			307.75	4016.54	281.26	2612.5
			281.26	2824.43	307.75	2188.64
		25% Percentile	281.3	3010	290.5	2308
		Median	299.8	3354	307.8	2560
		75% Percentile	307.8	3844	385.9	2745
		P value (adapted from graphpad)		(A-B): 0.0079	(A-C): 0.3730	(C-D): 0.0079 (B-D): 0.0159
		Mann–Whitney U test
