# Supplementary material for: CMTM3 regulates neutrophil activation and aggravates sepsis through TLR4 signaling
Source: EMBO Rep. 2024 Oct 25;25(12):5456–77. doi: 10.1038/s44319-024-00291-7 (PMC11624275; doi:10.1038/s44319-024-00291-7)
Supplement: Supplementary file 4 — Source data Fig. 3 [file 44319_2024_291_MOESM4_ESM.zip › Figure3E/README.txt]

Figure3E

Live 7AAD
CD45 APC-Cy7
CD11b FITC
BV785 Ly6g
F480 PE-Cy7
PE CXCR2
APC CCR2
