# Supplementary material for: CMTM3 regulates neutrophil activation and aggravates sepsis through TLR4 signaling
Source: EMBO Rep. 2024 Oct 25;25(12):5456–77. doi: 10.1038/s44319-024-00291-7 (PMC11624275; doi:10.1038/s44319-024-00291-7)
Supplement: Supplementary file 4 — Source data Fig. 3 [file 44319_2024_291_MOESM4_ESM.zip › Figure3D/Figure3D.xlsx]

## Sheet: Sheet1
		Percentage of Blood-Neutrophils (CD11b+Ly6g+) (%)
		Groups	A	B	C	D
			WT Sham	WT CLP	KO Sham	KO CLP
			33	89.7	27.3	77.7
			31.7	94.2	28	79
			29.9	85.1	30.1	75.8
			25.1	90.3	27.1	79.1
			30.8	83	26.9	72.5
		25% Percentile	27.5	84.05	27	74.15
		Median	30.8	89.7	27.3	77.7
		75% Percentile	32.35	92.25	29.05	79.05
		P value (adapted from graphpad)		(A-B): 0.0079	(A-C): 0.2222	(C-D): 0.0079 (B-D): 0.0079
		Mann–Whitney U test
