# Supplementary material for: CMTM3 regulates neutrophil activation and aggravates sepsis through TLR4 signaling
Source: EMBO Rep. 2024 Oct 25;25(12):5456–77. doi: 10.1038/s44319-024-00291-7 (PMC11624275; doi:10.1038/s44319-024-00291-7)
Supplement: Supplementary file 4 — Source data Fig. 3 [file 44319_2024_291_MOESM4_ESM.zip › Figure3G/Figure3G.xlsx]

## Sheet: Sheet1
		Serum CXCL1 Concentration (pg/ml)
		Groups	A	B	C	D
			WT Sham	WT CLP	KO Sham	KO CLP
			54.33	1017.1	52.35	793.25
			20.65	1032.95	40.46	912.11
			50.37	1011.16	54.33	882.4
			10.74	918.05	28.57	820.98
			28.57	971.54	20.65	858.62
		25% Percentile	15.7	944.8	24.61	807.1
		Median	28.57	1011	40.46	858.6
		75% Percentile	52.35	1025	53.34	897.3
		P value (adapted from graphpad)		(A-B): 0.0079	(A-C): 0.5952	(C-D): 0.0079 (B-D): 0.0079
		Mann–Whitney U test
