# Supplementary material for: CMTM3 regulates neutrophil activation and aggravates sepsis through TLR4 signaling
Source: EMBO Rep. 2024 Oct 25;25(12):5456–77. doi: 10.1038/s44319-024-00291-7 (PMC11624275; doi:10.1038/s44319-024-00291-7)
Supplement: Supplementary file 4 — Source data Fig. 3 [file 44319_2024_291_MOESM4_ESM.zip › Figure3F/Figure3F.xlsx]

## Sheet: Sheet1
		Percentage of BM-Neutrophils (CD11b+Ly6g+) (%)
		Groups	A	B	C	D
			WT Sham	WT CLP	KO Sham	KO CLP
			58	17.5	64.6	33
			59.7	15.1	52.1	28.9
			62.4	13.2	65.3	30.3
			66.1	20	59.7	27
			60.7	12.1	62.1	25.8
		25% Percentile	58.85	12.65	55.9	26.4
		Median	60.7	15.1	62.1	28.9
		75% Percentile	64.25	18.75	64.95	31.65
		P value (adapted from graphpad)		(A-B): 0.0079	(A-C): >0.9999	(C-D): 0.0079 (B-D): 0.0079
		Mann–Whitney U test
