# Supplementary material for: CMTM3 regulates neutrophil activation and aggravates sepsis through TLR4 signaling
Source: EMBO Rep. 2024 Oct 25;25(12):5456–77. doi: 10.1038/s44319-024-00291-7 (PMC11624275; doi:10.1038/s44319-024-00291-7)
Supplement: Supplementary file 5 — Source data Fig. 4 [file 44319_2024_291_MOESM5_ESM.zip]

Archive with 48 entries (38 files):
- Figure4A/
- Figure4A/Figure4A.xlsx
- Figure4C/
- Figure4C/4cKO.fcs
- Figure4C/4cKOlps.fcs
- Figure4C/4cWT.fcs
- Figure4C/4cWTlps.fcs
- Figure4C/README.txt
- Figure4B/
- Figure4B/.DS_Store
- Figure4B/KO_KIDNEY.tif
- Figure4B/KO_LIVER.tif
- Figure4B/KO_LPS_KIDNEY.tif
- Figure4B/KO_LPS_LIVER.tif
- Figure4B/KO_LPS_LUNG.tif
- Figure4B/KO_LUNG.tif
- Figure4B/WT_KIDNEY.tif
- Figure4B/WT_LIVER.tif
- Figure4B/WT_LPS_KIDNEY.tif
- Figure4B/WT_LPS_LIVER.tif
- Figure4B/WT_LPS_LUNG.tif
- Figure4B/WT_LUNG.tif
- Figure4I/
- Figure4I/4iKO.fcs
- Figure4I/4iKOlps.fcs
- Figure4I/4iWT.fcs
- Figure4I/4iWTlps.fcs
- Figure4I/README.txt
- Figure4H/
- Figure4H/Figure4H.xlsx
- Figure4J/
- Figure4J/Figure4J.xlsx
- Figure4E/
- Figure4E/4eKO.fcs
- Figure4E/4eKOlps.fcs
- Figure4E/4eWT.fcs
- Figure4E/4eWTlps.fcs
- Figure4E/README.txt
- Figure4D/
- Figure4D/Figure4D.xlsx
- Figure4G/
- Figure4G/4gKO.fcs
- Figure4G/4gKOlps.fcs
- Figure4G/4gWT.fcs
- Figure4G/4gWTlps.fcs
- Figure4G/README.txt
- Figure4F/
- Figure4F/Figure4F.xlsx
