# Supplementary material for: CMTM3 regulates neutrophil activation and aggravates sepsis through TLR4 signaling
Source: EMBO Rep. 2024 Oct 25;25(12):5456–77. doi: 10.1038/s44319-024-00291-7 (PMC11624275; doi:10.1038/s44319-024-00291-7)
Supplement: Supplementary file 5 — Source data Fig. 4 [file 44319_2024_291_MOESM5_ESM.zip › Figure4H/Figure4H.xlsx]

## Sheet: Sheet1
		MFI of membrane TLR4 （BM-Neutrophils）
		Groups	A	B	C	D
			WT	WT LPS	KO	KO CLP
			1436	4128	1249	2114
			1563	7845	1278	2038
			2209	7949	1266	3401
			2149	8542	2129	3314
			2925	9618	1961	3931
		25% Percentile	1500	5987	1258	2076
		Median	2149	7949	1278	3314
		75% Percentile	2567	9080	2045	3666
		P value (adapted from graphpad)		(A-B): 0.0079	(A-C): 0.0952	(C-D): 0.0317 (B-D): 0.0079
		Mann–Whitney U test
