# Supplementary material for: CMTM3 regulates neutrophil activation and aggravates sepsis through TLR4 signaling
Source: EMBO Rep. 2024 Oct 25;25(12):5456–77. doi: 10.1038/s44319-024-00291-7 (PMC11624275; doi:10.1038/s44319-024-00291-7)
Supplement: Supplementary file 5 — Source data Fig. 4 [file 44319_2024_291_MOESM5_ESM.zip › Figure4J/Figure4J.xlsx]

## Sheet: Sheet1
		MFI of membrane TLR4 （Blood-Neutrophils）
		Groups	A	B	C	D
			WT	WT LPS	KO	KO CLP
			4414	26687	3905	18290
			4926	20165	3172	15582
			3646	21968	2853	16358
			5164	25744	3569	12219
			4219	19264	2931	15735
		25% Percentile	3933	19715	2892	13901
		Median	4414	21968	3172	15735
		75% Percentile	5045	26216	3737	17324
		P value (adapted from graphpad)		(A-B): 0.0079	(A-C): 0.0159	(C-D): 0.0079 (B-D): 0.0079
		Mann–Whitney U test
