# Supplementary material for: CMTM3 regulates neutrophil activation and aggravates sepsis through TLR4 signaling
Source: EMBO Rep. 2024 Oct 25;25(12):5456–77. doi: 10.1038/s44319-024-00291-7 (PMC11624275; doi:10.1038/s44319-024-00291-7)
Supplement: Supplementary file 5 — Source data Fig. 4 [file 44319_2024_291_MOESM5_ESM.zip › Figure4D/Figure4D.xlsx]

## Sheet: Sheet1
		Percentage of Blood-Neutrophils (CD11b+Ly6g+) (%)
		Groups	A	B	C	D
			WT	WT LPS	KO	KO CLP
			35.9	84.9	35	74.3
			36	92.1	30.1	77.1
			35.3	88.6	34	79
			33	87	32.1	80
			32.7	95.7	33	81
		25% Percentile	32.85	85.95	31.1	75.7
		Median	35.3	88.6	33	79
		75% Percentile	35.95	93.9	34.5	80.5
		P value (adapted from graphpad)		(A-B): 0.0079	(A-C): 0.1667	(C-D): 0.0079 (B-D): 0.0079
		Mann–Whitney U test
