# Supplementary material for: CMTM3 regulates neutrophil activation and aggravates sepsis through TLR4 signaling
Source: EMBO Rep. 2024 Oct 25;25(12):5456–77. doi: 10.1038/s44319-024-00291-7 (PMC11624275; doi:10.1038/s44319-024-00291-7)
Supplement: Supplementary file 5 — Source data Fig. 4 [file 44319_2024_291_MOESM5_ESM.zip › Figure4F/Figure4F.xlsx]

## Sheet: Sheet1
		Percentage of BM-Neutrophils (CD11b+Ly6g+) (%)
		Groups	A	B	C	D
			WT	WT LPS	KO	KO CLP
			54.2	14.9	56.2	32.9
			52.5	16.1	62.3	25
			50.1	24.2	52	30.6
			48.5	15.5	50	27.8
			51.8	16	58.1	21.6
		25% Percentile	49.3	15.2	51	23.3
		Median	51.8	16	56.2	27.8
		75% Percentile	53.35	20.15	60.2	31.75
		P value (adapted from graphpad)		(A-B): 0.0079	(A-C): 0.2222	(C-D): 0.0079 (B-D): 0.0159
		Mann–Whitney U test
