# Supplementary material for: CMTM3 regulates neutrophil activation and aggravates sepsis through TLR4 signaling
Source: EMBO Rep. 2024 Oct 25;25(12):5456–77. doi: 10.1038/s44319-024-00291-7 (PMC11624275; doi:10.1038/s44319-024-00291-7)
Supplement: Supplementary file 6 — Source data Fig. 5 [file 44319_2024_291_MOESM6_ESM.zip]

Archive with 36 entries (26 files):
- Figure5A/
- Figure5A/5aKO.fcs
- Figure5A/5aKOlps.fcs
- Figure5A/5aWT.fcs
- Figure5A/5aWTlps.fcs
- Figure5A/README.txt
- Figure5C/
- Figure5C/5cKO.fcs
- Figure5C/5cKOlps.fcs
- Figure5C/5cWT.fcs
- Figure5C/5cWTlps.fcs
- Figure5C/README.txt
- Figure5B/
- Figure5B/Figure5B.xlsx
- Figure5I/
- Figure5I/Figure5I.xlsx
- Figure5H/
- Figure5H/Figure5H.xlsx
- Figure5J/
- Figure5J/Figure5J.xlsx
- Figure5E/
- Figure5E/5eKOanti.fcs
- Figure5E/5eKOcon.fcs
- Figure5E/5eWTanti.fcs
- Figure5E/5eWTcon.fcs
- Figure5E/README.txt
- Figure5D/
- Figure5D/Figure5D.xlsx
- Figure5G/
- Figure5G/5gKOanti.fcs
- Figure5G/5gKOcon.fcs
- Figure5G/5gWTanti.fcs
- Figure5G/5gWTcon.fcs
- Figure5G/README.txt
- Figure5F/
- Figure5F/Figure5F.xlsx
