# Supplementary material for: CMTM3 regulates neutrophil activation and aggravates sepsis through TLR4 signaling
Source: EMBO Rep. 2024 Oct 25;25(12):5456–77. doi: 10.1038/s44319-024-00291-7 (PMC11624275; doi:10.1038/s44319-024-00291-7)
Supplement: Supplementary file 6 — Source data Fig. 5 [file 44319_2024_291_MOESM6_ESM.zip › Figure5B/Figure5B.xlsx]

## Sheet: Sheet1
		MFI of membrane CXCR2 （BM-Neutrophils）
		Groups	A	B	C	D
			WT	WT LPS	KO	KO CLP
			2780	21631	2749	8713
			3036	20208	2192	8542
			2925	23809	2209	9618
			2404	17949	2961	8011
			2926	24366	2023	11064
		25% Percentile	2592	19079	2108	8277
		Median	2925	21631	2209	8713
		75% Percentile	2981	24088	2855	10341
		P value (adapted from graphpad)		(A-B): 0.0079	(A-C): 0.1508	(C-D): 0.0079 (B-D): 0.0079
		Mann–Whitney U test
