# Supplementary material for: CMTM3 regulates neutrophil activation and aggravates sepsis through TLR4 signaling
Source: EMBO Rep. 2024 Oct 25;25(12):5456–77. doi: 10.1038/s44319-024-00291-7 (PMC11624275; doi:10.1038/s44319-024-00291-7)
Supplement: Supplementary file 6 — Source data Fig. 5 [file 44319_2024_291_MOESM6_ESM.zip › Figure5I/Figure5I.xlsx]

## Sheet: Sheet1
		Neutrophil migration cell number （BM）
		Groups	A	B	C	D	E	F	G	H	I	J	K	L
		CXCL2 (ng/ml)	0	0	0	0	50	50	50	50	100	100	100	100
		LPS pre-treatment	﹣	﹣	+	+	﹣	﹣	+	+	﹣	﹣	+	+
			186	316	859	753	742	792	7843	1738	848	748	5893	1162
			290	144	1037	932	883	771	6636	1384	815	799	5591	1352
			325	271	785	847	794	693	7638	1265	792	825	6824	1195
			192	251	1478	882	691	669	8426	1137	609	866	6358	849
			211	346	1235	793	920	782	6258	1472	937	694	5921	933
		25% Percentile	189	197.5	822	773	716.5	681	6447	1201	700.5	721	5742	891
		Median	211	271	1037	847	794	771	7638	1384	815	799	5921	1162
		75% Percentile	307.5	331	1357	907	901.5	787	8135	1605	892.5	845.5	6591	1274
		P value (adapted from graphpad)		(A-B): 0.6905		(C-D): 0.2222		(E-F): 0.3095		(G-H): 0.0079		(I-J): 0.8413		(L-K): 0.0079
		Mann–Whitney U test
