# Supplementary material for: CMTM3 regulates neutrophil activation and aggravates sepsis through TLR4 signaling
Source: EMBO Rep. 2024 Oct 25;25(12):5456–77. doi: 10.1038/s44319-024-00291-7 (PMC11624275; doi:10.1038/s44319-024-00291-7)
Supplement: Supplementary file 6 — Source data Fig. 5 [file 44319_2024_291_MOESM6_ESM.zip › Figure5H/Figure5H.xlsx]

## Sheet: Sheet1
		Percentage of Blood-Neutrophils (CD11b+Ly6g+) (%)
		Groups	A	B	C	D
		LPS+	WT	KO	WT	KO
		antiCXCR2	﹣	﹣	﹢	﹢
			84.1	68.2	28.3	23.8
			80	67	32.1	30.1
			78.7	68.1	35.7	27.7
			85.4	72	29.1	29
			89.1	77	31	33.1
		25% Percentile	79.35	67.55	28.7	25.75
		Median	84.1	68.2	31	29
		75% Percentile	87.25	74.5	33.9	31.6
		P value (adapted from graphpad)		(A-B): 0.0079	(A-C): 0.0079	(C-D): 0.3095 (B-D): 0.0079
		Mann–Whitney U test
