# Supplementary material for: CMTM3 regulates neutrophil activation and aggravates sepsis through TLR4 signaling
Source: EMBO Rep. 2024 Oct 25;25(12):5456–77. doi: 10.1038/s44319-024-00291-7 (PMC11624275; doi:10.1038/s44319-024-00291-7)
Supplement: Supplementary file 6 — Source data Fig. 5 [file 44319_2024_291_MOESM6_ESM.zip › Figure5J/Figure5J.xlsx]

## Sheet: Sheet1
		Neutrophil migration cell number （PL）
		Groups	A	B	C	D	E	F	G	H	I	J	K	L
		CXCL2 (ng/ml)	0	0	0	0	50	50	50	50	100	100	100	100
		LPS pre-treatment	﹣	﹣	+	+	﹣	﹣	+	+	﹣	﹣	+	+
			435	354	463	564	4578	5743	19342	17573	9785	7985	19797	18689
			335	466	753	234	6586	5356	18463	16547	7969	5638	27686	17986
			564	454	577	574	5633	3452	24742	18412	6754	7842	30213	20121
			243	346	245	676	8746	7578	29686	16474	8678	4367	26364	20146
			573	446	876	345	7578	7153	26354	17568	8831	6224	22868	16975
		25% Percentile	289	350	354	289.5	5106	4404	18903	16511	7362	5003	21333	17481
		Median	435	446	577	564	6586	5743	24742	17568	8678	6224	26364	18689
		75% Percentile	568.5	460	814.5	625	8162	7366	28020	17993	9308	7914	28950	20134
		P value (adapted from graphpad)		(A-B): >0.9999		(C-D): 0.4206		(E-F): 0.5952		(G-H): 0.0079		(I-J): 0.0556		(L-K): 0.0317
		Mann–Whitney U test
