# Supplementary material for: CMTM3 regulates neutrophil activation and aggravates sepsis through TLR4 signaling
Source: EMBO Rep. 2024 Oct 25;25(12):5456–77. doi: 10.1038/s44319-024-00291-7 (PMC11624275; doi:10.1038/s44319-024-00291-7)
Supplement: Supplementary file 6 — Source data Fig. 5 [file 44319_2024_291_MOESM6_ESM.zip › Figure5E/README.txt]

Figure5E

CD45 APC-Cy7
CD11b FITC
Ly6G BV785
CXCR2 PE 
TLR4 APC
