# Supplementary material for: CMTM3 regulates neutrophil activation and aggravates sepsis through TLR4 signaling
Source: EMBO Rep. 2024 Oct 25;25(12):5456–77. doi: 10.1038/s44319-024-00291-7 (PMC11624275; doi:10.1038/s44319-024-00291-7)
Supplement: Supplementary file 6 — Source data Fig. 5 [file 44319_2024_291_MOESM6_ESM.zip › Figure5D/Figure5D.xlsx]

## Sheet: Sheet1
		MFI of membrane CXCR2 （Blood-Neutrophils）
		Groups	A	B	C	D
			WT	WT LPS	KO	KO CLP
			14250	43506	13807	21267
			13578	36773	12412	31292
			12635	45218	14631	26321
			12774	36921	12754	36512
			16257	38365	10426	28557
		25% Percentile	12705	36847	11419	23794
		Median	13578	38365	12754	28557
		75% Percentile	15254	44362	14219	33902
		P value (adapted from graphpad)		(A-B): 0.0079	(A-C): 0.4206	(C-D): 0.0079 (B-D): 0.0079
		Mann–Whitney U test
