# Supplementary material for: CMTM3 regulates neutrophil activation and aggravates sepsis through TLR4 signaling
Source: EMBO Rep. 2024 Oct 25;25(12):5456–77. doi: 10.1038/s44319-024-00291-7 (PMC11624275; doi:10.1038/s44319-024-00291-7)
Supplement: Supplementary file 6 — Source data Fig. 5 [file 44319_2024_291_MOESM6_ESM.zip › Figure5F/Figure5F.xlsx]

## Sheet: Sheet1
		Percentage of BM-Neutrophils (CD11b+Ly6g+) (%)
		Groups	A	B	C	D
		LPS+	WT	KO	WT	KO
		antiCXCR2	﹣	﹣	﹢	﹢
			20.6	31.9	58.9	61.6
			19.2	33.1	55.1	57.9
			16.7	29.1	59.5	63
			21.5	31.7	51.1	55.7
			17.7	35.5	57	60.1
		25% Percentile	17.2	30.4	53.1	56.8
		Median	19.2	31.9	57	60.1
		75% Percentile	21.05	34.3	59.2	62.3
		P value (adapted from graphpad)		(A-B): 0.0079	(A-C): 0.0079	(C-D): 0.1508 (B-D): 0.0079
		Mann–Whitney U test
