# Supplementary material for: CMTM3 regulates neutrophil activation and aggravates sepsis through TLR4 signaling
Source: EMBO Rep. 2024 Oct 25;25(12):5456–77. doi: 10.1038/s44319-024-00291-7 (PMC11624275; doi:10.1038/s44319-024-00291-7)
Supplement: Supplementary file 7 — Source data Fig. 6 [file 44319_2024_291_MOESM7_ESM.zip]

Archive with 48 entries (36 files):
- Figure6A/
- Figure6A/6aKO.fcs
- Figure6A/6aKOcon.fcs
- Figure6A/6aKOtlr4.fcs
- Figure6A/6aWT.fcs
- Figure6A/README.txt
- Figure6B/
- Figure6B/Figure6B.xlsx
- Figure6C/
- Figure6C/6cKO.fcs
- Figure6C/6cKOcon.fcs
- Figure6C/6cKOtlr4.fcs
- Figure6C/6cWT.fcs
- Figure6C/README.txt
- Figure6D/
- Figure6D/Figure6D.xlsx
- Figure6E/
- Figure6E/6eKO.fcs
- Figure6E/6eKOcon.fcs
- Figure6E/6eKOtlr4.fcs
- Figure6E/6eWT.fcs
- Figure6E/README.txt
- Figure6F/
- Figure6F/Figure6F.xlsx
- Figure6G/
- Figure6G/6gKO.fcs
- Figure6G/6gKOcon.fcs
- Figure6G/6gKOtlr4.fcs
- Figure6G/6gWT.fcs
- Figure6G/README.txt
- Figure6H/
- Figure6H/Figure6H.xlsx
- Figure6I/
- Figure6I/6iKO.fcs
- Figure6I/6iKOcon.fcs
- Figure6I/6iKOtlr4.fcs
- Figure6I/6iWT.fcs
- Figure6I/README.txt
- Figure6J/
- Figure6J/Figure6J.xlsx
- Figure6K/
- Figure6K/6kKO.fcs
- Figure6K/6kKOcon.fcs
- Figure6K/6kKOtlr4.fcs
- Figure6K/6kWT.fcs
- Figure6K/README.txt
- Figure6L/
- Figure6L/Figure6L.xlsx
