# Supplementary material for: CMTM3 regulates neutrophil activation and aggravates sepsis through TLR4 signaling
Source: EMBO Rep. 2024 Oct 25;25(12):5456–77. doi: 10.1038/s44319-024-00291-7 (PMC11624275; doi:10.1038/s44319-024-00291-7)
Supplement: Supplementary file 7 — Source data Fig. 6 [file 44319_2024_291_MOESM7_ESM.zip › Figure6B/Figure6B.xlsx]

## Sheet: Sheet1
		MFI of membrane TLR4 （BM-Neutrophils）
		Groups	A	B	C	D
		Cmtm3	WT	KO	WT	KO
		Ad-Tlr4	﹣	﹣	﹣	﹢
		Ad-Con	﹣	﹣	﹢	﹣
		LPS	﹢	﹢	﹢	﹢
			2762	1958	2460	2913
			3042	1842	1681	3745
			4824	1948	1743	3147
			4011	2011	1931	4504
			3579	2357	2326	4558
		25% Percentile	2902	1895	1712	3030
		Median	3579	1958	1931	3745
		75% Percentile	4418	2184	2393	4531
		P value (adapted from graphpad)		(A-B): 0.0079	(B-C): 0.6905	(C-D): 0.0079
		Mann–Whitney U test
