# Supplementary material for: CMTM3 regulates neutrophil activation and aggravates sepsis through TLR4 signaling
Source: EMBO Rep. 2024 Oct 25;25(12):5456–77. doi: 10.1038/s44319-024-00291-7 (PMC11624275; doi:10.1038/s44319-024-00291-7)
Supplement: Supplementary file 7 — Source data Fig. 6 [file 44319_2024_291_MOESM7_ESM.zip › Figure6D/Figure6D.xlsx]

## Sheet: Sheet1
		MFI of membrane TLR4 （Blood-Neutrophils）
		Groups	A	B	C	D
		Cmtm3	WT	KO	WT	KO
		Ad-Tlr4	﹣	﹣	﹣	﹢
		Ad-Con	﹣	﹣	﹢	﹣
		LPS	﹢	﹢	﹢	﹢
			7037	3840	3929	6527
			8034	3474	4104	10325
			7831	4862	5682	8685
			9842	4323	2494	9832
			9324	5224	6051	8551
		25% Percentile	7434	3657	3212	7539
		Median	8034	4323	4104	8685
		75% Percentile	9583	5043	5867	10079
		P value (adapted from graphpad)		(A-B): 0.0079	(B-C): 0.8413	(C-D): 0.0079
		Mann–Whitney U test
