# Supplementary material for: CMTM3 regulates neutrophil activation and aggravates sepsis through TLR4 signaling
Source: EMBO Rep. 2024 Oct 25;25(12):5456–77. doi: 10.1038/s44319-024-00291-7 (PMC11624275; doi:10.1038/s44319-024-00291-7)
Supplement: Supplementary file 7 — Source data Fig. 6 [file 44319_2024_291_MOESM7_ESM.zip › Figure6F/Figure6F.xlsx]

## Sheet: Sheet1
		MFI of membrane CXCR2 （BM-Neutrophils）
		Groups	A	B	C	D
		Cmtm3	WT	KO	WT	KO
		Ad-Tlr4	﹣	﹣	﹣	﹢
		Ad-Con	﹣	﹣	﹢	﹣
		LPS	﹢	﹢	﹢	﹢
			35466	9280	15932	42166
			19563	12794	14832	25843
			28537	11784	11583	22615
			25372	10583	14793	28952
			18537	14793	10637	23748
		25% Percentile	19050	9932	11110	23182
		Median	25372	11784	14793	25843
		75% Percentile	32002	13794	15382	35559
		P value (adapted from graphpad)		(A-B): 0.0079	(B-C): 0.2460	(C-D): 0.0079
		Mann–Whitney U test
