# Supplementary material for: CMTM3 regulates neutrophil activation and aggravates sepsis through TLR4 signaling
Source: EMBO Rep. 2024 Oct 25;25(12):5456–77. doi: 10.1038/s44319-024-00291-7 (PMC11624275; doi:10.1038/s44319-024-00291-7)
Supplement: Supplementary file 7 — Source data Fig. 6 [file 44319_2024_291_MOESM7_ESM.zip › Figure6H/Figure6H.xlsx]

## Sheet: Sheet1
		MFI of membrane CXCR2 （Blood-Neutrophils）
		Groups	A	B	C	D
		Cmtm3	WT	KO	WT	KO
		Ad-Tlr4	﹣	﹣	﹣	﹢
		Ad-Con	﹣	﹣	﹢	﹣
		LPS	﹢	﹢	﹢	﹢
			36621	24926	27055	49710
			39240	28405	28436	40986
			40331	30221	26578	44748
			41394	29421	27563	39280
			32059	22045	21456	32146
		25% Percentile	34340	23486	24017	35713
		Median	39240	28405	27055	40986
		75% Percentile	40863	29821	28000	47229
		P value (adapted from graphpad)		(A-B): 0.0079	(B-C): 0.5476	(C-D): 0.0079
		Mann–Whitney U test
