# Supplementary material for: CMTM3 regulates neutrophil activation and aggravates sepsis through TLR4 signaling
Source: EMBO Rep. 2024 Oct 25;25(12):5456–77. doi: 10.1038/s44319-024-00291-7 (PMC11624275; doi:10.1038/s44319-024-00291-7)
Supplement: Supplementary file 7 — Source data Fig. 6 [file 44319_2024_291_MOESM7_ESM.zip › Figure6J/Figure6J.xlsx]

## Sheet: Sheet1
		Percentage of BM-Neutrophils (CD11b+Ly6g+) (%)
		Groups	A	B	C	D
		Cmtm3	WT	KO	WT	KO
		Ad-Tlr4	﹣	﹣	﹣	﹢
		Ad-Con	﹣	﹣	﹢	﹣
		LPS	﹢	﹢	﹢	﹢
			15.6	39.8	33.5	15.2
			10.2	37.2	39.7	17.3
			11.7	35.9	37.1	16.1
			16	42.1	36.7	19
			20.1	31.2	37.7	12.7
		25% Percentile	10.95	33.55	35.1	13.95
		Median	15.6	37.2	37.1	16.1
		75% Percentile	18.05	40.95	38.7	18.15
		P value (adapted from graphpad)		(A-B): 0.0079	(B-C): 0.8413	(C-D): 0.0079
		Mann–Whitney U test
