# Supplementary material for: CMTM3 regulates neutrophil activation and aggravates sepsis through TLR4 signaling
Source: EMBO Rep. 2024 Oct 25;25(12):5456–77. doi: 10.1038/s44319-024-00291-7 (PMC11624275; doi:10.1038/s44319-024-00291-7)
Supplement: Supplementary file 7 — Source data Fig. 6 [file 44319_2024_291_MOESM7_ESM.zip › Figure6L/Figure6L.xlsx]

## Sheet: Sheet1
		Percentage of Blood-Neutrophils (CD11b+Ly6g+) (%)
		Groups	A	B	C	D
		Cmtm3	WT	KO	WT	KO
		Ad-Tlr4	﹣	﹣	﹣	﹢
		Ad-Con	﹣	﹣	﹢	﹣
		LPS	﹢	﹢	﹢	﹢
			82.6	65.1	60.6	80.9
			87.1	71	76.2	89.1
			88.4	72	75.1	89.7
			95	77.8	74.7	89.1
			82	71.3	72.1	84.8
		25% Percentile	82.3	68.05	66.35	82.85
		Median	87.1	71.3	74.7	89.1
		75% Percentile	91.7	74.9	75.65	89.4
		P value (adapted from graphpad)		(A-B): 0.0079	(B-C): 0.5476	(C-D): 0.0079
		Mann–Whitney U test
