# Supplementary material for: CMTM3 regulates neutrophil activation and aggravates sepsis through TLR4 signaling
Source: EMBO Rep. 2024 Oct 25;25(12):5456–77. doi: 10.1038/s44319-024-00291-7 (PMC11624275; doi:10.1038/s44319-024-00291-7)
Supplement: Supplementary file 8 — Source data Fig. 7 [file 44319_2024_291_MOESM8_ESM.zip]

Archive with 40 entries (29 files):
- Figure7A/
- Figure7A/Figure7A.xlsx
- Figure7B/
- Figure7B/Figure7B.xlsx
- Figure7C/
- Figure7C/Figure7C.xlsx
- Figure7D/
- Figure7D/Figure7D.xlsx
- Figure7E/
- Figure7E/Figure7E.xlsx
- Figure7F/
- Figure7F/Figure7F.xlsx
- Figure7G/
- Figure7G/.DS_Store
- Figure7G/KO_KIDNEY.tif
- Figure7G/KO_LIVER.tif
- Figure7G/KO_LPS_KIDNEY.tif
- Figure7G/KO_LPS_LIVER.tif
- Figure7G/KO_LPS_LUNG.tif
- Figure7G/KO_LPS_MOCK_KIDNEY.tif
- Figure7G/KO_LPS_MOCK_LIVER.tif
- Figure7G/KO_LPS_MOCK_LUNG.tif
- Figure7G/KO_LPS_TLR4_KIDNEY.tif
- Figure7G/KO_LPS_TLR4_LIVER.tif
- Figure7G/KO_LPS_TLR4_LUNG.tif
- Figure7G/KO_LUNG.tif
- Figure7G/WT-KIDNEY.tif
- Figure7G/WT-LIVER.tif
- Figure7G/WT_LPS_KIDNEY.tif
- Figure7G/WT_LPS_LIVER.tif
- Figure7G/WT_LPS_LUNG.tif
- Figure7G/WT_LUNG.tif
- Figure7H/
- Figure7H/Figure7H.xlsx
- Figure7I/
- Figure7I/Figure7I.xlsx
- Figure7J/
- Figure7J/Figure7J.xlsx
- Figure7K/
- Figure7K/Figure7K.xlsx
