# Supplementary material for: CMTM3 regulates neutrophil activation and aggravates sepsis through TLR4 signaling
Source: EMBO Rep. 2024 Oct 25;25(12):5456–77. doi: 10.1038/s44319-024-00291-7 (PMC11624275; doi:10.1038/s44319-024-00291-7)
Supplement: Supplementary file 8 — Source data Fig. 7 [file 44319_2024_291_MOESM8_ESM.zip › Figure7A/Figure7A.xlsx]

## Sheet: Sheet1
		Serum TNF-α Concentration (pg/ml)
		Groups	A	B	C	D	E	F
		Cmtm3	WT	KO	WT	KO	KO	KO
		Ad-Tlr4	﹣	﹣	﹣	﹣	﹣	﹢
		Ad-Con	﹣	﹣	﹣	﹣	﹢	﹣
		LPS	﹣	﹣	﹢	﹢	﹢	﹢
			350.14	348.05	824.48	690.74	753.43	736.72
			362.67	360.58	847.47	697.01	690.74	755.52
			383.57	439.99	882.99	782.69	663.58	816.12
			408.64	423.27	899.71	751.34	680.3	820.3
			419.09	417	795.23	657.31	711.64	857.92
		25% Percentile	356.4	354.3	809.9	674	671.9	746.1
		Median	383.6	417	847.5	697	690.7	816.1
		75% Percentile	413.9	431.6	891.4	767	732.5	839.1
		P value (adapted from graphpad)		(A-B): 0.6905	(A-C): 0.0079	(C-D): 0.0079	(D-E): 0.7302	(E-F): 0.0159
		Mann–Whitney U test
