# Supplementary material for: CMTM3 regulates neutrophil activation and aggravates sepsis through TLR4 signaling
Source: EMBO Rep. 2024 Oct 25;25(12):5456–77. doi: 10.1038/s44319-024-00291-7 (PMC11624275; doi:10.1038/s44319-024-00291-7)
Supplement: Supplementary file 8 — Source data Fig. 7 [file 44319_2024_291_MOESM8_ESM.zip › Figure7B/Figure7B.xlsx]

## Sheet: Sheet1
		Serum IL-1β Concentration (pg/ml)
		Groups	A	B	C	D	E	F
		Cmtm3	WT	KO	WT	KO	KO	KO
		Ad-Tlr4	﹣	﹣	﹣	﹣	﹣	﹢
		Ad-Con	﹣	﹣	﹣	﹣	﹢	﹣
		LPS	﹣	﹣	﹢	﹢	﹢	﹢
			83.35	93.94	548.26	434.94	424.35	595.39
			76.46	100.82	535.02	465.13	431.77	503.25
			114.06	106.65	500.07	447.12	402.64	582.68
			84.94	104	487.37	386.76	388.88	476.78
			91.82	112.47	559.91	408.47	439.71	583.74
		25% Percentile	79.91	97.38	493.7	397.6	395.8	490
		Median	84.94	104	535	434.9	424.4	582.7
		75% Percentile	102.9	109.6	554.1	456.1	435.7	589.6
		P value (adapted from graphpad)		(A-B): 0.1508	(A-C): 0.0079	(C-D): 0.0079	(D-E): 0.5476	(E-F): 0.0079
		Mann–Whitney U test
