# Supplementary material for: CMTM3 regulates neutrophil activation and aggravates sepsis through TLR4 signaling
Source: EMBO Rep. 2024 Oct 25;25(12):5456–77. doi: 10.1038/s44319-024-00291-7 (PMC11624275; doi:10.1038/s44319-024-00291-7)
Supplement: Supplementary file 8 — Source data Fig. 7 [file 44319_2024_291_MOESM8_ESM.zip › Figure7C/Figure7C.xlsx]

## Sheet: Sheet1
		Serum IL-10 Concentration (pg/ml)
		Groups	A	B	C	D	E	F
		Cmtm3	WT	KO	WT	KO	KO	KO
		Ad-Tlr4	﹣	﹣	﹣	﹣	﹣	﹢
		Ad-Con	﹣	﹣	﹣	﹣	﹢	﹣
		LPS	﹣	﹣	﹢	﹢	﹢	﹢
			17.55	14.44	79.35	65.07	63.12	74.16
			17.03	14.69	79.87	62.47	69.48	74.8
			15.99	16.25	90.51	64.55	68.18	78.31
			17.16	14.18	75.45	60.39	58.58	78.57
			14.69	15.86	67.01	65.59	67.66	80.65
		25% Percentile	15.34	14.31	71.23	61.43	60.85	74.48
		Median	17.03	14.69	79.35	64.55	67.66	78.31
		75% Percentile	17.36	16.06	85.19	65.33	68.83	79.61
		P value (adapted from graphpad)		(A-B): 0.0635	(A-C): 0.0079	(C-D): 0.0079	(D-E): 0.4206	(E-F): 0.0079
		Mann–Whitney U test
