# Supplementary material for: CMTM3 regulates neutrophil activation and aggravates sepsis through TLR4 signaling
Source: EMBO Rep. 2024 Oct 25;25(12):5456–77. doi: 10.1038/s44319-024-00291-7 (PMC11624275; doi:10.1038/s44319-024-00291-7)
Supplement: Supplementary file 8 — Source data Fig. 7 [file 44319_2024_291_MOESM8_ESM.zip › Figure7D/Figure7D.xlsx]

## Sheet: Sheet1
		Serum AST concentration (ng/L)
		Groups	A	B	C	D	E	F
		Cmtm3	WT	KO	WT	KO	KO	KO
		Ad-Tlr4	﹣	﹣	﹣	﹣	﹣	﹢
		Ad-Con	﹣	﹣	﹣	﹣	﹢	﹣
		LPS	﹣	﹣	﹢	﹢	﹢	﹢
			42.02	37.86	124.92	98.11	104.97	102.06
			39.94	39.94	118.89	91.67	99.36	103.72
			37.03	36.82	105.39	94.79	87.52	101.23
			38.69	39.73	101.23	90.84	97.07	108.5
			39.52	39.52	103.72	93.13	98.11	112.03
		25% Percentile	37.86	37.34	102.5	91.26	92.3	101.6
		Median	39.52	39.52	105.4	93.13	98.11	103.7
		75% Percentile	40.98	39.84	121.9	96.45	102.2	110.3
		P value (adapted from graphpad)		(A-B): 0.6508	(A-C): 0.0079	(C-D): 0.0079	(D-E): 0.2460	(E-F): 0.0556
		Mann–Whitney U test
