# Supplementary material for: CMTM3 regulates neutrophil activation and aggravates sepsis through TLR4 signaling
Source: EMBO Rep. 2024 Oct 25;25(12):5456–77. doi: 10.1038/s44319-024-00291-7 (PMC11624275; doi:10.1038/s44319-024-00291-7)
Supplement: Supplementary file 8 — Source data Fig. 7 [file 44319_2024_291_MOESM8_ESM.zip › Figure7E/Figure7E.xlsx]

## Sheet: Sheet1
		Serum ALT concentration (ng/L)
		Groups	A	B	C	D	E	F
		Cmtm3	WT	KO	WT	KO	KO	KO
		Ad-Tlr4	﹣	﹣	﹣	﹣	﹣	﹢
		Ad-Con	﹣	﹣	﹣	﹣	﹢	﹣
		LPS	﹣	﹣	﹢	﹢	﹢	﹢
			31.08	37.49	159.27	138.15	125.56	167.34
			32.03	39.15	162.12	134.11	122.48	161.65
			34.88	30.61	150.73	145.98	134.35	162.83
			33.93	33.46	171.38	134.35	140.76	166.16
			38.21	34.17	177.31	129.36	119.63	161.17
		25% Percentile	31.56	32.04	155	131.7	121.1	161.4
		Median	33.93	34.17	162.1	134.4	125.6	162.8
		75% Percentile	36.55	38.32	174.3	142.1	137.6	166.8
		P value (adapted from graphpad)		(A-B): 0.8413	(A-C): 0.0079	(C-D): 0.0079	(D-E): 0.2381	(E-F): 0.0079
		Mann–Whitney U test
