# Supplementary material for: CMTM3 regulates neutrophil activation and aggravates sepsis through TLR4 signaling
Source: EMBO Rep. 2024 Oct 25;25(12):5456–77. doi: 10.1038/s44319-024-00291-7 (PMC11624275; doi:10.1038/s44319-024-00291-7)
Supplement: Supplementary file 8 — Source data Fig. 7 [file 44319_2024_291_MOESM8_ESM.zip › Figure7F/Figure7F.xlsx]

## Sheet: Sheet1
		Serum Scr (umol/L)
		Groups	A	B	C	D	E	F
		Cmtm3	WT	KO	WT	KO	KO	KO
		Ad-Tlr4	﹣	﹣	﹣	﹣	﹣	﹢
		Ad-Con	﹣	﹣	﹣	﹣	﹢	﹣
		LPS	﹣	﹣	﹢	﹢	﹢	﹢
			130.03	133.03	165.21	151.74	144.25	181.68
			137.89	157.35	167.08	165.58	153.98	177.56
			139.39	155.85	174.57	158.47	170.08	176.06
			131.9	157.35	189.16	145.75	155.48	184.67
			158.85	136.77	177.56	152.86	149.49	174.19
		25% Percentile	131	134.9	166.1	148.7	146.9	175.1
		Median	137.9	155.9	174.6	152.9	154	177.6
		75% Percentile	149.1	157.4	183.4	162	162.8	183.2
		P value (adapted from graphpad)		(A-B): 0.50000	(A-C): 0.0079	(C-D): 0.0159	(D-E): >0.9999	(E-F): 0.0079
		Mann–Whitney U test
