# Supplementary material for: CMTM3 regulates neutrophil activation and aggravates sepsis through TLR4 signaling
Source: EMBO Rep. 2024 Oct 25;25(12):5456–77. doi: 10.1038/s44319-024-00291-7 (PMC11624275; doi:10.1038/s44319-024-00291-7)
Supplement: Supplementary file 8 — Source data Fig. 7 [file 44319_2024_291_MOESM8_ESM.zip › Figure7H/Figure7H.xlsx]

## Sheet: Sheet1
		Lung injury score
		Groups	A	B	C	D	E	F
		Cmtm3	WT	KO	WT	KO	KO	KO
		Ad-Tlr4	﹣	﹣	﹣	﹣	﹣	﹢
		Ad-Con	﹣	﹣	﹣	﹣	﹢	﹣
		LPS	﹣	﹣	﹢	﹢	﹢	﹢
			0	1	14	10	10	15
			2	0	14	10	9	14
			2	0	15	11	11	15
			0	1	14	9	12	15
			1	1	14	10	12	16
		25% Percentile	0	0	14	9.5	9.5	14.5
		Median	1	1	14	10	11	15
		75% Percentile	2	1	14.5	10.5	12	15.5
		P value (adapted from graphpad)		(A-B): 0.6825	(A-C): 0.0079	(C-D): 0.0079	(D-E): 0.3968	(E-F): 0.0079
		Mann–Whitney U test
