# Supplementary material for: CMTM3 regulates neutrophil activation and aggravates sepsis through TLR4 signaling
Source: EMBO Rep. 2024 Oct 25;25(12):5456–77. doi: 10.1038/s44319-024-00291-7 (PMC11624275; doi:10.1038/s44319-024-00291-7)
Supplement: Supplementary file 8 — Source data Fig. 7 [file 44319_2024_291_MOESM8_ESM.zip › Figure7I/Figure7I.xlsx]

## Sheet: Sheet1
		Liver injury score
		Groups	A	B	C	D	E	F
		Cmtm3	WT	KO	WT	KO	KO	KO
		Ad-Tlr4	﹣	﹣	﹣	﹣	﹣	﹢
		Ad-Con	﹣	﹣	﹣	﹣	﹢	﹣
		LPS	﹣	﹣	﹢	﹢	﹢	﹢
			0	1	8	5	5	9
			0	1	7	4	6	8
			0	0	8	5	5	8
			1	1	8	4	5	9
			1	1	8	5	4	9
		25% Percentile	0	0.5	7.5	4	4.5	8
		Median	0	1	8	5	5	9
		75% Percentile	1	1	8	5	5.5	9
		P value (adapted from graphpad)		(A-B): 0.5238	(A-C): 0.0079	(C-D): 0.0079	(D-E): 0.6429	(E-F): 0.0079
		Mann–Whitney U test
