# Supplementary material for: CMTM3 regulates neutrophil activation and aggravates sepsis through TLR4 signaling
Source: EMBO Rep. 2024 Oct 25;25(12):5456–77. doi: 10.1038/s44319-024-00291-7 (PMC11624275; doi:10.1038/s44319-024-00291-7)
Supplement: Supplementary file 8 — Source data Fig. 7 [file 44319_2024_291_MOESM8_ESM.zip › Figure7J/Figure7J.xlsx]

## Sheet: Sheet1
		Kidney injury score
		Groups	A	B	C	D	E	F
		Cmtm3	WT	KO	WT	KO	KO	KO
		Ad-Tlr4	﹣	﹣	﹣	﹣	﹣	﹢
		Ad-Con	﹣	﹣	﹣	﹣	﹢	﹣
		LPS	﹣	﹣	﹢	﹢	﹢	﹢
			1	0	8	6	5	10
			0	0	8	7	6	10
			0	0	8	5	8	11
			0	0	8	7	6	11
			0	0	8	5	4	10
		25% Percentile	0	0	8	5	4.5	10
		Median	0	0	8	6	6	10
		75% Percentile	0.5	0	8	7	7	11
		P value (adapted from graphpad)		(A-B): >0.9999	(A-C): 0.0079	(C-D): 0.0079	(D-E): 0.7698	(E-F): 0.0079
		Mann–Whitney U test
