# Supplementary material for: CMTM3 regulates neutrophil activation and aggravates sepsis through TLR4 signaling
Source: EMBO Rep. 2024 Oct 25;25(12):5456–77. doi: 10.1038/s44319-024-00291-7 (PMC11624275; doi:10.1038/s44319-024-00291-7)
Supplement: Supplementary file 8 — Source data Fig. 7 [file 44319_2024_291_MOESM8_ESM.zip › Figure7K/Figure7K.xlsx]

## Sheet: Sheet1
		Survival analysis （0：Survival； 1：Death）
		A		B		C		D
		WT		KO		KO MOCK		KO TLR4
		Hours elapsed	Outcome	Hours elapsed	Outcome	Hours elapsed	Outcome	Hours elapsed	Outcome
		24	1	36	1	24	1	24	1
		24	1	36	1	48	1	24	1
		24	1	48	1	96	1	24	1
		48	1	144	1	168	1	36	1
		48	1	168	0	168	0	48	1
		60	1	168	0	168	0	60	1
		96	1	168	0	168	0	60	1
		144	1	168	0	168	0	72	1
		144	1	168	0	168	0	120	1
		168	1	168	0	168	0	144	1
		168	1	168	0	168	0	168	1
		168	0	168	0	168	0	168	0
		168	0	168	0	168	0	168	0
		168	0	168	0	168	0	168	0
		168	0	168	0	168	0	168	0
											Comparison of Survival Curves
											Gehan-Breslow-Wilcoxon test
												A-B	B-C	C-D
											Chi square	4.674	0.006374	6.106
											df	1	1	1
											P value	0.0306	0.9364	0.0135
											P value summary	*	ns	*
											Are the survival curves sig different?	Yes	No	Yes
											Hazard Ratio (logrank)	A/B	B/C	C/D
											Ratio (and its reciprocal)	3.483	1.022	0.2585
											95% CI of ratio	1.257 to 9.652	0.2557 to 4.088	0.09256 to 0.7217
											Hazard Ratio (logrank)	B/A	C/B	D/C
											Ratio (and its reciprocal)	0.2871	0.9781	3.869
											95% CI of ratio	0.1036 to 0.7956	0.2446 to 3.911	1.386 to 10.80
