# Supplementary material for: CMTM3 regulates neutrophil activation and aggravates sepsis through TLR4 signaling
Source: EMBO Rep. 2024 Oct 25;25(12):5456–77. doi: 10.1038/s44319-024-00291-7 (PMC11624275; doi:10.1038/s44319-024-00291-7)
Supplement: Supplementary file 9 — Source data Fig. 8 [file 44319_2024_291_MOESM9_ESM.zip]

Archive with 34 entries (23 files):
- Figure8A/
- Figure8A/Figure8A.xlsx
- Figure8B/
- Figure8B/Figure8B.xlsx
- Figure8C/
- Figure8C/Figure8C.xlsx
- Figure8D/
- Figure8D/Figure8D.xlsx
- Figure8E/
- Figure8E/Figure8E.xlsx
- Figure8F/
- Figure8F/Figure8F.xlsx
- Figure8G/
- Figure8G/.DS_Store
- Figure8G/KO_CLP_KIDNEY.tif
- Figure8G/KO_CLP_LIVER.tif
- Figure8G/KO_CLP_LUNG.tif
- Figure8G/KO_CLP_MOCK_KIDNEY.tif
- Figure8G/KO_CLP_MOCK_LIVER.tif
- Figure8G/KO_CLP_MOCK_LUNG.tif
- Figure8G/KO_CLP_TLR4_KIDNEY.tif
- Figure8G/KO_CLP_TLR4_LIVER.tif
- Figure8G/KO_CLP_TLR4_LUNG.tif
- Figure8G/WT_CLP_KIDNEY.tif
- Figure8G/WT_CLP_LIVER.tif
- Figure8G/WT_CLP_LUNG.tif
- Figure8H/
- Figure8H/Figure8H.xlsx
- Figure8I/
- Figure8I/Figure8I.xlsx
- Figure8J/
- Figure8J/Figure8J.xlsx
- Figure8K/
- Figure8K/Figure8K.xlsx
