# Supplementary material for: CMTM3 regulates neutrophil activation and aggravates sepsis through TLR4 signaling
Source: EMBO Rep. 2024 Oct 25;25(12):5456–77. doi: 10.1038/s44319-024-00291-7 (PMC11624275; doi:10.1038/s44319-024-00291-7)
Supplement: Supplementary file 9 — Source data Fig. 8 [file 44319_2024_291_MOESM9_ESM.zip › Figure8A/Figure8A.xlsx]

## Sheet: Sheet1
		Serum TNF-α Concentration (pg/ml)
		Groups	A	B	C	D
			WT CLP	KO CLP	KO CLP+MOCK	KO CLP+TLR4
			1033.48	904.82	849.67	1233.84
			961.8	842.32	811.07	1143.77
			994.88	915.84	866.21	1026.13
			1099.66	831.29	879.08	1107.01
			1108.85	864.38	893.79	993.05
		25% Percentile	978.3	836.8	830.4	1010
		Median	1033	864.4	866.2	1107
		75% Percentile	1104	910.3	886.4	1189
		P value (adapted from graphpad)		(A-B): 0.0079	(B-C): 0.8413	(C-D): 0.0079
		Mann–Whitney U test
