# Supplementary material for: CMTM3 regulates neutrophil activation and aggravates sepsis through TLR4 signaling
Source: EMBO Rep. 2024 Oct 25;25(12):5456–77. doi: 10.1038/s44319-024-00291-7 (PMC11624275; doi:10.1038/s44319-024-00291-7)
Supplement: Supplementary file 9 — Source data Fig. 8 [file 44319_2024_291_MOESM9_ESM.zip › Figure8B/Figure8B.xlsx]

## Sheet: Sheet1
		Serum IL-1β Concentration (pg/ml)
		Groups	A	B	C	D
			WT CLP	KO CLP	KO CLP+MOCK	KO CLP+TLR4
			656.56	547.48	486.88	741.4
			741.4	480.82	492.94	856.54
			692.92	474.76	559.6	838.36
			729.28	559.6	438.4	705.04
			795.94	505.06	541.42	668.68
		25% Percentile	674.7	477.8	462.6	686.9
		Median	729.3	505.1	492.9	741.4
		75% Percentile	768.7	553.5	550.5	847.5
		P value (adapted from graphpad)		(A-B): 0.0079	(B-C): 0.8968	(C-D): 0.0079
		Mann–Whitney U test
