# Supplementary material for: CMTM3 regulates neutrophil activation and aggravates sepsis through TLR4 signaling
Source: EMBO Rep. 2024 Oct 25;25(12):5456–77. doi: 10.1038/s44319-024-00291-7 (PMC11624275; doi:10.1038/s44319-024-00291-7)
Supplement: Supplementary file 9 — Source data Fig. 8 [file 44319_2024_291_MOESM9_ESM.zip › Figure8C/Figure8C.xlsx]

## Sheet: Sheet1
		Serum IL-10 Concentration (pg/ml)
		Groups	A	B	C	D
			WT CLP	KO CLP	KO CLP+MOCK	KO CLP+TLR4
			109.27	85.35	89.44	114.59
			116.82	89.44	92.29	124.26
			90.68	78.54	78.29	122.4
			99.6	90.93	100.47	106.91
			114.35	79.65	100.72	110.75
		25% Percentile	95.14	79.1	83.87	108.8
		Median	109.3	85.35	92.29	114.6
		75% Percentile	115.6	90.19	100.6	123.3
		P value (adapted from graphpad)		(A-B): 0.0159	(B-C): 0.2540	(C-D): 0.0079
		Mann–Whitney U test
