# Supplementary material for: CMTM3 regulates neutrophil activation and aggravates sepsis through TLR4 signaling
Source: EMBO Rep. 2024 Oct 25;25(12):5456–77. doi: 10.1038/s44319-024-00291-7 (PMC11624275; doi:10.1038/s44319-024-00291-7)
Supplement: Supplementary file 9 — Source data Fig. 8 [file 44319_2024_291_MOESM9_ESM.zip › Figure8D/Figure8D.xlsx]

## Sheet: Sheet1
		Serum AST concentration (ng/L)
		Groups	A	B	C	D
			WT CLP	KO CLP	KO CLP+MOCK	KO CLP+TLR4
			118.02	54.58	73.93	140.06
			84.46	49.44	71.73	100.38
			122.92	84.22	68.05	103.08
			120.96	66.83	51.4	110.67
			112.87	73.44	61.93	97.44
		25% Percentile	98.67	52.01	56.67	98.91
		Median	118	66.83	68.05	103.1
		75% Percentile	121.9	78.83	72.83	125.4
		P value (adapted from graphpad)		(A-B): 0.0079	(B-C): >0.9999	(C-D): 0.0079
		Mann–Whitney U test
