# Supplementary material for: CMTM3 regulates neutrophil activation and aggravates sepsis through TLR4 signaling
Source: EMBO Rep. 2024 Oct 25;25(12):5456–77. doi: 10.1038/s44319-024-00291-7 (PMC11624275; doi:10.1038/s44319-024-00291-7)
Supplement: Supplementary file 9 — Source data Fig. 8 [file 44319_2024_291_MOESM9_ESM.zip › Figure8E/Figure8E.xlsx]

## Sheet: Sheet1
		Serum ALT concentration (ng/L)
		Groups	A	B	C	D
			WT CLP	KO CLP	KO CLP+MOCK	KO CLP+TLR4
			148	127.22	109.72	169.44
			152.16	130.94	106	175.34
			151.5	123.72	123.72	170.75
			180.37	110.38	122.85	165.5
			171.84	114.75	128.53	153.91
		25% Percentile	149.8	112.6	107.9	159.7
		Median	152.2	123.7	122.9	169.4
		75% Percentile	176.1	129.1	126.1	173
		P value (adapted from graphpad)		(A-B): 0.0079	(B-C): 0.4603	(C-D): 0.0079
		Mann–Whitney U test
