# Supplementary material for: CMTM3 regulates neutrophil activation and aggravates sepsis through TLR4 signaling
Source: EMBO Rep. 2024 Oct 25;25(12):5456–77. doi: 10.1038/s44319-024-00291-7 (PMC11624275; doi:10.1038/s44319-024-00291-7)
Supplement: Supplementary file 9 — Source data Fig. 8 [file 44319_2024_291_MOESM9_ESM.zip › Figure8F/Figure8F.xlsx]

## Sheet: Sheet1
		Serum Scr (umol/L)
		Groups	A	B	C	D
			WT CLP	KO CLP	KO CLP+MOCK	KO CLP+TLR4
			176.79	142.55	156.44	181.58
			189.48	162.42	160.75	191.16
			174.4	168.17	153.8	180.38
			180.86	150.45	166.25	184.69
			169.61	153.8	161.23	188.29
		25% Percentile	172	146.5	155.1	181
		Median	176.8	153.8	160.8	184.7
		75% Percentile	185.2	165.3	163.7	189.7
		P value (adapted from graphpad)		(A-B): 0.0079	(B-C): 0.5794	(C-D): 0.0079
		Mann–Whitney U test
