# Supplementary material for: CMTM3 regulates neutrophil activation and aggravates sepsis through TLR4 signaling
Source: EMBO Rep. 2024 Oct 25;25(12):5456–77. doi: 10.1038/s44319-024-00291-7 (PMC11624275; doi:10.1038/s44319-024-00291-7)
Supplement: Supplementary file 9 — Source data Fig. 8 [file 44319_2024_291_MOESM9_ESM.zip › Figure8H/Figure8H.xlsx]

## Sheet: Sheet1
		Lung injury score
		Groups	A	B	C	D
			WT CLP	KO CLP	KO CLP+MOCK	KO CLP+TLR4
			14	11	9	16
			14	8	12	16
			16	8	12	16
			14	10	10	16
			15	8	9	14
		25% Percentile	14	8	9	15
		Median	14	8	10	16
		75% Percentile	15.5	10.5	12	16
		P value (adapted from graphpad)		(A-B): 0.0079	(B-C): 0.1587	(C-D): 0.0079
		Mann–Whitney U test
