# Supplementary material for: CMTM3 regulates neutrophil activation and aggravates sepsis through TLR4 signaling
Source: EMBO Rep. 2024 Oct 25;25(12):5456–77. doi: 10.1038/s44319-024-00291-7 (PMC11624275; doi:10.1038/s44319-024-00291-7)
Supplement: Supplementary file 9 — Source data Fig. 8 [file 44319_2024_291_MOESM9_ESM.zip › Figure8I/Figure8I.xlsx]

## Sheet: Sheet1
		Liver injury score
		Groups	A	B	C	D
			WT CLP	KO CLP	KO CLP+MOCK	KO CLP+TLR4
			9	5	4	9
			7	4	6	9
			7	4	6	7
			8	4	3	9
			8	5	4	7
		25% Percentile	7	4	3.5	7
		Median	8	4	4	9
		75% Percentile	8.5	5	6	9
		P value (adapted from graphpad)		(A-B): 0.0079	(B-C): >0.9999	(C-D): 0.0079
		Mann–Whitney U test
