# Supplementary material for: CMTM3 regulates neutrophil activation and aggravates sepsis through TLR4 signaling
Source: EMBO Rep. 2024 Oct 25;25(12):5456–77. doi: 10.1038/s44319-024-00291-7 (PMC11624275; doi:10.1038/s44319-024-00291-7)
Supplement: Supplementary file 9 — Source data Fig. 8 [file 44319_2024_291_MOESM9_ESM.zip › Figure8J/Figure8J.xlsx]

## Sheet: Sheet1
		Kidney injury score
		Groups	A	B	C	D
			WT CLP	KO CLP	KO CLP+MOCK	KO CLP+TLR4
			9	5	6	12
			9	7	7	10
			7	6	7	10
			7	7	7	12
			8	4	5	9
		25% Percentile	7	4.5	5.5	9.5
		Median	8	6	7	10
		75% Percentile	9	7	7	12
		P value (adapted from graphpad)		(A-B): 0.0476	(B-C): 0.6032	(C-D): 0.0079
		Mann–Whitney U test
