# Supplementary material for: CMTM3 regulates neutrophil activation and aggravates sepsis through TLR4 signaling
Source: EMBO Rep. 2024 Oct 25;25(12):5456–77. doi: 10.1038/s44319-024-00291-7 (PMC11624275; doi:10.1038/s44319-024-00291-7)
Supplement: Supplementary file 9 — Source data Fig. 8 [file 44319_2024_291_MOESM9_ESM.zip › Figure8K/Figure8K.xlsx]

## Sheet: Sheet1
		Survival analysis （0：Survival； 1：Death）
		WT CLP		KO CLP		KO CLP+Con		KO CLP+TLR4
		Hours elapsed	Outcome	Hours elapsed	Outcome	Hours elapsed	Outcome	Hours elapsed	Outcome
		24	1	24	1	48	1	12	1
		24	1	48	1	48	1	24	1
		24	1	48	1	60	1	24	1
		36	1	72	1	60	1	24	1
		36	1	96	1	72	1	36	1
		36	1	120	1	120	1	36	1
		48	1	168	0	168	0	48	1
		48	1	168	0	168	0	48	1
		72	1	168	0	168	0	72	1
		72	1	168	0	168	0	96	1
		168	0	168	0	168	0	168	0
		168	0	168	0	168	0	168	0
		168	0	168	0	168	0	168	0
		168	0	168	0	168	0	168	0
		168	0	168	0	168	0	168	0
											Comparison of Survival Curves
											Gehan-Breslow-Wilcoxon test
												A-B	B-C	C-D
											Chi square	3.893	0.002191	4.649
											df	1	1	1
											P value	0.0485	0.9627	0.0311
											P value summary	*	ns	*
											Are the survival curves sig different?	Yes	No	Yes
											Hazard Ratio (logrank)	A/B	B/C	C/D
											Ratio (and its reciprocal)	2.313	1.014	0.4085
											95% CI of ratio	0.8567 to 6.244	0.3270 to 3.144	0.1505 to 1.108
											Hazard Ratio (logrank)	B/A	C/B	D/C
											Ratio (and its reciprocal)	0.4324	0.9862	2.448
											95% CI of ratio	0.1601 to 1.167	0.3181 to 3.058	0.9023 to 6.643
		95% CI of ratio	0.1323 to 1.202	0.8322 to 7.559
		Hazard Ratio (logrank)	A/B	B/A
		Ratio (and its reciprocal)	0.4566	2.19
		95% CI of ratio	0.1630 to 1.279	0.7816 to 6.136
